# Supplementary material for: SerThr-PhosphoProteome of Brain from Aged PINK1-KO+A53T-SNCA Mice Reveals pT1928-MAP1B and pS3781-ANK2 Deficits, as Hub between Autophagy and Synapse Changes
Source: Int J Mol Sci. 2019 Jul 4;20(13):3284. doi: 10.3390/ijms20133284 (PMC6651490; doi:10.3390/ijms20133284)
Supplement: Supplementary file 1 [file ijms-20-03284-s001.zip]

Archive with 3 entries (3 files):
- Auburger-SupplTableS1_SerThrPhosphorylation.xls
- Auburger-SupplTableS2A-EnrichmentsForDownregulatedPhosphoSiteProteins.xls
- Auburger-SupplTableS2B-EnrichmentsForUpregulatedPhosphoSiteProteins.xls
