# Supplementary material for: SerThr-PhosphoProteome of Brain from Aged PINK1-KO+A53T-SNCA Mice Reveals pT1928-MAP1B and pS3781-ANK2 Deficits, as Hub between Autophagy and Synapse Changes
Source: Int J Mol Sci. 2019 Jul 4;20(13):3284. doi: 10.3390/ijms20133284 (PMC6651490; doi:10.3390/ijms20133284)
Supplement: Supplementary file 1 [file ijms-20-03284-s001.zip › Auburger-SupplTableS1_SerThrPhosphorylation.xls]

## Sheet: ColumnDefinitions
Column Name	Definition	In Details	In Summary
Accession	is the UniProt accession number for the assigned protein	Y	Y
Calculated m/z	is the calculated, accurate mass-to-charge ratio of the identified peptide from the primary amino acid sequence and associated modifications	Y	Y
Charge	is the observed charge state for the identified peptide	Y	Y
Count in Details	is the number of times the designated modification site is represented from all peptide assignments in the Details tab. These redundant assignments can be as a result of multiple MS/MS spectra for the same peptide ion or from distinct peptide ions due to multiple charge states, presence of oxidized methionine and overlapping sequence		Y
Delta Cn	is the delta Xcorr value. In general, a Delta Cn of 0.1 or greater is good	Y
Description	is the FASTA database description of the protein entry	Y	Y
Fold Change	is the relative fold-change between the integrated peak area of the experimental (numerator) and control (denominator) conditions. A negative value indicates the peptide is more abundant in the control condition		Y
Gene Name	is the gene name for the assigned protein. In some cases, the Gene Name is hyperlinked (when in blue text) when there are siRNA products available at CST	Y	Y
kD	is the translated molecular weight of the assigned protein	Y
Mass Accuracy (ppm)	is the mass measurement error obtained between the observed and theoretical mass of the assigned peptide	Y
MS2 Spectrum Number	is the spectrum number of the MS2 channel of the raw LC-MS/MS data file	Y
Peak Apex MS Spectrum Number	is the spectrum number that is referenced for the corresponding apex peak intensity measurement of the parent ion from the MS channel of the raw LC-MS/MS data file	Y
Peptide	is the amino acid sequence for the peptide assignment	Y	Y
Raw Intensity	is the parent ion intensity observed during the MS at its chromatographic apex. A blank intensity value indicates that a chromatographic peak corresponding to that peptide was not found.		Y
Retention Time	is the corresponding apex retention time of the parent ion from the MS channel of the raw LC-MS/MS data file		Y
Site	is the site of modification for the peptide assignment. In some cases, the site is hyperlinked (when in blue text) when there are site-specific antibodies available at CST	Y	Y
Species	indicates the origin(s) of the identified peptide	Y	Y
URL	is the URL address for the PhosphoSitePlus web site for the protein assignment	Y	Y
Xcorr	is the primary SEQUEST score for the identified peptide, which is based on the correlation of the experimental MS/MS spectrum and a theoretical MS/MS spectrum derived from the assigned sequence	Y
PP Probability	is the peptide prophet probability score. The closer to 1, the higher confidence in the assignment of the peptide sequence to the MS/MS spectrum	Y

## Sheet: Details
Mouse Brain; Trypsin Digest; Ser/Thr Motif Antibody
Samples: DM 1 = CS 18473, 18474, DM 2 = CS 18475, 18476, DM 3 = CS 18477, 18478, Control 1 = CS 18479, 18480, Control 2 = CS 18481, 18482, Control 3 = CS 18483, 18484,
Legend: * - phosphorylation, # - oxidized methionine, § - published site, Blue Text - CST antibody/siRNA available, – - no Fold Change determined, Bold Intensity = manually reviewed values. Red intensity = multiple identifications for one m/z.
																MS2 Spectrum Number												Peak Apex MS Spectrum Number												Retention Time
Index	Row Index	Protein Type	Gene Name	Protein Name	Site	Description	Accession	URL	kD	-7/+7 peptide	Upstream Kinase	Downstream Target	Peptide	Charge	Calc. m/z	DM 1 (CS18473)	DM 1 (CS18474)	DM 2 (CS18475)	DM 2 (CS18476)	DM 3 (CS18477)	DM 3 (CS18478)	Control 1 (CS18479)	Control 1 (CS18480)	Control 2 (CS18481)	Control 2 (CS18482)	Control 3 (CS18483)	Control 3 (CS18484)	DM 1 (CS18473)	DM 1 (CS18474)	DM 2 (CS18475)	DM 2 (CS18476)	DM 3 (CS18477)	DM 3 (CS18478)	Control 1 (CS18479)	Control 1 (CS18480)	Control 2 (CS18481)	Control 2 (CS18482)	Control 3 (CS18483)	Control 3 (CS18484)	DM 1 (CS18473)	DM 1 (CS18474)	DM 2 (CS18475)	DM 2 (CS18476)	DM 3 (CS18477)	DM 3 (CS18478)	Control 1 (CS18479)	Control 1 (CS18480)	Control 2 (CS18481)	Control 2 (CS18482)
1	Activator protein
2	1	Activator protein	Syde1	SYDE1	75, 79, 80	rho GTPase-activating protein SYDE1	Q9DBZ9	http://www.phosphosite.org/proteinAction.do?id=22707&showAllSites=true	80	TRGAYLQS*LEPSSRR, YLQSLEPS*SRRWVLG, LQSLEPSS*RRWVLGG			VLEGSQAGAEVPPSPETPRSPTRGAYLQS*LEPS*S*R	4	973.44										15705			15064	15004	15584	15354	15325	15195	15270	14935	15265	15705	15314	15068	66.6948	67.0087	66.7843	67.1767	66.8873	67.1245	67.47	66.7387	67.0868	66.9407
3	Adaptor/scaffold
4	2	Adaptor/scaffold	2400001E08Rik	LAMTOR1	§28	ragulator complex protein LAMTOR1	Q9CQ22	http://www.phosphosite.org/proteinAction.do?id=6785&showAllSites=true	18	LLLDPSST*PTKALNG			LLLDPSST*PTK	2	626.315			13695	13444	13311		13360	13151		13657	13467	13179	13237	13177	13695	13485	13393	13347	13401	13171	13354	13677	13466	13178	59.2078	59.6382	59.4987	59.892	59.2033	59.7858	60.0083	59.5877	59.6308	59.5127
5	3	Adaptor/scaffold	Abi1; Abi1	Abi-1; Abi-1 iso4	§222; §217	abl interactor 1 isoform 1	Q8CBW3; Q8CBW3-4	http://www.phosphosite.org/proteinAction.do?id=3348&showAllSites=true	52; 52	TSPARLGS*QHSPGRT; TSPARLGS*QHSPGRT			LGS*QHSPGR	2	509.727					2435								2437	2424	2494	2561	2435	2551	2675	2529	2517	2597	2620	2470	17.0648	17.9523	17.7628	18.0233	17.2538	18.1903	18.1027	17.8225	18.014	17.6568
6	4	Adaptor/scaffold	Abi2	Abi-2	§301	abl interactor 2 isoform 1	P62484	http://www.phosphosite.org/proteinAction.do?id=6880&showAllSites=true	49	TPPTIGGS*LPYRRPP			HTPPTIGGS*LPYR	2	738.356							12643						12334	12169	12980	12435	12448	12486	12643	12226	12472	12690	12668	12359	55.5497	55.659	56.8692	55.9202	55.6013	56.4622	56.1283	55.8308	56.3305	55.7957
7	5	Adaptor/scaffold	Afap1	AFAP	§669	actin filament-associated protein 1	Q80YS6	http://www.phosphosite.org/proteinAction.do?id=10327&showAllSites=true	81	SGTSSPQS*PVFRHRT	mTOR		SGTSSPQS*PVFR	2	665.295			9091					8879			9005
8	6	Adaptor/scaffold	Ahnak	AHNAK	§5567	AHNAK nucleoprotein isoform 3	Q8VDN3	http://www.phosphosite.org/proteinAction.do?id=8841&showAllSites=true	604	REFSAPST*PTGTLEF	ERK2		EFSAPST*PTGTLEFAGGDAK	2	1031.95							17231	16961					16975	16999	17684	17370	17257	17211	16887	16961	16756	17247	17414	17021	74.848	75.3807	75.3075	75.536	75.0025	75.614	74.131	73.8333	73.2158	73.6542
9	7	Adaptor/scaffold	Akap1	AKAP1	176	A-kinase anchor protein 1, mitochondrial	O08715	http://www.phosphosite.org/proteinAction.do?id=7076&showAllSites=true	92	TPGRGWPS*PYAASGE			GWPS*PYAASGEKAR	3	519.568												2217	2146	2172	2226	2268	2179	2278	2388	2256	2244	2312	2349	2217	15.8302	16.866	16.6212	16.7707	16.1701	17.0145	16.8528	16.652	16.8323	16.4496
10	8	Adaptor/scaffold	Akap12	AKAP12	§1094	A-kinase anchor protein 12	Q9WTQ5	http://www.phosphosite.org/proteinAction.do?id=6741&showAllSites=true	181	GSETVQAT*PESLEVP			DVVPEGPVQEAETEHLAQGSETVQAT*PESLEVPEVTEDVDR	4	1124.77	20000		20791		20309				20364	20850	20474		20062	20128	20876	20499	20309	20319	20310	20059	20431	20943	20543	20129	88.3908	89.028	88.8932	88.957	88.5428	88.9742	89.0378	88.9297	88.754	89.1055
11	9	Adaptor/scaffold	Akap12	AKAP12	§1094	A-kinase anchor protein 12	Q9WTQ5	http://www.phosphosite.org/proteinAction.do?id=6741&showAllSites=true	181	GSETVQAT*PESLEVP			DVVPEGPVQEAETEHLAQGSETVQAT*PESLEVPEVTEDVDR	4	1124.77	20176								20372				20062	20128	20876	20499	20309	20319	20310	20059	20431	20943	20543	20129	88.3908	89.028	88.8932	88.957	88.5428	88.9742	89.0378	88.9297	88.754	89.1055
12	10	Adaptor/scaffold	Akap12	AKAP12	1190	A-kinase anchor protein 12	Q9WTQ5	http://www.phosphosite.org/proteinAction.do?id=6741&showAllSites=true	181	AAQTEGPS*TPSSFPA			QSQVTEEEAAAAQTEGPS*TPSSFPAQEEHR	3	1093.81			12515			11936		11761		12428		11738
13	11	Adaptor/scaffold	Akap12	AKAP12	§1191	A-kinase anchor protein 12	Q9WTQ5	http://www.phosphosite.org/proteinAction.do?id=6741&showAllSites=true	181	AQTEGPST*PSSFPAQ			QSQVTEEEAAAAQTEGPST*PSSFPAQEEHR	3	1093.81	12000	11942	12196	12228	12163	12136	11997	11934	12107	12230	12233	11922	11914	11833	12308	12120	12049	12045	11997	11869	11947	12249	12122	11792	53.8823	54.3332	54.4102	54.6805	54.1143	54.7843	54.4893	54.408	54.3677	54.1173
14	12	Adaptor/scaffold	Akap12	AKAP12	§1191	A-kinase anchor protein 12	Q9WTQ5	http://www.phosphosite.org/proteinAction.do?id=6741&showAllSites=true	181	AQTEGPST*PSSFPAQ			QSQVTEEEAAAAQTEGPST*PSSFPAQEEHR	3	1093.81	11822	11755	12372	12038	11938			11775	12066		12044	11727	11914	11833	12308	12120	12049	12045	11997	11869	11947	12249	12122	11792	53.8823	54.3332	54.4102	54.6805	54.1143	54.7843	54.4893	54.408	54.3677	54.1173
15	13	Adaptor/scaffold	Akap12	AKAP12	§1191	A-kinase anchor protein 12	Q9WTQ5	http://www.phosphosite.org/proteinAction.do?id=6741&showAllSites=true	181	AQTEGPST*PSSFPAQ			QSQVTEEEAAAAQTEGPST*PSSFPAQEEHR	3	1093.81					11951				11855				11914	11833	12308	12120	12049	12045	11997	11869	11947	12249	12122	11792	53.8823	54.3332	54.4102	54.6805	54.1143	54.7843	54.4893	54.408	54.3677	54.1173
16	14	Adaptor/scaffold	Akap12	AKAP12	§1191	A-kinase anchor protein 12	Q9WTQ5	http://www.phosphosite.org/proteinAction.do?id=6741&showAllSites=true	181	AQTEGPST*PSSFPAQ			QSQVTEEEAAAAQTEGPST*PSSFPAQEEHR	4	820.607	12031		12274		11995	11971			11934	12261			12031	11812	12308	12120	12049	11982	11973	11848	11947	12249	12122	11771	53.9572	54.2555	54.4102	54.6805	54.1143	54.542	54.4893	54.3228	54.3677	54.1173
17	15	Adaptor/scaffold	Akap12	AKAP12	§1194	A-kinase anchor protein 12	Q9WTQ5	http://www.phosphosite.org/proteinAction.do?id=6741&showAllSites=true	181	EGPSTPSS*FPAQEEH			QSQVTEEEAAAAQTEGPSTPSS*FPAQEEHR	4	820.607	11940								12021
18	16	Adaptor/scaffold	Akap8l	HAP95	360	A-kinase anchor protein 8-like	Q9R0L7	http://www.phosphosite.org/proteinAction.do?id=11246&showAllSites=true	71	LTAQDESS*QAKRKLQ			GALTAQDESS*QAK	2	693.301			4860	4886									4722	4718	4860	4871	4685	4838	4952	4840	4765	4899	4920	4695	26.1412	27.0845	27.0563	27.2962	26.3178	27.4672	27.3922	27.1143	27.1772	26.8437
19	17	Adaptor/scaffold	Ank1; Ank1	ANK1; ANK1 iso2	1726; 1712	ankyrin-1 isoform 1	Q02357; Q02357-2	http://www.phosphosite.org/proteinAction.do?id=11179&showAllSites=true	204; 203	HSFQRRIT*TIQGPEP; HSFQRRIT*TIQGPEP			RIT*TIQGPEPGALQEYEQVLVSTR	3	922.467				23071		22808	22705				23112		22540	22669	23396	23103	22822	22808	22725	22411	22951	23589	23084	22691	99.405	99.6648	99.6273	99.803	99.4828	99.6088	99.7803	99.4453	99.5793	99.8852
20	18	Adaptor/scaffold	Ank1; Ank1	ANK1; ANK1 iso2	1727; 1713	ankyrin-1 isoform 1	Q02357; Q02357-2	http://www.phosphosite.org/proteinAction.do?id=11179&showAllSites=true	204; 203	SFQRRITT*IQGPEPG; SFQRRITT*IQGPEPG			RITT*IQGPEPGALQEYEQVLVSTR	3	922.467	22520	22672	23399		22850			22415		23575		22693
21	19	Adaptor/scaffold	Ank1; Ank1	ANK1; ANK1 iso2	§862; §878	ankyrin-1 isoform 1	Q02357; Q02357-2	http://www.phosphosite.org/proteinAction.do?id=11179&showAllSites=true	204; 203	IPRIPCVT*PETVVIR; IPRIPCVT*PETVVIR			IPCVT*PETVVIR	2	732.37				16676		16516	16479	16255	16540	16972	16697		16261	16264	16907	16635	16564	16455	16488	16255	16525	16932	16658	16286	71.7517	72.2068	72.0833	72.4518	72.036	72.3512	72.4963	72.1465	72.2428	72.3423
22	20	Adaptor/scaffold	Ank2; Ank2; Ank2	ANK2; ANK2 iso2; ANK2 iso3	1369; 1397; 531	ankyrin-2 isoform 3	Q8C8R3; Q8C8R3-2; Q8C8R3-3	http://www.phosphosite.org/proteinAction.do?id=24583&showAllSites=true	426; 429; 117	SGQHHIFS*FFAFKEN; SGQHHIFS*FFAFKEN; SGQHHIFS*FFAFKEN			SGQHHIFS*FFAFK	3	544.917	22296	22402	23094	22776	22573	22550	22465	22143	22648	23279	22766	22411	22330	22417	23123	22776	22570	22566	22473	22159	22699	23295	22769	22439	98.4733	98.6042	98.4365	98.532	98.3208	98.4875	98.6455	98.3522	98.4762	98.7135
23	21	Adaptor/scaffold	Ank2; Ank2	ANK2; ANK2 iso2	§3032; §3060	ankyrin-2 isoform 3	Q8C8R3; Q8C8R3-2	http://www.phosphosite.org/proteinAction.do?id=24583&showAllSites=true	426; 429	GLMVDRQS*QGTTPDT; GLMVDRQS*QGTTPDT			MVDRQS*QGTTPDTTPAR	3	647.623			5208	5250	5074				5142				5092	5093	5208	5258	5077	5220	5337	5192	5122	5298	5276	5073	27.5478	28.5268	28.4392	28.7975	27.8128	28.957	28.9133	28.5068	28.5503	28.3637
24	22	Adaptor/scaffold	Ank2; Ank2	ANK2; ANK2 iso2	§3032; §3060	ankyrin-2 isoform 3	Q8C8R3; Q8C8R3-2	http://www.phosphosite.org/proteinAction.do?id=24583&showAllSites=true	426; 429	GLMVDRQS*QGTTPDT; GLMVDRQS*QGTTPDT			QS*QGTTPDTTPAR	2	720.312	3866	3871	3986	4074	3859	4022	4136	4029	3966	4072	4089	3879	3912	3899	3986	4117	3877	4053	4160	4042	3982	4109	4120	3908	22.9373	23.8913	23.8635	24.2523	23.129	24.3295	24.2103	23.9258	24.045	23.7532
25	23	Adaptor/scaffold	Ank2; Ank2	ANK2; ANK2 iso2	§3032; §3060	ankyrin-2 isoform 3	Q8C8R3; Q8C8R3-2	http://www.phosphosite.org/proteinAction.do?id=24583&showAllSites=true	426; 429	GLMVDRQS*QGTTPDT; GLMVDRQS*QGTTPDT			VDRQS*QGTTPDTTPAR	3	603.942				4008									3807	3815	3939	4008	3793	3948	4076	3937	3898	4004	4015	3824	22.5195	23.5592	23.5313	23.7828	22.78	23.9112	23.8747	23.5178	23.7057	23.3357
26	24	Adaptor/scaffold	Ank2; Ank2	ANK2; ANK2 iso2	§3032, §3035; §3060, §3063	ankyrin-2 isoform 3	Q8C8R3; Q8C8R3-2	http://www.phosphosite.org/proteinAction.do?id=24583&showAllSites=true	426; 429	GLMVDRQS*QGTTPDT, VDRQSQGT*TPDTTPA; GLMVDRQS*QGTTPDT, VDRQSQGT*TPDTTPA			QS*QGT*TPDTTPAR	2	760.295			3936										3807	3815	3936	4075	3772	4011	4118	4021	3919	4025	4036	3803	22.5195	23.5592	23.442	24.1063	22.6853	24.1612	24.0365	23.8528	23.7945	23.417
27	25	Adaptor/scaffold	Ank2; Ank2	ANK2; ANK2 iso2	§3032, §3044, §3050; §3060, §3072, §3078	ankyrin-2 isoform 3	Q8C8R3; Q8C8R3-2	http://www.phosphosite.org/proteinAction.do?id=24583&showAllSites=true	426; 429	GLMVDRQS*QGTTPDT, PDTTPART*PTEEGTP, RTPTEEGT*PTSEQNP; GLMVDRQS*QGTTPDT, PDTTPART*PTEEGTP, RTPTEEGT*PTSEQNP			QS*QGTTPDTTPART*PTEEGT*PTSEQNPFLFQEGK	3	1306.54				18831									18361	18448	19133	18831	18643	18597	18672	18379	18751	19200	18863	18491	80.9353	81.6742	81.4862	81.8545	81.0257	81.6837	81.8642	81.5923	81.5105	81.8142
28	26	Adaptor/scaffold	Ank2; Ank2	ANK2; ANK2 iso2	§3035; §3063	ankyrin-2 isoform 3	Q8C8R3; Q8C8R3-2	http://www.phosphosite.org/proteinAction.do?id=24583&showAllSites=true	426; 429	VDRQSQGT*TPDTTPA; VDRQSQGT*TPDTTPA			MVDRQSQGT*TPDTTPAR	3	647.623							5354
29	27	Adaptor/scaffold	Ank2; Ank2	ANK2; ANK2 iso2	§3035, 3039, §3050; §3063, 3067, §3078	ankyrin-2 isoform 3	Q8C8R3; Q8C8R3-2	http://www.phosphosite.org/proteinAction.do?id=24583&showAllSites=true	426; 429	VDRQSQGT*TPDTTPA, SQGTTPDT*TPARTPT, RTPTEEGT*PTSEQNP; VDRQSQGT*TPDTTPA, SQGTTPDT*TPARTPT, RTPTEEGT*PTSEQNP			QSQGT*TPDT*TPARTPTEEGT*PTSEQNPFLFQEGK	3	1306.54			19148
30	28	Adaptor/scaffold	Ank2; Ank2	ANK2; ANK2 iso2	§3035, §3044, §3050; §3063, §3072, §3078	ankyrin-2 isoform 3	Q8C8R3; Q8C8R3-2	http://www.phosphosite.org/proteinAction.do?id=24583&showAllSites=true	426; 429	VDRQSQGT*TPDTTPA, PDTTPART*PTEEGTP, RTPTEEGT*PTSEQNP; VDRQSQGT*TPDTTPA, PDTTPART*PTEEGTP, RTPTEEGT*PTSEQNP			QSQGT*TPDTTPART*PTEEGT*PTSEQNPFLFQEGK	3	1306.54			19128
31	29	Adaptor/scaffold	Ank2; Ank2	ANK2; ANK2 iso2	§3040, 3046, §3050; §3068, 3074, §3078	ankyrin-2 isoform 3	Q8C8R3; Q8C8R3-2	http://www.phosphosite.org/proteinAction.do?id=24583&showAllSites=true	426; 429	QGTTPDTT*PARTPTE, TTPARTPT*EEGTPTS, RTPTEEGT*PTSEQNP; QGTTPDTT*PARTPTE, TTPARTPT*EEGTPTS, RTPTEEGT*PTSEQNP			QSQGTTPDTT*PARTPT*EEGT*PTSEQNPFLFQEGK	4	980.16			19129										18361	18448	19129	18840	18643	18618	18630	18400	18751	19200	18884	18470	80.9353	81.6742	81.4862	81.8545	81.0257	81.7763	81.6803	81.6832	81.5105	81.8142
32	30	Adaptor/scaffold	Ank2; Ank2	ANK2; ANK2 iso2	§3050; §3078	ankyrin-2 isoform 3	Q8C8R3; Q8C8R3-2	http://www.phosphosite.org/proteinAction.do?id=24583&showAllSites=true	426; 429	RTPTEEGT*PTSEQNP; RTPTEEGT*PTSEQNP			TPTEEGT*PTSEQNPFLFQEGK	2	1209.03	17632	17614	18323	18014	17901	17818	17866	17569	17923	18345	18062	17680	17668	17614	18356	18042	17950	17862	17916	17623	17953	18381	18107	17714	77.8547	78.2787	78.129	78.437	77.9955	78.4585	78.5785	78.2187	78.2233	78.3777
33	31	Adaptor/scaffold	Ank2; Ank2	ANK2; ANK2 iso2	§3050; §3078	ankyrin-2 isoform 3	Q8C8R3; Q8C8R3-2	http://www.phosphosite.org/proteinAction.do?id=24583&showAllSites=true	426; 429	RTPTEEGT*PTSEQNP; RTPTEEGT*PTSEQNP			TPTEEGT*PTSEQNPFLFQEGK	3	806.356		17605				17803
34	32	Adaptor/scaffold	Ank2; Ank2	ANK2; ANK2 iso2	§3052; §3080	ankyrin-2 isoform 3	Q8C8R3; Q8C8R3-2	http://www.phosphosite.org/proteinAction.do?id=24583&showAllSites=true	426; 429	PTEEGTPT*SEQNPFL; PTEEGTPT*SEQNPFL			TPTEEGTPT*SEQNPFLFQEGK	3	806.356	17609		18317	17990	17880		17839	17559	17904	18326	18036	17661	17668	17671	18377	18042	17929	17862	17895	17623	17953	18381	18036	17714	77.8547	78.2787	78.2248	78.437	77.9053	78.4585	78.4808	78.2187	78.2233	78.3777
35	33	Adaptor/scaffold	Ank2; Ank2	ANK2; ANK2 iso2	§3052; §3080	ankyrin-2 isoform 3	Q8C8R3; Q8C8R3-2	http://www.phosphosite.org/proteinAction.do?id=24583&showAllSites=true	426; 429	PTEEGTPT*SEQNPFL; PTEEGTPT*SEQNPFL			TPTEEGTPT*SEQNPFLFQEGK	3	806.356								17693					17668	17671	18377	18042	17929	17862	17895	17623	17953	18381	18036	17714	77.8547	78.2787	78.2248	78.437	77.9053	78.4585	78.4808	78.2187	78.2233	78.3777
36	34	Adaptor/scaffold	Ank2; Ank2; Ank2	ANK2; ANK2 iso2; ANK2 iso3	§3735, §3744, §3756; §3763, §3772, §3784; §826, §835, §847	ankyrin-2 isoform 3	Q8C8R3; Q8C8R3-2; Q8C8R3-3	http://www.phosphosite.org/proteinAction.do?id=24583&showAllSites=true	426; 429; 117	KATAVPDS*LCKTPED, CKTPEDIS*TPPEGTK, GTKPCLQT*PVTSERG; KATAVPDS*LCKTPED, CKTPEDIS*TPPEGTK, GTKPCLQT*PVTSERG; KATAVPDS*LCKTPED, CKTPEDIS*TPPEGTK, GTKPCLQT*PVTSERG			ATAVPDS*LCKTPEDIS*TPPEGTKPCLQT*PVTSER	3	1308.24								14720
37	35	Adaptor/scaffold	Ank2; Ank2; Ank2	ANK2; ANK2 iso2; ANK2 iso3	§3735, §3745; §3763, §3773; §826, §836	ankyrin-2 isoform 3	Q8C8R3; Q8C8R3-2; Q8C8R3-3	http://www.phosphosite.org/proteinAction.do?id=24583&showAllSites=true	426; 429; 117	KATAVPDS*LCKTPED, KTPEDIST*PPEGTKP; KATAVPDS*LCKTPED, KTPEDIST*PPEGTKP; KATAVPDS*LCKTPED, KTPEDIST*PPEGTKP			ATAVPDS*LCKTPEDIST*PPEGTKPCLQTPVTSER	4	961.437								14833
38	36	Adaptor/scaffold	Ank2; Ank2; Ank2	ANK2; ANK2 iso2; ANK2 iso3	§3735, §3745, §3756; §3763, §3773, §3784; §826, §836, §847	ankyrin-2 isoform 3	Q8C8R3; Q8C8R3-2; Q8C8R3-3	http://www.phosphosite.org/proteinAction.do?id=24583&showAllSites=true	426; 429; 117	KATAVPDS*LCKTPED, KTPEDIST*PPEGTKP, GTKPCLQT*PVTSERG; KATAVPDS*LCKTPED, KTPEDIST*PPEGTKP, GTKPCLQT*PVTSERG; KATAVPDS*LCKTPED, KTPEDIST*PPEGTKP, GTKPCLQT*PVTSERG			ATAVPDS*LCKTPEDIST*PPEGTKPCLQT*PVTSER	3	1308.24												14723
39	37	Adaptor/scaffold	Ank2; Ank2; Ank2	ANK2; ANK2 iso2; ANK2 iso3	§3735, §3745, §3756; §3763, §3773, §3784; §826, §836, §847	ankyrin-2 isoform 3	Q8C8R3; Q8C8R3-2; Q8C8R3-3	http://www.phosphosite.org/proteinAction.do?id=24583&showAllSites=true	426; 429; 117	KATAVPDS*LCKTPED, KTPEDIST*PPEGTKP, GTKPCLQT*PVTSERG; KATAVPDS*LCKTPED, KTPEDIST*PPEGTKP, GTKPCLQT*PVTSERG; KATAVPDS*LCKTPED, KTPEDIST*PPEGTKP, GTKPCLQT*PVTSERG			ATAVPDS*LCKTPEDIST*PPEGTKPCLQT*PVTSER	4	981.429										15338
40	38	Adaptor/scaffold	Ank2; Ank2; Ank2	ANK2; ANK2 iso2; ANK2 iso3	§3735, §3745, §3759; §3763, §3773, §3787; §826, §836, §850	ankyrin-2 isoform 3	Q8C8R3; Q8C8R3-2; Q8C8R3-3	http://www.phosphosite.org/proteinAction.do?id=24583&showAllSites=true	426; 429; 117	KATAVPDS*LCKTPED, KTPEDIST*PPEGTKP, PCLQTPVT*SERGSPI; KATAVPDS*LCKTPED, KTPEDIST*PPEGTKP, PCLQTPVT*SERGSPI; KATAVPDS*LCKTPED, KTPEDIST*PPEGTKP, PCLQTPVT*SERGSPI			ATAVPDS*LCKTPEDIST*PPEGTKPCLQTPVT*SER	3	1308.24							14929
41	39	Adaptor/scaffold	Ank2; Ank2; Ank2	ANK2; ANK2 iso2; ANK2 iso3	§3735, §3750; §3763, §3778; §826, §841	ankyrin-2 isoform 3	Q8C8R3; Q8C8R3-2; Q8C8R3-3	http://www.phosphosite.org/proteinAction.do?id=24583&showAllSites=true	426; 429; 117	KATAVPDS*LCKTPED, ISTPPEGT*KPCLQTP; KATAVPDS*LCKTPED, ISTPPEGT*KPCLQTP; KATAVPDS*LCKTPED, ISTPPEGT*KPCLQTP			ATAVPDS*LCKTPEDISTPPEGT*KPCLQTPVTSER	4	961.437										15271
42	40	Adaptor/scaffold	Ank2; Ank2; Ank2	ANK2; ANK2 iso2; ANK2 iso3	§3739, §3744; §3767, §3772; §830, §835	ankyrin-2 isoform 3	Q8C8R3; Q8C8R3-2; Q8C8R3-3	http://www.phosphosite.org/proteinAction.do?id=24583&showAllSites=true	426; 429; 117	VPDSLCKT*PEDISTP, CKTPEDIS*TPPEGTK; VPDSLCKT*PEDISTP, CKTPEDIS*TPPEGTK; VPDSLCKT*PEDISTP, CKTPEDIS*TPPEGTK			ATAVPDSLCKT*PEDIS*TPPEGTKPCLQTPVTSER	3	1281.58			15527		15189	15115				15538		14934
43	41	Adaptor/scaffold	Ank2; Ank2; Ank2	ANK2; ANK2 iso2; ANK2 iso3	§3739, §3744; §3767, §3772; §830, §835	ankyrin-2 isoform 3	Q8C8R3; Q8C8R3-2; Q8C8R3-3	http://www.phosphosite.org/proteinAction.do?id=24583&showAllSites=true	426; 429; 117	VPDSLCKT*PEDISTP, CKTPEDIS*TPPEGTK; VPDSLCKT*PEDISTP, CKTPEDIS*TPPEGTK; VPDSLCKT*PEDISTP, CKTPEDIS*TPPEGTK			ATAVPDSLCKT*PEDIS*TPPEGTKPCLQTPVTSER	3	1281.58					15152
44	42	Adaptor/scaffold	Ank2; Ank2; Ank2	ANK2; ANK2 iso2; ANK2 iso3	§3739, §3744; §3767, §3772; §830, §835	ankyrin-2 isoform 3	Q8C8R3; Q8C8R3-2; Q8C8R3-3	http://www.phosphosite.org/proteinAction.do?id=24583&showAllSites=true	426; 429; 117	VPDSLCKT*PEDISTP, CKTPEDIS*TPPEGTK; VPDSLCKT*PEDISTP, CKTPEDIS*TPPEGTK; VPDSLCKT*PEDISTP, CKTPEDIS*TPPEGTK			T*PEDIS*TPPEGTKPCLQTPVTSER	3	934.077		13244	13800
45	43	Adaptor/scaffold	Ank2; Ank2; Ank2	ANK2; ANK2 iso2; ANK2 iso3	§3739, §3744, §3756; §3767, §3772, §3784; §830, §835, §847	ankyrin-2 isoform 3	Q8C8R3; Q8C8R3-2; Q8C8R3-3	http://www.phosphosite.org/proteinAction.do?id=24583&showAllSites=true	426; 429; 117	VPDSLCKT*PEDISTP, CKTPEDIS*TPPEGTK, GTKPCLQT*PVTSERG; VPDSLCKT*PEDISTP, CKTPEDIS*TPPEGTK, GTKPCLQT*PVTSERG; VPDSLCKT*PEDISTP, CKTPEDIS*TPPEGTK, GTKPCLQT*PVTSERG			ATAVPDSLCKT*PEDIS*TPPEGTKPCLQT*PVTSER	3	1308.24						14915
46	44	Adaptor/scaffold	Ank2; Ank2; Ank2	ANK2; ANK2 iso2; ANK2 iso3	§3739, §3744, §3764; §3767, §3772, §3792; §830, §835, §855	ankyrin-2 isoform 3	Q8C8R3; Q8C8R3-2; Q8C8R3-3	http://www.phosphosite.org/proteinAction.do?id=24583&showAllSites=true	426; 429; 117	VPDSLCKT*PEDISTP, CKTPEDIS*TPPEGTK, PVTSERGS*PIVQEPE; VPDSLCKT*PEDISTP, CKTPEDIS*TPPEGTK, PVTSERGS*PIVQEPE; VPDSLCKT*PEDISTP, CKTPEDIS*TPPEGTK, PVTSERGS*PIVQEPE			T*PEDIS*TPPEGTKPCLQTPVTSERGS*PIVQEPEEASEPK	4	1115.24							15750
47	45	Adaptor/scaffold	Ank2; Ank2; Ank2	ANK2; ANK2 iso2; ANK2 iso3	§3739, §3745; §3767, §3773; §830, §836	ankyrin-2 isoform 3	Q8C8R3; Q8C8R3-2; Q8C8R3-3	http://www.phosphosite.org/proteinAction.do?id=24583&showAllSites=true	426; 429; 117	VPDSLCKT*PEDISTP, KTPEDIST*PPEGTKP; VPDSLCKT*PEDISTP, KTPEDIST*PPEGTKP; VPDSLCKT*PEDISTP, KTPEDIST*PPEGTKP			ATAVPDSLCKT*PEDIST*PPEGTK	3	858.708		12366			12578			12364	12490				12502	12463	12917	12729	12578	12612	12645	12478	12577	12900	12710	12443	56.2198	56.7998	56.6267	57.038	56.3003	56.942	57.0805	56.8205	56.7093	56.5967
48	46	Adaptor/scaffold	Ank2; Ank2; Ank2	ANK2; ANK2 iso2; ANK2 iso3	§3739, §3745; §3767, §3773; §830, §836	ankyrin-2 isoform 3	Q8C8R3; Q8C8R3-2; Q8C8R3-3	http://www.phosphosite.org/proteinAction.do?id=24583&showAllSites=true	426; 429; 117	VPDSLCKT*PEDISTP, KTPEDIST*PPEGTKP; VPDSLCKT*PEDISTP, KTPEDIST*PPEGTKP; VPDSLCKT*PEDISTP, KTPEDIST*PPEGTKP			ATAVPDSLCKT*PEDIST*PPEGTKPCLQTPVT	3	1157.52							16632	16402	16690		16802		16387	16411	17054	16782	16669	16518	16614	16384	16651	17100	16802	16433	72.291	72.8373	72.7037	73.0795	72.488	72.6123	73.019	72.7673	72.7597	73.0367
49	47	Adaptor/scaffold	Ank2; Ank2; Ank2	ANK2; ANK2 iso2; ANK2 iso3	§3739, §3745; §3767, §3773; §830, §836	ankyrin-2 isoform 3	Q8C8R3; Q8C8R3-2; Q8C8R3-3	http://www.phosphosite.org/proteinAction.do?id=24583&showAllSites=true	426; 429; 117	VPDSLCKT*PEDISTP, KTPEDIST*PPEGTKP; VPDSLCKT*PEDISTP, KTPEDIST*PPEGTKP; VPDSLCKT*PEDISTP, KTPEDIST*PPEGTKP			ATAVPDSLCKT*PEDIST*PPEGTKPCLQTPVTSER	3	1281.58	14931	14910	15498	15221	15173	15086	15166	14904	15137		15245	14898	15001	15004	15542	15221	15241	15153	15207	14977	15181	15609	15314	14984	66.4145	67.0087	66.6038	67.0972	66.5343	66.9668	67.1962	66.9002	66.7548	67.025
50	48	Adaptor/scaffold	Ank2; Ank2; Ank2	ANK2; ANK2 iso2; ANK2 iso3	§3739, §3745; §3767, §3773; §830, §836	ankyrin-2 isoform 3	Q8C8R3; Q8C8R3-2; Q8C8R3-3	http://www.phosphosite.org/proteinAction.do?id=24583&showAllSites=true	426; 429; 117	VPDSLCKT*PEDISTP, KTPEDIST*PPEGTKP; VPDSLCKT*PEDISTP, KTPEDIST*PPEGTKP; VPDSLCKT*PEDISTP, KTPEDIST*PPEGTKP			ATAVPDSLCKT*PEDIST*PPEGTKPCLQTPVTSER	3	1281.58							15077				15266		15001	15004	15542	15221	15241	15153	15207	14977	15181	15609	15314	14984	66.4145	67.0087	66.6038	67.0972	66.5343	66.9668	67.1962	66.9002	66.7548	67.025
51	49	Adaptor/scaffold	Ank2; Ank2; Ank2	ANK2; ANK2 iso2; ANK2 iso3	§3739, §3745; §3767, §3773; §830, §836	ankyrin-2 isoform 3	Q8C8R3; Q8C8R3-2; Q8C8R3-3	http://www.phosphosite.org/proteinAction.do?id=24583&showAllSites=true	426; 429; 117	VPDSLCKT*PEDISTP, KTPEDIST*PPEGTKP; VPDSLCKT*PEDISTP, KTPEDIST*PPEGTKP; VPDSLCKT*PEDISTP, KTPEDIST*PPEGTKP			ATAVPDSLCKT*PEDIST*PPEGTKPCLQTPVTSER	4	961.437	14899		15438
52	50	Adaptor/scaffold	Ank2; Ank2; Ank2	ANK2; ANK2 iso2; ANK2 iso3	§3739, §3745; §3767, §3773; §830, §836	ankyrin-2 isoform 3	Q8C8R3; Q8C8R3-2; Q8C8R3-3	http://www.phosphosite.org/proteinAction.do?id=24583&showAllSites=true	426; 429; 117	VPDSLCKT*PEDISTP, KTPEDIST*PPEGTKP; VPDSLCKT*PEDISTP, KTPEDIST*PPEGTKP; VPDSLCKT*PEDISTP, KTPEDIST*PPEGTKP			KT*PEDIST*PPEGTKPCLQTPVTSER	3	976.775			12537						12218	12536		12103	12187	12127	12560	12414	12259	12234	12246	12121	12218	12543	12374	12065	54.997	55.4968	55.3383	55.8483	54.9168	55.5422	55.5668	55.4343	55.3308	55.2538
53	51	Adaptor/scaffold	Ank2; Ank2; Ank2	ANK2; ANK2 iso2; ANK2 iso3	§3739, §3745; §3767, §3773; §830, §836	ankyrin-2 isoform 3	Q8C8R3; Q8C8R3-2; Q8C8R3-3	http://www.phosphosite.org/proteinAction.do?id=24583&showAllSites=true	426; 429; 117	VPDSLCKT*PEDISTP, KTPEDIST*PPEGTKP; VPDSLCKT*PEDISTP, KTPEDIST*PPEGTKP; VPDSLCKT*PEDISTP, KTPEDIST*PPEGTKP			T*PEDIST*PPEGTK	2	766.302	7417	7396	7624	7617	7446			7534			7626	7378	7420	7402	7646	7617	7408	7614	7668	7564	7432	7671	7607	7341	36.3375	37.2838	37.3298	37.7945	36.6003	37.9622	37.9533	37.6318	37.3482	37.1602
54	52	Adaptor/scaffold	Ank2; Ank2; Ank2	ANK2; ANK2 iso2; ANK2 iso3	§3739, §3745; §3767, §3773; §830, §836	ankyrin-2 isoform 3	Q8C8R3; Q8C8R3-2; Q8C8R3-3	http://www.phosphosite.org/proteinAction.do?id=24583&showAllSites=true	426; 429; 117	VPDSLCKT*PEDISTP, KTPEDIST*PPEGTKP; VPDSLCKT*PEDISTP, KTPEDIST*PPEGTKP; VPDSLCKT*PEDISTP, KTPEDIST*PPEGTKP			T*PEDIST*PPEGTKPCLQTPVTSER	3	934.077	13301			13571	13520	13454	13469	13280	13443		13594	13286
55	53	Adaptor/scaffold	Ank2; Ank2; Ank2	ANK2; ANK2 iso2; ANK2 iso3	§3739, §3745, §3750; §3767, §3773, §3778; §830, §836, §841	ankyrin-2 isoform 3	Q8C8R3; Q8C8R3-2; Q8C8R3-3	http://www.phosphosite.org/proteinAction.do?id=24583&showAllSites=true	426; 429; 117	VPDSLCKT*PEDISTP, KTPEDIST*PPEGTKP, ISTPPEGT*KPCLQTP; VPDSLCKT*PEDISTP, KTPEDIST*PPEGTKP, ISTPPEGT*KPCLQTP; VPDSLCKT*PEDISTP, KTPEDIST*PPEGTKP, ISTPPEGT*KPCLQTP			ATAVPDSLCKT*PEDIST*PPEGT*KPCLQTPVTSER	3	1308.24	14719						14910
56	54	Adaptor/scaffold	Ank2; Ank2; Ank2	ANK2; ANK2 iso2; ANK2 iso3	§3739, §3745, §3750; §3767, §3773, §3778; §830, §836, §841	ankyrin-2 isoform 3	Q8C8R3; Q8C8R3-2; Q8C8R3-3	http://www.phosphosite.org/proteinAction.do?id=24583&showAllSites=true	426; 429; 117	VPDSLCKT*PEDISTP, KTPEDIST*PPEGTKP, ISTPPEGT*KPCLQTP; VPDSLCKT*PEDISTP, KTPEDIST*PPEGTKP, ISTPPEGT*KPCLQTP; VPDSLCKT*PEDISTP, KTPEDIST*PPEGTKP, ISTPPEGT*KPCLQTP			ATAVPDSLCKT*PEDIST*PPEGT*KPCLQTPVTSER	4	981.429						14772		14636		15245
57	55	Adaptor/scaffold	Ank2; Ank2; Ank2	ANK2; ANK2 iso2; ANK2 iso3	§3739, §3745, §3750; §3767, §3773, §3778; §830, §836, §841	ankyrin-2 isoform 3	Q8C8R3; Q8C8R3-2; Q8C8R3-3	http://www.phosphosite.org/proteinAction.do?id=24583&showAllSites=true	426; 429; 117	VPDSLCKT*PEDISTP, KTPEDIST*PPEGTKP, ISTPPEGT*KPCLQTP; VPDSLCKT*PEDISTP, KTPEDIST*PPEGTKP, ISTPPEGT*KPCLQTP; VPDSLCKT*PEDISTP, KTPEDIST*PPEGTKP, ISTPPEGT*KPCLQTP			ATAVPDSLCKT*PEDIST*PPEGT*KPCLQTPVTSER	4	981.429						14842
58	56	Adaptor/scaffold	Ank2; Ank2; Ank2	ANK2; ANK2 iso2; ANK2 iso3	§3739, §3745, §3756; §3767, §3773, §3784; §830, §836, §847	ankyrin-2 isoform 3	Q8C8R3; Q8C8R3-2; Q8C8R3-3	http://www.phosphosite.org/proteinAction.do?id=24583&showAllSites=true	426; 429; 117	VPDSLCKT*PEDISTP, KTPEDIST*PPEGTKP, GTKPCLQT*PVTSERG; VPDSLCKT*PEDISTP, KTPEDIST*PPEGTKP, GTKPCLQT*PVTSERG; VPDSLCKT*PEDISTP, KTPEDIST*PPEGTKP, GTKPCLQT*PVTSERG			ATAVPDSLCKT*PEDIST*PPEGTKPCLQT*PVTSER	3	1308.24		14729		15093	14988					15326	15080
59	57	Adaptor/scaffold	Ank2; Ank2; Ank2	ANK2; ANK2 iso2; ANK2 iso3	§3739, §3745, §3756; §3767, §3773, §3784; §830, §836, §847	ankyrin-2 isoform 3	Q8C8R3; Q8C8R3-2; Q8C8R3-3	http://www.phosphosite.org/proteinAction.do?id=24583&showAllSites=true	426; 429; 117	VPDSLCKT*PEDISTP, KTPEDIST*PPEGTKP, GTKPCLQT*PVTSERG; VPDSLCKT*PEDISTP, KTPEDIST*PPEGTKP, GTKPCLQT*PVTSERG; VPDSLCKT*PEDISTP, KTPEDIST*PPEGTKP, GTKPCLQT*PVTSERG			ATAVPDSLCKT*PEDIST*PPEGTKPCLQT*PVTSER	4	981.429			15204						14835		14993		14707	14731	15290	15081	14968	14901	14913	14704	14835	15315	15062	14543	65.2293	65.912	65.6525	66.12	65.4415	65.9828	66.0477	65.7972	65.6885	65.8828
60	58	Adaptor/scaffold	Ank2; Ank2; Ank2	ANK2; ANK2 iso2; ANK2 iso3	§3739, §3745, §3756, §3759; §3767, §3773, §3784, §3787; §830, §836, §847, §850	ankyrin-2 isoform 3	Q8C8R3; Q8C8R3-2; Q8C8R3-3	http://www.phosphosite.org/proteinAction.do?id=24583&showAllSites=true	426; 429; 117	VPDSLCKT*PEDISTP, KTPEDIST*PPEGTKP, GTKPCLQT*PVTSERG, PCLQTPVT*SERGSPI; VPDSLCKT*PEDISTP, KTPEDIST*PPEGTKP, GTKPCLQT*PVTSERG, PCLQTPVT*SERGSPI; VPDSLCKT*PEDISTP, KTPEDIST*PPEGTKP, GTKPCLQT*PVTSERG, PCLQTPVT*SERGSPI			ATAVPDSLCKT*PEDIST*PPEGTKPCLQT*PVT*SER	4	1001.42				15385									14980	15025	15605	15385	15262	15216	15186	15019	15223	15630	15377	14963	66.3342	67.0943	66.8742	67.3483	66.6277	67.2085	67.118	67.0803	66.9245	67.108
61	59	Adaptor/scaffold	Ank2; Ank2; Ank2	ANK2; ANK2 iso2; ANK2 iso3	§3739, §3745, §3756, §3760; §3767, §3773, §3784, §3788; §830, §836, §847, §851	ankyrin-2 isoform 3	Q8C8R3; Q8C8R3-2; Q8C8R3-3	http://www.phosphosite.org/proteinAction.do?id=24583&showAllSites=true	426; 429; 117	VPDSLCKT*PEDISTP, KTPEDIST*PPEGTKP, GTKPCLQT*PVTSERG, CLQTPVTS*ERGSPIV; VPDSLCKT*PEDISTP, KTPEDIST*PPEGTKP, GTKPCLQT*PVTSERG, CLQTPVTS*ERGSPIV; VPDSLCKT*PEDISTP, KTPEDIST*PPEGTKP, GTKPCLQT*PVTSERG, CLQTPVTS*ERGSPIV			ATAVPDSLCKT*PEDIST*PPEGTKPCLQT*PVTS*ER	4	1001.42		15065	15599			15207			15259
62	60	Adaptor/scaffold	Ank2; Ank2; Ank2	ANK2; ANK2 iso2; ANK2 iso3	§3739, §3745, §3759, §3760; §3767, §3773, §3787, §3788; §830, §836, §850, §851	ankyrin-2 isoform 3	Q8C8R3; Q8C8R3-2; Q8C8R3-3	http://www.phosphosite.org/proteinAction.do?id=24583&showAllSites=true	426; 429; 117	VPDSLCKT*PEDISTP, KTPEDIST*PPEGTKP, PCLQTPVT*SERGSPI, CLQTPVTS*ERGSPIV; VPDSLCKT*PEDISTP, KTPEDIST*PPEGTKP, PCLQTPVT*SERGSPI, CLQTPVTS*ERGSPIV; VPDSLCKT*PEDISTP, KTPEDIST*PPEGTKP, PCLQTPVT*SERGSPI, CLQTPVTS*ERGSPIV			ATAVPDSLCKT*PEDIST*PPEGTKPCLQTPVT*S*ER	4	1001.42					15256			15038
63	61	Adaptor/scaffold	Ank2; Ank2; Ank2	ANK2; ANK2 iso2; ANK2 iso3	§3739, §3750; §3767, §3778; §830, §841	ankyrin-2 isoform 3	Q8C8R3; Q8C8R3-2; Q8C8R3-3	http://www.phosphosite.org/proteinAction.do?id=24583&showAllSites=true	426; 429; 117	VPDSLCKT*PEDISTP, ISTPPEGT*KPCLQTP; VPDSLCKT*PEDISTP, ISTPPEGT*KPCLQTP; VPDSLCKT*PEDISTP, ISTPPEGT*KPCLQTP			ATAVPDSLCKT*PEDISTPPEGT*KPCLQTPVT	3	1157.52						16620	16612
64	62	Adaptor/scaffold	Ank2; Ank2; Ank2	ANK2; ANK2 iso2; ANK2 iso3	§3739, §3750, §3756; §3767, §3778, §3784; §830, §841, §847	ankyrin-2 isoform 3	Q8C8R3; Q8C8R3-2; Q8C8R3-3	http://www.phosphosite.org/proteinAction.do?id=24583&showAllSites=true	426; 429; 117	VPDSLCKT*PEDISTP, ISTPPEGT*KPCLQTP, GTKPCLQT*PVTSERG; VPDSLCKT*PEDISTP, ISTPPEGT*KPCLQTP, GTKPCLQT*PVTSERG; VPDSLCKT*PEDISTP, ISTPPEGT*KPCLQTP, GTKPCLQT*PVTSERG			T*PEDISTPPEGT*KPCLQT*PVTSERGSPIVQEPEEASEPK	4	1115.24						15759
65	63	Adaptor/scaffold	Ank2; Ank2; Ank2	ANK2; ANK2 iso2; ANK2 iso3	§3739, §3756; §3767, §3784; §830, §847	ankyrin-2 isoform 3	Q8C8R3; Q8C8R3-2; Q8C8R3-3	http://www.phosphosite.org/proteinAction.do?id=24583&showAllSites=true	426; 429; 117	VPDSLCKT*PEDISTP, GTKPCLQT*PVTSERG; VPDSLCKT*PEDISTP, GTKPCLQT*PVTSERG; VPDSLCKT*PEDISTP, GTKPCLQT*PVTSERG			ATAVPDSLCKT*PEDISTPPEGTKPCLQT*PVTSER	4	961.437						14834						14860	15001	15004	15542	15333	15241	14834	15186	14956	15181	15609	15314	14984	66.4145	67.0087	66.6038	67.0972	66.5343	66.9668	67.118	66.8238	66.7548	67.025
66	64	Adaptor/scaffold	Ank2; Ank2; Ank2	ANK2; ANK2 iso2; ANK2 iso3	§3739, §3756, §3759; §3767, §3784, §3787; §830, §847, §850	ankyrin-2 isoform 3	Q8C8R3; Q8C8R3-2; Q8C8R3-3	http://www.phosphosite.org/proteinAction.do?id=24583&showAllSites=true	426; 429; 117	VPDSLCKT*PEDISTP, GTKPCLQT*PVTSERG, PCLQTPVT*SERGSPI; VPDSLCKT*PEDISTP, GTKPCLQT*PVTSERG, PCLQTPVT*SERGSPI; VPDSLCKT*PEDISTP, GTKPCLQT*PVTSERG, PCLQTPVT*SERGSPI			ATAVPDSLCKT*PEDISTPPEGTKPCLQT*PVT*SER	4	981.429			15163
67	65	Adaptor/scaffold	Ank2; Ank2; Ank2	ANK2; ANK2 iso2; ANK2 iso3	§3739, §3759, §3760; §3767, §3787, §3788; §830, §850, §851	ankyrin-2 isoform 3	Q8C8R3; Q8C8R3-2; Q8C8R3-3	http://www.phosphosite.org/proteinAction.do?id=24583&showAllSites=true	426; 429; 117	VPDSLCKT*PEDISTP, PCLQTPVT*SERGSPI, CLQTPVTS*ERGSPIV; VPDSLCKT*PEDISTP, PCLQTPVT*SERGSPI, CLQTPVTS*ERGSPIV; VPDSLCKT*PEDISTP, PCLQTPVT*SERGSPI, CLQTPVTS*ERGSPIV			ATAVPDSLCKT*PEDISTPPEGTKPCLQTPVT*S*ER	4	981.429			15217				14843					14604
68	66	Adaptor/scaffold	Ank2; Ank2; Ank2	ANK2; ANK2 iso2; ANK2 iso3	§3744; §3772; §835	ankyrin-2 isoform 3	Q8C8R3; Q8C8R3-2; Q8C8R3-3	http://www.phosphosite.org/proteinAction.do?id=24583&showAllSites=true	426; 429; 117	CKTPEDIS*TPPEGTK; CKTPEDIS*TPPEGTK; CKTPEDIS*TPPEGTK			KTPEDIS*TPPEGTKPCLQTPVTSER	3	950.119		11684						11672		12071	11922		11725	11665	12077	11931	11839	11814	11847	11659	11737	12071	11912	11645	53.1723	53.6888	53.5597	53.985	53.3097	53.8993	54.0547	53.6128	53.6262	53.5998
69	67	Adaptor/scaffold	Ank2; Ank2; Ank2	ANK2; ANK2 iso2; ANK2 iso3	§3744; §3772; §835	ankyrin-2 isoform 3	Q8C8R3; Q8C8R3-2; Q8C8R3-3	http://www.phosphosite.org/proteinAction.do?id=24583&showAllSites=true	426; 429; 117	CKTPEDIS*TPPEGTK; CKTPEDIS*TPPEGTK; CKTPEDIS*TPPEGTK			TPEDIS*TPPEGTKPCLQTPVTSER	2	1360.63								12727
70	68	Adaptor/scaffold	Ank2; Ank2; Ank2	ANK2; ANK2 iso2; ANK2 iso3	§3744; §3772; §835	ankyrin-2 isoform 3	Q8C8R3; Q8C8R3-2; Q8C8R3-3	http://www.phosphosite.org/proteinAction.do?id=24583&showAllSites=true	426; 429; 117	CKTPEDIS*TPPEGTK; CKTPEDIS*TPPEGTK; CKTPEDIS*TPPEGTK			TPEDIS*TPPEGTKPCLQTPVTSER	3	907.421								12223			12498
71	69	Adaptor/scaffold	Ank2; Ank2; Ank2	ANK2; ANK2 iso2; ANK2 iso3	§3744; §3772; §835	ankyrin-2 isoform 3	Q8C8R3; Q8C8R3-2; Q8C8R3-3	http://www.phosphosite.org/proteinAction.do?id=24583&showAllSites=true	426; 429; 117	CKTPEDIS*TPPEGTK; CKTPEDIS*TPPEGTK; CKTPEDIS*TPPEGTK			TPEDIS*TPPEGTKPCLQTPVTSER	4	680.818	12821						12925						12817	12757	13232	13023	12973	12927	12925	12772	12892	13257	13046	12758	57.4703	57.9465	57.7623	58.1247	57.5537	58.1403	58.171	57.9855	57.8782	57.9175
72	70	Adaptor/scaffold	Ank2; Ank2; Ank2	ANK2; ANK2 iso2; ANK2 iso3	§3744, §3745; §3772, §3773; §835, §836	ankyrin-2 isoform 3	Q8C8R3; Q8C8R3-2; Q8C8R3-3	http://www.phosphosite.org/proteinAction.do?id=24583&showAllSites=true	426; 429; 117	CKTPEDIS*TPPEGTK, KTPEDIST*PPEGTKP; CKTPEDIS*TPPEGTK, KTPEDIST*PPEGTKP; CKTPEDIS*TPPEGTK, KTPEDIST*PPEGTKP			TPEDIS*T*PPEGTKPCLQTPVTSER	3	934.077			13621							13590		13113
73	71	Adaptor/scaffold	Ank2; Ank2; Ank2	ANK2; ANK2 iso2; ANK2 iso3	§3744, §3750; §3772, §3778; §835, §841	ankyrin-2 isoform 3	Q8C8R3; Q8C8R3-2; Q8C8R3-3	http://www.phosphosite.org/proteinAction.do?id=24583&showAllSites=true	426; 429; 117	CKTPEDIS*TPPEGTK, ISTPPEGT*KPCLQTP; CKTPEDIS*TPPEGTK, ISTPPEGT*KPCLQTP; CKTPEDIS*TPPEGTK, ISTPPEGT*KPCLQTP			TPEDIS*TPPEGT*KPCLQTPVTSER	3	934.077						13275
74	72	Adaptor/scaffold	Ank2; Ank2; Ank2	ANK2; ANK2 iso2; ANK2 iso3	§3744, §3756; §3772, §3784; §835, §847	ankyrin-2 isoform 3	Q8C8R3; Q8C8R3-2; Q8C8R3-3	http://www.phosphosite.org/proteinAction.do?id=24583&showAllSites=true	426; 429; 117	CKTPEDIS*TPPEGTK, GTKPCLQT*PVTSERG; CKTPEDIS*TPPEGTK, GTKPCLQT*PVTSERG; CKTPEDIS*TPPEGTK, GTKPCLQT*PVTSERG			TPEDIS*TPPEGTKPCLQT*PVTSER	3	934.077								12077	12177
75	73	Adaptor/scaffold	Ank2; Ank2; Ank2	ANK2; ANK2 iso2; ANK2 iso3	§3744, §3756, §3760; §3772, §3784, §3788; §835, §847, §851	ankyrin-2 isoform 3	Q8C8R3; Q8C8R3-2; Q8C8R3-3	http://www.phosphosite.org/proteinAction.do?id=24583&showAllSites=true	426; 429; 117	CKTPEDIS*TPPEGTK, GTKPCLQT*PVTSERG, CLQTPVTS*ERGSPIV; CKTPEDIS*TPPEGTK, GTKPCLQT*PVTSERG, CLQTPVTS*ERGSPIV; CKTPEDIS*TPPEGTK, GTKPCLQT*PVTSERG, CLQTPVTS*ERGSPIV			TPEDIS*TPPEGTKPCLQT*PVTS*ER	3	960.732	12443											12390
76	74	Adaptor/scaffold	Ank2; Ank2; Ank2	ANK2; ANK2 iso2; ANK2 iso3	§3744, §3756, §3760; §3772, §3784, §3788; §835, §847, §851	ankyrin-2 isoform 3	Q8C8R3; Q8C8R3-2; Q8C8R3-3	http://www.phosphosite.org/proteinAction.do?id=24583&showAllSites=true	426; 429; 117	CKTPEDIS*TPPEGTK, GTKPCLQT*PVTSERG, CLQTPVTS*ERGSPIV; CKTPEDIS*TPPEGTK, GTKPCLQT*PVTSERG, CLQTPVTS*ERGSPIV; CKTPEDIS*TPPEGTK, GTKPCLQT*PVTSERG, CLQTPVTS*ERGSPIV			TPEDIS*TPPEGTKPCLQT*PVTS*ERGSPIVQEPEEASEPK	4	1115.24			15125								14855		14581	14584	15122	14913	14821	14733	14766	14557	14782	15210	14855	14564	64.6868	65.3062	64.9743	65.439	64.8072	65.296	65.4492	65.1872	65.1925	65.4785
77	75	Adaptor/scaffold	Ank2; Ank2; Ank2	ANK2; ANK2 iso2; ANK2 iso3	§3744, §3759; §3772, §3787; §835, §850	ankyrin-2 isoform 3	Q8C8R3; Q8C8R3-2; Q8C8R3-3	http://www.phosphosite.org/proteinAction.do?id=24583&showAllSites=true	426; 429; 117	CKTPEDIS*TPPEGTK, PCLQTPVT*SERGSPI; CKTPEDIS*TPPEGTK, PCLQTPVT*SERGSPI; CKTPEDIS*TPPEGTK, PCLQTPVT*SERGSPI			TPEDIS*TPPEGTKPCLQTPVT*SERGSPIVQEPEEASEPK	3	1460						15210
78	76	Adaptor/scaffold	Ank2; Ank2; Ank2	ANK2; ANK2 iso2; ANK2 iso3	§3744, §3759, §3760; §3772, §3787, §3788; §835, §850, §851	ankyrin-2 isoform 3	Q8C8R3; Q8C8R3-2; Q8C8R3-3	http://www.phosphosite.org/proteinAction.do?id=24583&showAllSites=true	426; 429; 117	CKTPEDIS*TPPEGTK, PCLQTPVT*SERGSPI, CLQTPVTS*ERGSPIV; CKTPEDIS*TPPEGTK, PCLQTPVT*SERGSPI, CLQTPVTS*ERGSPIV; CKTPEDIS*TPPEGTK, PCLQTPVT*SERGSPI, CLQTPVTS*ERGSPIV			TPEDIS*TPPEGTKPCLQTPVT*S*ERGSPIVQEPEEASEPK	4	1115.24									15498
79	77	Adaptor/scaffold	Ank2; Ank2; Ank2	ANK2; ANK2 iso2; ANK2 iso3	§3744, §3759, §3764; §3772, §3787, §3792; §835, §850, §855	ankyrin-2 isoform 3	Q8C8R3; Q8C8R3-2; Q8C8R3-3	http://www.phosphosite.org/proteinAction.do?id=24583&showAllSites=true	426; 429; 117	CKTPEDIS*TPPEGTK, PCLQTPVT*SERGSPI, PVTSERGS*PIVQEPE; CKTPEDIS*TPPEGTK, PCLQTPVT*SERGSPI, PVTSERGS*PIVQEPE; CKTPEDIS*TPPEGTK, PCLQTPVT*SERGSPI, PVTSERGS*PIVQEPE			TPEDIS*TPPEGTKPCLQTPVT*SERGS*PIVQEPEEASEPK	4	1115.24						15313
80	78	Adaptor/scaffold	Ank2; Ank2; Ank2	ANK2; ANK2 iso2; ANK2 iso3	§3744, §3760, §3764; §3772, §3788, §3792; §835, §851, §855	ankyrin-2 isoform 3	Q8C8R3; Q8C8R3-2; Q8C8R3-3	http://www.phosphosite.org/proteinAction.do?id=24583&showAllSites=true	426; 429; 117	CKTPEDIS*TPPEGTK, CLQTPVTS*ERGSPIV, PVTSERGS*PIVQEPE; CKTPEDIS*TPPEGTK, CLQTPVTS*ERGSPIV, PVTSERGS*PIVQEPE; CKTPEDIS*TPPEGTK, CLQTPVTS*ERGSPIV, PVTSERGS*PIVQEPE			TPEDIS*TPPEGTKPCLQTPVTS*ERGS*PIVQEPEEASEPK	4	1115.24			15751		15400	15329
81	79	Adaptor/scaffold	Ank2; Ank2; Ank2	ANK2; ANK2 iso2; ANK2 iso3	§3744, §3764; §3772, §3792; §835, §855	ankyrin-2 isoform 3	Q8C8R3; Q8C8R3-2; Q8C8R3-3	http://www.phosphosite.org/proteinAction.do?id=24583&showAllSites=true	426; 429; 117	CKTPEDIS*TPPEGTK, PVTSERGS*PIVQEPE; CKTPEDIS*TPPEGTK, PVTSERGS*PIVQEPE; CKTPEDIS*TPPEGTK, PVTSERGS*PIVQEPE			TPEDIS*TPPEGTKPCLQTPVTSERGS*PIVQEPEEASEPK	3	1460	15057				15294	15193		15013
82	80	Adaptor/scaffold	Ank2; Ank2; Ank2	ANK2; ANK2 iso2; ANK2 iso3	§3744, §3764; §3772, §3792; §835, §855	ankyrin-2 isoform 3	Q8C8R3; Q8C8R3-2; Q8C8R3-3	http://www.phosphosite.org/proteinAction.do?id=24583&showAllSites=true	426; 429; 117	CKTPEDIS*TPPEGTK, PVTSERGS*PIVQEPE; CKTPEDIS*TPPEGTK, PVTSERGS*PIVQEPE; CKTPEDIS*TPPEGTK, PVTSERGS*PIVQEPE			TPEDIS*TPPEGTKPCLQTPVTSERGS*PIVQEPEEASEPK	4	1095.25						14981
83	81	Adaptor/scaffold	Ank2; Ank2; Ank2	ANK2; ANK2 iso2; ANK2 iso3	§3745; §3773; §836	ankyrin-2 isoform 3	Q8C8R3; Q8C8R3-2; Q8C8R3-3	http://www.phosphosite.org/proteinAction.do?id=24583&showAllSites=true	426; 429; 117	KTPEDIST*PPEGTKP; KTPEDIST*PPEGTKP; KTPEDIST*PPEGTKP			KTPEDIST*PPEGTKPCLQTPVTSER	3	950.119			12095			11812						11638
84	82	Adaptor/scaffold	Ank2; Ank2; Ank2	ANK2; ANK2 iso2; ANK2 iso3	§3745; §3773; §836	ankyrin-2 isoform 3	Q8C8R3; Q8C8R3-2; Q8C8R3-3	http://www.phosphosite.org/proteinAction.do?id=24583&showAllSites=true	426; 429; 117	KTPEDIST*PPEGTKP; KTPEDIST*PPEGTKP; KTPEDIST*PPEGTKP			TPEDIST*PPEGTK	2	726.319	7442	7403	7584	7544	7430	7490	7585	7439	7171	7386	7524	7342	7441	7402	7625	7584	7429	7530	7605	7480	7432	7650	7328	7362	36.4147	37.2838	37.2463	37.5528	36.6893	37.6502	37.7155	37.3058	37.3482	37.094
85	83	Adaptor/scaffold	Ank2; Ank2; Ank2	ANK2; ANK2 iso2; ANK2 iso3	§3745; §3773; §836	ankyrin-2 isoform 3	Q8C8R3; Q8C8R3-2; Q8C8R3-3	http://www.phosphosite.org/proteinAction.do?id=24583&showAllSites=true	426; 429; 117	KTPEDIST*PPEGTKP; KTPEDIST*PPEGTKP; KTPEDIST*PPEGTKP			TPEDIST*PPEGTK	2	726.319	7224	7134	7160	7120	7165	7079	7100	7238	7412	7143	7119	7138	7441	7402	7625	7584	7429	7530	7605	7480	7432	7650	7328	7362	36.4147	37.2838	37.2463	37.5528	36.6893	37.6502	37.7155	37.3058	37.3482	37.094
86	84	Adaptor/scaffold	Ank2; Ank2; Ank2	ANK2; ANK2 iso2; ANK2 iso3	§3745; §3773; §836	ankyrin-2 isoform 3	Q8C8R3; Q8C8R3-2; Q8C8R3-3	http://www.phosphosite.org/proteinAction.do?id=24583&showAllSites=true	426; 429; 117	KTPEDIST*PPEGTKP; KTPEDIST*PPEGTKP; KTPEDIST*PPEGTKP			TPEDIST*PPEGTK	2	726.319	6935		7363	7329	6966	7292	7364	6975	6923	7727	7328	6940	7441	7402	7625	7584	7429	7530	7605	7480	7432	7650	7328	7362	36.4147	37.2838	37.2463	37.5528	36.6893	37.6502	37.7155	37.3058	37.3482	37.094
87	85	Adaptor/scaffold	Ank2; Ank2; Ank2	ANK2; ANK2 iso2; ANK2 iso3	§3745; §3773; §836	ankyrin-2 isoform 3	Q8C8R3; Q8C8R3-2; Q8C8R3-3	http://www.phosphosite.org/proteinAction.do?id=24583&showAllSites=true	426; 429; 117	KTPEDIST*PPEGTKP; KTPEDIST*PPEGTKP; KTPEDIST*PPEGTKP			TPEDIST*PPEGTKPC	2	854.86	8719	8658	8917	8837	8687	8806	8811	8738	8686	8919	8853	8573	8743	8683	8917	8844	8542	8811	8844	8509	8356	8637	8636	8370	41.4897	42.191	42.1395	42.3797	40.9063	42.523	42.5267	41.3042	40.8632	40.8208
88	86	Adaptor/scaffold	Ank2; Ank2; Ank2	ANK2; ANK2 iso2; ANK2 iso3	§3745; §3773; §836	ankyrin-2 isoform 3	Q8C8R3; Q8C8R3-2; Q8C8R3-3	http://www.phosphosite.org/proteinAction.do?id=24583&showAllSites=true	426; 429; 117	KTPEDIST*PPEGTKP; KTPEDIST*PPEGTKP; KTPEDIST*PPEGTKP			TPEDIST*PPEGTKPCLQTPVT	3	783.362					14619
89	87	Adaptor/scaffold	Ank2; Ank2; Ank2	ANK2; ANK2 iso2; ANK2 iso3	§3745; §3773; §836	ankyrin-2 isoform 3	Q8C8R3; Q8C8R3-2; Q8C8R3-3	http://www.phosphosite.org/proteinAction.do?id=24583&showAllSites=true	426; 429; 117	KTPEDIST*PPEGTKP; KTPEDIST*PPEGTKP; KTPEDIST*PPEGTKP			TPEDIST*PPEGTKPCLQTPVTSER	2	1360.63	12787	12753	13228	13029	12976	12901	12913		12869	13239	13018	12736	12817	12778	13232	13023	12889	12906	12913	12772	12913	13152	13046	12758	57.4703	58.0323	57.7623	58.1247	57.2372	58.0563	58.171	57.9855	57.9517	57.5073
90	88	Adaptor/scaffold	Ank2; Ank2; Ank2	ANK2; ANK2 iso2; ANK2 iso3	§3745; §3773; §836	ankyrin-2 isoform 3	Q8C8R3; Q8C8R3-2; Q8C8R3-3	http://www.phosphosite.org/proteinAction.do?id=24583&showAllSites=true	426; 429; 117	KTPEDIST*PPEGTKP; KTPEDIST*PPEGTKP; KTPEDIST*PPEGTKP			TPEDIST*PPEGTKPCLQTPVTSER	3	907.421	12466	12842	13233	12919	12521	12700	12940	12773	12579	12807	13047	12612	12817	12757	13253	13065	12973	12927	12564	12772	12892	13236	13046	12758	57.4703	57.9465	57.8298	58.2908	57.5537	58.1403	58.171	57.9855	57.8782	57.8328
91	89	Adaptor/scaffold	Ank2; Ank2; Ank2	ANK2; ANK2 iso2; ANK2 iso3	§3745; §3773; §836	ankyrin-2 isoform 3	Q8C8R3; Q8C8R3-2; Q8C8R3-3	http://www.phosphosite.org/proteinAction.do?id=24583&showAllSites=true	426; 429; 117	KTPEDIST*PPEGTKP; KTPEDIST*PPEGTKP; KTPEDIST*PPEGTKP			TPEDIST*PPEGTKPCLQTPVTSER	3	907.421	12818	12465	13026	13108	12890	12886	12752	12586	12956	13174	12673	12801	12817	12757	13253	13065	12973	12927	12564	12772	12892	13236	13046	12758	57.4703	57.9465	57.8298	58.2908	57.5537	58.1403	58.171	57.9855	57.8782	57.8328
92	90	Adaptor/scaffold	Ank2; Ank2; Ank2	ANK2; ANK2 iso2; ANK2 iso3	§3745; §3773; §836	ankyrin-2 isoform 3	Q8C8R3; Q8C8R3-2; Q8C8R3-3	http://www.phosphosite.org/proteinAction.do?id=24583&showAllSites=true	426; 429; 117	KTPEDIST*PPEGTKP; KTPEDIST*PPEGTKP; KTPEDIST*PPEGTKP			TPEDIST*PPEGTKPCLQTPVTSER	3	907.421	12630	12655	12845	12730	12702	12518	12564	12399	12406	12986	12860	12426	12817	12757	13253	13065	12973	12927	12564	12772	12892	13236	13046	12758	57.4703	57.9465	57.8298	58.2908	57.5537	58.1403	58.171	57.9855	57.8782	57.8328
93	91	Adaptor/scaffold	Ank2; Ank2; Ank2	ANK2; ANK2 iso2; ANK2 iso3	§3745; §3773; §836	ankyrin-2 isoform 3	Q8C8R3; Q8C8R3-2; Q8C8R3-3	http://www.phosphosite.org/proteinAction.do?id=24583&showAllSites=true	426; 429; 117	KTPEDIST*PPEGTKP; KTPEDIST*PPEGTKP; KTPEDIST*PPEGTKP			TPEDIST*PPEGTKPCLQTPVTSER	3	907.421	30900	12293			13085	12315			12767			12249	12817	12757	13253	13065	12973	12927	12564	12772	12892	13236	13046	12758	57.4703	57.9465	57.8298	58.2908	57.5537	58.1403	58.171	57.9855	57.8782	57.8328
94	92	Adaptor/scaffold	Ank2; Ank2; Ank2	ANK2; ANK2 iso2; ANK2 iso3	§3745, §3750, §3756; §3773, §3778, §3784; §836, §841, §847	ankyrin-2 isoform 3	Q8C8R3; Q8C8R3-2; Q8C8R3-3	http://www.phosphosite.org/proteinAction.do?id=24583&showAllSites=true	426; 429; 117	KTPEDIST*PPEGTKP, ISTPPEGT*KPCLQTP, GTKPCLQT*PVTSERG; KTPEDIST*PPEGTKP, ISTPPEGT*KPCLQTP, GTKPCLQT*PVTSERG; KTPEDIST*PPEGTKP, ISTPPEGT*KPCLQTP, GTKPCLQT*PVTSERG			ATAVPDSLCKTPEDIST*PPEGT*KPCLQT*PVTSER	3	1308.24					14961								14707	14731	15290	15081	14961	14880	14913	14662	14908	15315	15062	14732	65.2293	65.912	65.6525	66.12	65.3552	65.9098	66.0477	65.6285	65.6885	65.8828
95	93	Adaptor/scaffold	Ank2; Ank2; Ank2	ANK2; ANK2 iso2; ANK2 iso3	§3745, §3756; §3773, §3784; §836, §847	ankyrin-2 isoform 3	Q8C8R3; Q8C8R3-2; Q8C8R3-3	http://www.phosphosite.org/proteinAction.do?id=24583&showAllSites=true	426; 429; 117	KTPEDIST*PPEGTKP, GTKPCLQT*PVTSERG; KTPEDIST*PPEGTKP, GTKPCLQT*PVTSERG; KTPEDIST*PPEGTKP, GTKPCLQT*PVTSERG			TPEDIST*PPEGTKPCLQT*PVTSER	3	934.077	12144	12277	12671	12563	12209	12407	12415	12251	12350	12713	12544	12257	12334	12295	12749	12582	12448	12407	12456	12310	12409	12732	12563	12275	55.5497	56.1213	56.0105	56.46	55.6013	56.3877	56.3553	56.1455	56.0812	55.9408
96	94	Adaptor/scaffold	Ank2; Ank2; Ank2	ANK2; ANK2 iso2; ANK2 iso3	§3745, §3756; §3773, §3784; §836, §847	ankyrin-2 isoform 3	Q8C8R3; Q8C8R3-2; Q8C8R3-3	http://www.phosphosite.org/proteinAction.do?id=24583&showAllSites=true	426; 429; 117	KTPEDIST*PPEGTKP, GTKPCLQT*PVTSERG; KTPEDIST*PPEGTKP, GTKPCLQT*PVTSERG; KTPEDIST*PPEGTKP, GTKPCLQT*PVTSERG			TPEDIST*PPEGTKPCLQT*PVTSER	3	934.077	12315	11936	12492	12385	12410	12230	12235		12114	12535	12372	12077	12334	12295	12749	12582	12448	12407	12456	12310	12409	12732	12563	12275	55.5497	56.1213	56.0105	56.46	55.6013	56.3877	56.3553	56.1455	56.0812	55.9408
97	95	Adaptor/scaffold	Ank2; Ank2; Ank2	ANK2; ANK2 iso2; ANK2 iso3	§3745, §3756; §3773, §3784; §836, §847	ankyrin-2 isoform 3	Q8C8R3; Q8C8R3-2; Q8C8R3-3	http://www.phosphosite.org/proteinAction.do?id=24583&showAllSites=true	426; 429; 117	KTPEDIST*PPEGTKP, GTKPCLQT*PVTSERG; KTPEDIST*PPEGTKP, GTKPCLQT*PVTSERG; KTPEDIST*PPEGTKP, GTKPCLQT*PVTSERG			TPEDIST*PPEGTKPCLQT*PVTSER	3	934.077		12097			12230								12334	12295	12749	12582	12448	12407	12456	12310	12409	12732	12563	12275	55.5497	56.1213	56.0105	56.46	55.6013	56.3877	56.3553	56.1455	56.0812	55.9408
98	96	Adaptor/scaffold	Ank2; Ank2; Ank2	ANK2; ANK2 iso2; ANK2 iso3	§3745, §3756, §3759; §3773, §3784, §3787; §836, §847, §850	ankyrin-2 isoform 3	Q8C8R3; Q8C8R3-2; Q8C8R3-3	http://www.phosphosite.org/proteinAction.do?id=24583&showAllSites=true	426; 429; 117	KTPEDIST*PPEGTKP, GTKPCLQT*PVTSERG, PCLQTPVT*SERGSPI; KTPEDIST*PPEGTKP, GTKPCLQT*PVTSERG, PCLQTPVT*SERGSPI; KTPEDIST*PPEGTKP, GTKPCLQT*PVTSERG, PCLQTPVT*SERGSPI			TPEDIST*PPEGTKPCLQT*PVT*SER	3	960.732			12893								12738		12481	12463	12893	12771	12616	12885	12645	12478	12577	12900	12752	12422	56.135	56.7998	56.6267	57.2073	56.2295	57.9867	57.0805	56.8205	56.7093	56.5967
99	97	Adaptor/scaffold	Ank2; Ank2; Ank2	ANK2; ANK2 iso2; ANK2 iso3	§3745, §3756, §3759; §3773, §3784, §3787; §836, §847, §850	ankyrin-2 isoform 3	Q8C8R3; Q8C8R3-2; Q8C8R3-3	http://www.phosphosite.org/proteinAction.do?id=24583&showAllSites=true	426; 429; 117	KTPEDIST*PPEGTKP, GTKPCLQT*PVTSERG, PCLQTPVT*SERGSPI; KTPEDIST*PPEGTKP, GTKPCLQT*PVTSERG, PCLQTPVT*SERGSPI; KTPEDIST*PPEGTKP, GTKPCLQT*PVTSERG, PCLQTPVT*SERGSPI			TPEDIST*PPEGTKPCLQT*PVT*SERGSPIVQEPEEASEPK	4	1115.24		14660				15296				15070
100	98	Adaptor/scaffold	Ank2; Ank2; Ank2	ANK2; ANK2 iso2; ANK2 iso3	§3745, §3756, §3760; §3773, §3784, §3788; §836, §847, §851	ankyrin-2 isoform 3	Q8C8R3; Q8C8R3-2; Q8C8R3-3	http://www.phosphosite.org/proteinAction.do?id=24583&showAllSites=true	426; 429; 117	KTPEDIST*PPEGTKP, GTKPCLQT*PVTSERG, CLQTPVTS*ERGSPIV; KTPEDIST*PPEGTKP, GTKPCLQT*PVTSERG, CLQTPVTS*ERGSPIV; KTPEDIST*PPEGTKP, GTKPCLQT*PVTSERG, CLQTPVTS*ERGSPIV			TPEDIST*PPEGTKPCLQT*PVTS*ER	3	960.732				12717	12587	12595	12614	12466	12563	12884
101	99	Adaptor/scaffold	Ank2; Ank2; Ank2	ANK2; ANK2 iso2; ANK2 iso3	§3745, §3756, §3760; §3773, §3784, §3788; §836, §847, §851	ankyrin-2 isoform 3	Q8C8R3; Q8C8R3-2; Q8C8R3-3	http://www.phosphosite.org/proteinAction.do?id=24583&showAllSites=true	426; 429; 117	KTPEDIST*PPEGTKP, GTKPCLQT*PVTSERG, CLQTPVTS*ERGSPIV; KTPEDIST*PPEGTKP, GTKPCLQT*PVTSERG, CLQTPVTS*ERGSPIV; KTPEDIST*PPEGTKP, GTKPCLQT*PVTSERG, CLQTPVTS*ERGSPIV			TPEDIST*PPEGTKPCLQT*PVTS*ERGSPIVQEPEEASEPK	3	1486.65							14781	14574					14539	14584	15164	14913	14821	14754	14766	14574	14761	15147	14957	14585	64.5207	65.3062	65.1352	65.439	64.8072	65.3823	65.4492	65.2758	65.1057	65.2192
102	100	Adaptor/scaffold	Ank2; Ank2; Ank2	ANK2; ANK2 iso2; ANK2 iso3	§3745, §3756, §3760; §3773, §3784, §3788; §836, §847, §851	ankyrin-2 isoform 3	Q8C8R3; Q8C8R3-2; Q8C8R3-3	http://www.phosphosite.org/proteinAction.do?id=24583&showAllSites=true	426; 429; 117	KTPEDIST*PPEGTKP, GTKPCLQT*PVTSERG, CLQTPVTS*ERGSPIV; KTPEDIST*PPEGTKP, GTKPCLQT*PVTSERG, CLQTPVTS*ERGSPIV; KTPEDIST*PPEGTKP, GTKPCLQT*PVTSERG, CLQTPVTS*ERGSPIV			TPEDIST*PPEGTKPCLQT*PVTS*ERGSPIVQEPEEASEPK	4	1115.24		14524
103	101	Adaptor/scaffold	Ank2; Ank2; Ank2	ANK2; ANK2 iso2; ANK2 iso3	§3745, §3756, §3764; §3773, §3784, §3792; §836, §847, §855	ankyrin-2 isoform 3	Q8C8R3; Q8C8R3-2; Q8C8R3-3	http://www.phosphosite.org/proteinAction.do?id=24583&showAllSites=true	426; 429; 117	KTPEDIST*PPEGTKP, GTKPCLQT*PVTSERG, PVTSERGS*PIVQEPE; KTPEDIST*PPEGTKP, GTKPCLQT*PVTSERG, PVTSERGS*PIVQEPE; KTPEDIST*PPEGTKP, GTKPCLQT*PVTSERG, PVTSERGS*PIVQEPE			TPEDIST*PPEGTKPCLQT*PVTSERGS*PIVQEPEEASEPK	3	1486.65						14748
104	102	Adaptor/scaffold	Ank2; Ank2; Ank2	ANK2; ANK2 iso2; ANK2 iso3	§3745, §3756, §3764; §3773, §3784, §3792; §836, §847, §855	ankyrin-2 isoform 3	Q8C8R3; Q8C8R3-2; Q8C8R3-3	http://www.phosphosite.org/proteinAction.do?id=24583&showAllSites=true	426; 429; 117	KTPEDIST*PPEGTKP, GTKPCLQT*PVTSERG, PVTSERGS*PIVQEPE; KTPEDIST*PPEGTKP, GTKPCLQT*PVTSERG, PVTSERGS*PIVQEPE; KTPEDIST*PPEGTKP, GTKPCLQT*PVTSERG, PVTSERGS*PIVQEPE			TPEDIST*PPEGTKPCLQT*PVTSERGS*PIVQEPEEASEPK	4	1115.24	14370		14950	14786				14364	14629	15169		14371
105	103	Adaptor/scaffold	Ank2; Ank2; Ank2	ANK2; ANK2 iso2; ANK2 iso3	§3745, §3756, §3764; §3773, §3784, §3792; §836, §847, §855	ankyrin-2 isoform 3	Q8C8R3; Q8C8R3-2; Q8C8R3-3	http://www.phosphosite.org/proteinAction.do?id=24583&showAllSites=true	426; 429; 117	KTPEDIST*PPEGTKP, GTKPCLQT*PVTSERG, PVTSERGS*PIVQEPE; KTPEDIST*PPEGTKP, GTKPCLQT*PVTSERG, PVTSERGS*PIVQEPE; KTPEDIST*PPEGTKP, GTKPCLQT*PVTSERG, PVTSERGS*PIVQEPE			TPEDIST*PPEGTKPCLQT*PVTSERGS*PIVQEPEEASEPK	4	1115.24												14656
106	104	Adaptor/scaffold	Ank2; Ank2; Ank2	ANK2; ANK2 iso2; ANK2 iso3	§3745, §3756, §3764; §3773, §3784, §3792; §836, §847, §855	ankyrin-2 isoform 3	Q8C8R3; Q8C8R3-2; Q8C8R3-3	http://www.phosphosite.org/proteinAction.do?id=24583&showAllSites=true	426; 429; 117	KTPEDIST*PPEGTKP, GTKPCLQT*PVTSERG, PVTSERGS*PIVQEPE; KTPEDIST*PPEGTKP, GTKPCLQT*PVTSERG, PVTSERGS*PIVQEPE; KTPEDIST*PPEGTKP, GTKPCLQT*PVTSERG, PVTSERGS*PIVQEPE			TPEDIST*PPEGTKPCLQT*PVTSERGS*PIVQEPEEASEPK	4	1115.24												15141
107	105	Adaptor/scaffold	Ank2; Ank2; Ank2	ANK2; ANK2 iso2; ANK2 iso3	§3745, §3759; §3773, §3787; §836, §850	ankyrin-2 isoform 3	Q8C8R3; Q8C8R3-2; Q8C8R3-3	http://www.phosphosite.org/proteinAction.do?id=24583&showAllSites=true	426; 429; 117	KTPEDIST*PPEGTKP, PCLQTPVT*SERGSPI; KTPEDIST*PPEGTKP, PCLQTPVT*SERGSPI; KTPEDIST*PPEGTKP, PCLQTPVT*SERGSPI			TPEDIST*PPEGTKPCLQTPVT*SERGSPIVQEPEEASEPK	3	1460												15082
108	106	Adaptor/scaffold	Ank2; Ank2; Ank2	ANK2; ANK2 iso2; ANK2 iso3	§3745, §3759; §3773, §3787; §836, §850	ankyrin-2 isoform 3	Q8C8R3; Q8C8R3-2; Q8C8R3-3	http://www.phosphosite.org/proteinAction.do?id=24583&showAllSites=true	426; 429; 117	KTPEDIST*PPEGTKP, PCLQTPVT*SERGSPI; KTPEDIST*PPEGTKP, PCLQTPVT*SERGSPI; KTPEDIST*PPEGTKP, PCLQTPVT*SERGSPI			TPEDIST*PPEGTKPCLQTPVT*SERGSPIVQEPEEASEPK	4	1095.25		15006	15408	15200
109	107	Adaptor/scaffold	Ank2; Ank2; Ank2	ANK2; ANK2 iso2; ANK2 iso3	§3745, §3760, §3764; §3773, §3788, §3792; §836, §851, §855	ankyrin-2 isoform 3	Q8C8R3; Q8C8R3-2; Q8C8R3-3	http://www.phosphosite.org/proteinAction.do?id=24583&showAllSites=true	426; 429; 117	KTPEDIST*PPEGTKP, CLQTPVTS*ERGSPIV, PVTSERGS*PIVQEPE; KTPEDIST*PPEGTKP, CLQTPVTS*ERGSPIV, PVTSERGS*PIVQEPE; KTPEDIST*PPEGTKP, CLQTPVTS*ERGSPIV, PVTSERGS*PIVQEPE			TPEDIST*PPEGTKPCLQTPVTS*ERGS*PIVQEPEEASEPK	4	1115.24	15126	15168		15587			15345	15127	15348		15511
110	108	Adaptor/scaffold	Ank2; Ank2; Ank2	ANK2; ANK2 iso2; ANK2 iso3	§3745, §3760, §3764; §3773, §3788, §3792; §836, §851, §855	ankyrin-2 isoform 3	Q8C8R3; Q8C8R3-2; Q8C8R3-3	http://www.phosphosite.org/proteinAction.do?id=24583&showAllSites=true	426; 429; 117	KTPEDIST*PPEGTKP, CLQTPVTS*ERGSPIV, PVTSERGS*PIVQEPE; KTPEDIST*PPEGTKP, CLQTPVTS*ERGSPIV, PVTSERGS*PIVQEPE; KTPEDIST*PPEGTKP, CLQTPVTS*ERGSPIV, PVTSERGS*PIVQEPE			TPEDIST*PPEGTKPCLQTPVTS*ERGS*PIVQEPEEASEPK	4	1115.24								15169
111	109	Adaptor/scaffold	Ank2; Ank2; Ank2	ANK2; ANK2 iso2; ANK2 iso3	§3745, §3764; §3773, §3792; §836, §855	ankyrin-2 isoform 3	Q8C8R3; Q8C8R3-2; Q8C8R3-3	http://www.phosphosite.org/proteinAction.do?id=24583&showAllSites=true	426; 429; 117	KTPEDIST*PPEGTKP, PVTSERGS*PIVQEPE; KTPEDIST*PPEGTKP, PVTSERGS*PIVQEPE; KTPEDIST*PPEGTKP, PVTSERGS*PIVQEPE			TPEDIST*PPEGTKPCLQTPVTSERGS*PIVQEPEEASEPK	3	1460		15058		15387			15238		15241	15664		15037	15043	15067	15626	15375	15283	15237	15226	15019	15223	15672	15377	14984	66.6005	67.2815	66.9588	67.2632	66.7133	67.298	67.3832	67.0803	66.9245	67.2797
112	110	Adaptor/scaffold	Ank2; Ank2; Ank2	ANK2; ANK2 iso2; ANK2 iso3	§3745, §3764; §3773, §3792; §836, §855	ankyrin-2 isoform 3	Q8C8R3; Q8C8R3-2; Q8C8R3-3	http://www.phosphosite.org/proteinAction.do?id=24583&showAllSites=true	426; 429; 117	KTPEDIST*PPEGTKP, PVTSERGS*PIVQEPE; KTPEDIST*PPEGTKP, PVTSERGS*PIVQEPE; KTPEDIST*PPEGTKP, PVTSERGS*PIVQEPE			TPEDIST*PPEGTKPCLQTPVTSERGS*PIVQEPEEASEPK	3	1460							15226		15256				15043	15067	15626	15375	15283	15237	15226	15019	15223	15672	15377	14984	66.6005	67.2815	66.9588	67.2632	66.7133	67.298	67.3832	67.0803	66.9245	67.2797
113	111	Adaptor/scaffold	Ank2; Ank2; Ank2	ANK2; ANK2 iso2; ANK2 iso3	§3745, §3764; §3773, §3792; §836, §855	ankyrin-2 isoform 3	Q8C8R3; Q8C8R3-2; Q8C8R3-3	http://www.phosphosite.org/proteinAction.do?id=24583&showAllSites=true	426; 429; 117	KTPEDIST*PPEGTKP, PVTSERGS*PIVQEPE; KTPEDIST*PPEGTKP, PVTSERGS*PIVQEPE; KTPEDIST*PPEGTKP, PVTSERGS*PIVQEPE			TPEDIST*PPEGTKPCLQTPVTSERGS*PIVQEPEEASEPK	4	1095.25	14828	14875	15648		15066		15047	14960	15224		15161	14923
114	112	Adaptor/scaffold	Ank2; Ank2; Ank2	ANK2; ANK2 iso2; ANK2 iso3	§3745, §3764; §3773, §3792; §836, §855	ankyrin-2 isoform 3	Q8C8R3; Q8C8R3-2; Q8C8R3-3	http://www.phosphosite.org/proteinAction.do?id=24583&showAllSites=true	426; 429; 117	KTPEDIST*PPEGTKP, PVTSERGS*PIVQEPE; KTPEDIST*PPEGTKP, PVTSERGS*PIVQEPE; KTPEDIST*PPEGTKP, PVTSERGS*PIVQEPE			TPEDIST*PPEGTKPCLQTPVTSERGS*PIVQEPEEASEPK	4	1095.25	14865		15462				14969	14780	15012		15182	14789
115	113	Adaptor/scaffold	Ank2; Ank2; Ank2	ANK2; ANK2 iso2; ANK2 iso3	§3745, §3764; §3773, §3792; §836, §855	ankyrin-2 isoform 3	Q8C8R3; Q8C8R3-2; Q8C8R3-3	http://www.phosphosite.org/proteinAction.do?id=24583&showAllSites=true	426; 429; 117	KTPEDIST*PPEGTKP, PVTSERGS*PIVQEPE; KTPEDIST*PPEGTKP, PVTSERGS*PIVQEPE; KTPEDIST*PPEGTKP, PVTSERGS*PIVQEPE			TPEDIST*PPEGTKPCLQTPVTSERGS*PIVQEPEEASEPK	4	1095.25								14795
116	114	Adaptor/scaffold	Ank2; Ank2; Ank2	ANK2; ANK2 iso2; ANK2 iso3	§3750; §3778; §841	ankyrin-2 isoform 3	Q8C8R3; Q8C8R3-2; Q8C8R3-3	http://www.phosphosite.org/proteinAction.do?id=24583&showAllSites=true	426; 429; 117	ISTPPEGT*KPCLQTP; ISTPPEGT*KPCLQTP; ISTPPEGT*KPCLQTP			TPEDISTPPEGT*KPCLQTPVT	3	783.362							14576		14581	14924	14699		14392	14332	14933	14703	14611	14565	14598	14326	14593	14924	14705	14375	63.9073	64.2778	64.2147	64.629	64.0028	64.6492	64.7925	64.2445	64.4438	64.517
117	115	Adaptor/scaffold	Ank2; Ank2; Ank2	ANK2; ANK2 iso2; ANK2 iso3	§3750, §3759; §3778, §3787; §841, §850	ankyrin-2 isoform 3	Q8C8R3; Q8C8R3-2; Q8C8R3-3	http://www.phosphosite.org/proteinAction.do?id=24583&showAllSites=true	426; 429; 117	ISTPPEGT*KPCLQTP, PCLQTPVT*SERGSPI; ISTPPEGT*KPCLQTP, PCLQTPVT*SERGSPI; ISTPPEGT*KPCLQTP, PCLQTPVT*SERGSPI			TPEDISTPPEGT*KPCLQTPVT*SERGSPIVQEPEEASEPK	4	1095.25								15117					15043	15067	15626	15396	15283	15216	15249	15117	15223	15672	15356	15047	66.6005	67.2815	66.9588	67.3483	66.7133	67.2085	67.3832	67.0803	66.9245	67.2797
118	116	Adaptor/scaffold	Ank2; Ank2; Ank2	ANK2; ANK2 iso2; ANK2 iso3	§3750, §3759, §3760; §3778, §3787, §3788; §841, §850, §851	ankyrin-2 isoform 3	Q8C8R3; Q8C8R3-2; Q8C8R3-3	http://www.phosphosite.org/proteinAction.do?id=24583&showAllSites=true	426; 429; 117	ISTPPEGT*KPCLQTP, PCLQTPVT*SERGSPI, CLQTPVTS*ERGSPIV; ISTPPEGT*KPCLQTP, PCLQTPVT*SERGSPI, CLQTPVTS*ERGSPIV; ISTPPEGT*KPCLQTP, PCLQTPVT*SERGSPI, CLQTPVTS*ERGSPIV			TPEDISTPPEGT*KPCLQTPVT*S*ERGSPIVQEPEEASEPK	4	1115.24					15417
119	117	Adaptor/scaffold	Ank2; Ank2; Ank2	ANK2; ANK2 iso2; ANK2 iso3	§3750, §3760, §3764; §3778, §3788, §3792; §841, §851, §855	ankyrin-2 isoform 3	Q8C8R3; Q8C8R3-2; Q8C8R3-3	http://www.phosphosite.org/proteinAction.do?id=24583&showAllSites=true	426; 429; 117	ISTPPEGT*KPCLQTP, CLQTPVTS*ERGSPIV, PVTSERGS*PIVQEPE; ISTPPEGT*KPCLQTP, CLQTPVTS*ERGSPIV, PVTSERGS*PIVQEPE; ISTPPEGT*KPCLQTP, CLQTPVTS*ERGSPIV, PVTSERGS*PIVQEPE			TPEDISTPPEGT*KPCLQTPVTS*ERGS*PIVQEPEEASEPK	4	1115.24	14453									15766
120	118	Adaptor/scaffold	Ank2; Ank2; Ank2	ANK2; ANK2 iso2; ANK2 iso3	§3750, §3764; §3778, §3792; §841, §855	ankyrin-2 isoform 3	Q8C8R3; Q8C8R3-2; Q8C8R3-3	http://www.phosphosite.org/proteinAction.do?id=24583&showAllSites=true	426; 429; 117	ISTPPEGT*KPCLQTP, PVTSERGS*PIVQEPE; ISTPPEGT*KPCLQTP, PVTSERGS*PIVQEPE; ISTPPEGT*KPCLQTP, PVTSERGS*PIVQEPE			TPEDISTPPEGT*KPCLQTPVTSERGS*PIVQEPEEASEPK	4	1095.25		15139		15260					15027	15449
121	119	Adaptor/scaffold	Ank2; Ank2; Ank2	ANK2; ANK2 iso2; ANK2 iso3	§3756, §3759, §3760; §3784, §3787, §3788; §847, §850, §851	ankyrin-2 isoform 3	Q8C8R3; Q8C8R3-2; Q8C8R3-3	http://www.phosphosite.org/proteinAction.do?id=24583&showAllSites=true	426; 429; 117	GTKPCLQT*PVTSERG, PCLQTPVT*SERGSPI, CLQTPVTS*ERGSPIV; GTKPCLQT*PVTSERG, PCLQTPVT*SERGSPI, CLQTPVTS*ERGSPIV; GTKPCLQT*PVTSERG, PCLQTPVT*SERGSPI, CLQTPVTS*ERGSPIV			TPEDISTPPEGTKPCLQT*PVT*S*ERGSPIVQEPEEASEPK	3	1486.65												14605
122	120	Adaptor/scaffold	Ank2; Ank2; Ank2	ANK2; ANK2 iso2; ANK2 iso3	§3756, §3760, §3764; §3784, §3788, §3792; §847, §851, §855	ankyrin-2 isoform 3	Q8C8R3; Q8C8R3-2; Q8C8R3-3	http://www.phosphosite.org/proteinAction.do?id=24583&showAllSites=true	426; 429; 117	GTKPCLQT*PVTSERG, CLQTPVTS*ERGSPIV, PVTSERGS*PIVQEPE; GTKPCLQT*PVTSERG, CLQTPVTS*ERGSPIV, PVTSERGS*PIVQEPE; GTKPCLQT*PVTSERG, CLQTPVTS*ERGSPIV, PVTSERGS*PIVQEPE			LQT*PVTS*ERGS*PIVQEPEEASEPK	3	950.074									12427				12292	12274	12728	12561	12427	12465	12477	12310	12427	12732	12563	12233	55.4087	56.0428	55.9413	56.3778	55.5353	56.3877	56.4253	56.1455	56.0108	55.9408
123	121	Adaptor/scaffold	Ank2; Ank2; Ank2	ANK2; ANK2 iso2; ANK2 iso3	§3764; §3792; §855	ankyrin-2 isoform 3	Q8C8R3; Q8C8R3-2; Q8C8R3-3	http://www.phosphosite.org/proteinAction.do?id=24583&showAllSites=true	426; 429; 117	PVTSERGS*PIVQEPE; PVTSERGS*PIVQEPE; PVTSERGS*PIVQEPE			GS*PIVQEPEEASEPK	2	838.874	9376	9299	9583	9482	9366	9452	9461	9355	9333	9585	9500	9235	9415	9334	9583	9537	9424	9504	9516	9391	9385	9624	9539	9294	44.1812	44.7682	44.7002	45.0695	44.3137	45.1993	45.192	44.7962	44.7867	44.5678
124	122	Adaptor/scaffold	Ank2; Ank2; Ank2	ANK2; ANK2 iso2; ANK2 iso3	§3764; §3792; §855	ankyrin-2 isoform 3	Q8C8R3; Q8C8R3-2; Q8C8R3-3	http://www.phosphosite.org/proteinAction.do?id=24583&showAllSites=true	426; 429; 117	PVTSERGS*PIVQEPE; PVTSERGS*PIVQEPE; PVTSERGS*PIVQEPE			GS*PIVQEPEEASEPK	3	559.585			9642	9514		9515	9515		9358	9631	9531		9415	9334	9642	9537	9424	9504	9516	9391	9385	9624	9539	9294	44.1812	44.7682	44.7002	45.0695	44.3137	45.1993	45.192	44.7962	44.7867	44.5678
125	123	Adaptor/scaffold	Ank2; Ank2; Ank2	ANK2; ANK2 iso2; ANK2 iso3	§3764; §3792; §855	ankyrin-2 isoform 3	Q8C8R3; Q8C8R3-2; Q8C8R3-3	http://www.phosphosite.org/proteinAction.do?id=24583&showAllSites=true	426; 429; 117	PVTSERGS*PIVQEPE; PVTSERGS*PIVQEPE; PVTSERGS*PIVQEPE			LQTPVTSERGS*PIVQEPEEASEPK	3	896.764									12701				12586	12547	13001	12813	12721	12675	12708	12520	12701	12984	12794	12506	56.5603	57.1365	56.951	57.3622	56.6237	57.2092	57.3172	56.9898	56.9433	56.9075
126	124	Adaptor/scaffold	Ank2; Ank2; Ank2	ANK2; ANK2 iso2; ANK2 iso3	§3774, §3780; §3802, §3808; §865, §871	ankyrin-2 isoform 3	Q8C8R3; Q8C8R3-2; Q8C8R3-3	http://www.phosphosite.org/proteinAction.do?id=24583&showAllSites=true	426; 429; 117	VQEPEEAS*EPKEESS, ASEPKEES*SPRKTSL; VQEPEEAS*EPKEESS, ASEPKEES*SPRKTSL; VQEPEEAS*EPKEESS, ASEPKEES*SPRKTSL			GSPIVQEPEEAS*EPKEES*SPRK	3	857.374									8343
127	125	Adaptor/scaffold	Ank2; Ank2; Ank2	ANK2; ANK2 iso2; ANK2 iso3	§3774, §3781; §3802, §3809; §865, §872	ankyrin-2 isoform 3	Q8C8R3; Q8C8R3-2; Q8C8R3-3	http://www.phosphosite.org/proteinAction.do?id=24583&showAllSites=true	426; 429; 117	VQEPEEAS*EPKEESS, SEPKEESS*PRKTSLV; VQEPEEAS*EPKEESS, SEPKEESS*PRKTSLV; VQEPEEAS*EPKEESS, SEPKEESS*PRKTSLV			GSPIVQEPEEAS*EPKEESS*PRK	3	857.374					8352	8432	8493	8375		8563	8481	8264					8206	8286	8493	8215	8188	8406	8321	8097					39.6168	40.5358	40.5848	40.1673	40.2145	39.9298
128	126	Adaptor/scaffold	Ank2; Ank2; Ank2	ANK2; ANK2 iso2; ANK2 iso3	§3780; §3808; §871	ankyrin-2 isoform 3	Q8C8R3; Q8C8R3-2; Q8C8R3-3	http://www.phosphosite.org/proteinAction.do?id=24583&showAllSites=true	426; 429; 117	ASEPKEES*SPRKTSL; ASEPKEES*SPRKTSL; ASEPKEES*SPRKTSL			GSPIVQEPEEASEPKEES*SPR	3	788.02									9136
129	127	Adaptor/scaffold	Ank2; Ank2; Ank2	ANK2; ANK2 iso2; ANK2 iso3	§3781; §3809; §872	ankyrin-2 isoform 3	Q8C8R3; Q8C8R3-2; Q8C8R3-3	http://www.phosphosite.org/proteinAction.do?id=24583&showAllSites=true	426; 429; 117	SEPKEESS*PRKTSLV; SEPKEESS*PRKTSLV; SEPKEESS*PRKTSLV			GSPIVQEPEEASEPKEESS*PR	2	1181.53					9232	9290	9322	9193		9413	9327	9098	9499	9985	9725	9642	9193	9273	9306	9202	9175	9414	9327	9105	44.5122	47.2703	45.0085	45.4432	43.41	44.293	44.3577	44.0222	43.9935	43.7582
130	128	Adaptor/scaffold	Ank2; Ank2; Ank2	ANK2; ANK2 iso2; ANK2 iso3	§3781; §3809; §872	ankyrin-2 isoform 3	Q8C8R3; Q8C8R3-2; Q8C8R3-3	http://www.phosphosite.org/proteinAction.do?id=24583&showAllSites=true	426; 429; 117	SEPKEESS*PRKTSLV; SEPKEESS*PRKTSLV; SEPKEESS*PRKTSLV			GSPIVQEPEEASEPKEESS*PR	3	788.02						9235	9261	9148		9367	9279	9048	9499	9439	9746	9642	9214	9273	9285	9496	9196	9367	9308	9084	44.5122	45.1758	45.081	45.4432	43.4913	44.293	44.2722	45.1923	44.0617	44.9592
131	129	Adaptor/scaffold	Ank2; Ank2; Ank2	ANK2; ANK2 iso2; ANK2 iso3	§3781; §3809; §872	ankyrin-2 isoform 3	Q8C8R3; Q8C8R3-2; Q8C8R3-3	http://www.phosphosite.org/proteinAction.do?id=24583&showAllSites=true	426; 429; 117	SEPKEESS*PRKTSLV; SEPKEESS*PRKTSLV; SEPKEESS*PRKTSLV			GSPIVQEPEEASEPKEESS*PRK	2	1245.57					7945	8004	8064	7950	7922	8126	8038	7841				8529	7975	8013	8088	7963	7915	8126	8027	7866				41.1712	38.7467	39.4565	39.5582	39.1543	39.1473	38.8738
132	130	Adaptor/scaffold	Ank2; Ank2; Ank2	ANK2; ANK2 iso2; ANK2 iso3	§3781; §3809; §872	ankyrin-2 isoform 3	Q8C8R3; Q8C8R3-2; Q8C8R3-3	http://www.phosphosite.org/proteinAction.do?id=24583&showAllSites=true	426; 429; 117	SEPKEESS*PRKTSLV; SEPKEESS*PRKTSLV; SEPKEESS*PRKTSLV			GSPIVQEPEEASEPKEESS*PRK	3	830.718					7899	7957	8031	7890	7876	8094	7991	7805		7906		8025	7954	8013	8088	7963	7936	8094	8048	7845		39.1878		39.241	38.6692	39.4565	39.5582	39.1543	39.2308	38.8738
133	131	Adaptor/scaffold	Ank2; Ank2; Ank2	ANK2; ANK2 iso2; ANK2 iso3	§3785; §3813; §876	ankyrin-2 isoform 3	Q8C8R3; Q8C8R3-2; Q8C8R3-3	http://www.phosphosite.org/proteinAction.do?id=24583&showAllSites=true	426; 429; 117	EESSPRKT*SLVIVES; EESSPRKT*SLVIVES; EESSPRKT*SLVIVES			KT*SLVIVESTDDQSQVFER	2	1131.04	15786	15733	16363	16075	16009	15926	15933	15703	15974	16384	16099	15755	15799	15739	16382	16075	16018	15930	15942	15733	15979	16407	16112	15845	69.7983	70.0617	69.981	70.2085	69.7565	70.185	70.2718	70.0745	70.0078	70.2382
134	132	Adaptor/scaffold	Ank2; Ank2; Ank2	ANK2; ANK2 iso2; ANK2 iso3	§3785; §3813; §876	ankyrin-2 isoform 3	Q8C8R3; Q8C8R3-2; Q8C8R3-3	http://www.phosphosite.org/proteinAction.do?id=24583&showAllSites=true	426; 429; 117	EESSPRKT*SLVIVES; EESSPRKT*SLVIVES; EESSPRKT*SLVIVES			KT*SLVIVESTDDQSQVFER	2	1131.04						15988							15799	15739	16382	16075	16018	15930	15942	15733	15979	16407	16112	15845	69.7983	70.0617	69.981	70.2085	69.7565	70.185	70.2718	70.0745	70.0078	70.2382
135	133	Adaptor/scaffold	Ank2; Ank2; Ank2	ANK2; ANK2 iso2; ANK2 iso3	§3785; §3813; §876	ankyrin-2 isoform 3	Q8C8R3; Q8C8R3-2; Q8C8R3-3	http://www.phosphosite.org/proteinAction.do?id=24583&showAllSites=true	426; 429; 117	EESSPRKT*SLVIVES; EESSPRKT*SLVIVES; EESSPRKT*SLVIVES			KT*SLVIVESTDDQSQVFER	3	754.361		15883		31740			15907	15845	31615			15928
136	134	Adaptor/scaffold	Ank2; Ank2; Ank2	ANK2; ANK2 iso2; ANK2 iso3	§3785; §3813; §876	ankyrin-2 isoform 3	Q8C8R3; Q8C8R3-2; Q8C8R3-3	http://www.phosphosite.org/proteinAction.do?id=24583&showAllSites=true	426; 429; 117	EESSPRKT*SLVIVES; EESSPRKT*SLVIVES; EESSPRKT*SLVIVES			KT*SLVIVESTDDQSQVFER	3	754.361		31119						30862
137	135	Adaptor/scaffold	Ank2; Ank2; Ank2	ANK2; ANK2 iso2; ANK2 iso3	§3785; §3813; §876	ankyrin-2 isoform 3	Q8C8R3; Q8C8R3-2; Q8C8R3-3	http://www.phosphosite.org/proteinAction.do?id=24583&showAllSites=true	426; 429; 117	EESSPRKT*SLVIVES; EESSPRKT*SLVIVES; EESSPRKT*SLVIVES			KT*SLVIVESTDDQSQVFER	3	754.361		31065						30984
138	136	Adaptor/scaffold	Ank2; Ank2; Ank2	ANK2; ANK2 iso2; ANK2 iso3	§3786; §3814; §877	ankyrin-2 isoform 3	Q8C8R3; Q8C8R3-2; Q8C8R3-3	http://www.phosphosite.org/proteinAction.do?id=24583&showAllSites=true	426; 429; 117	ESSPRKTS*LVIVEST; ESSPRKTS*LVIVEST; ESSPRKTS*LVIVEST			KTS*LVIVESTDDQSQVFER	3	754.361	15754	15717	16346	16059	15977	15910	16077	15678	15942	16359	16071	15728	15799	15739	16346	16089	16018	15951	15942	15733	16000	16407	16112	15782	69.7983	70.0617	69.981	70.2085	69.7565	70.2615	70.2718	70.0745	70.088	70.2382
139	137	Adaptor/scaffold	Ank2; Ank2; Ank2	ANK2; ANK2 iso2; ANK2 iso3	§3786; §3814; §877	ankyrin-2 isoform 3	Q8C8R3; Q8C8R3-2; Q8C8R3-3	http://www.phosphosite.org/proteinAction.do?id=24583&showAllSites=true	426; 429; 117	ESSPRKTS*LVIVEST; ESSPRKTS*LVIVEST; ESSPRKTS*LVIVEST			KTS*LVIVESTDDQSQVFER	3	754.361	15916	31199		16230		31654			16144	16552	16257		15799	15739	16346	16089	16018	15951	15942	15733	16000	16407	16112	15782	69.7983	70.0617	69.981	70.2085	69.7565	70.2615	70.2718	70.0745	70.088	70.2382
140	138	Adaptor/scaffold	Ank2; Ank2; Ank2	ANK2; ANK2 iso2; ANK2 iso3	§3786; §3814; §877	ankyrin-2 isoform 3	Q8C8R3; Q8C8R3-2; Q8C8R3-3	http://www.phosphosite.org/proteinAction.do?id=24583&showAllSites=true	426; 429; 117	ESSPRKTS*LVIVEST; ESSPRKTS*LVIVEST; ESSPRKTS*LVIVEST			KTS*LVIVESTDDQSQVFER	3	754.361									31631				15799	15739	16346	16089	16018	15951	15942	15733	16000	16407	16112	15782	69.7983	70.0617	69.981	70.2085	69.7565	70.2615	70.2718	70.0745	70.088	70.2382
141	139	Adaptor/scaffold	Ank3; Ank3; Ank3; Ank3; Ank3	ANK3; ANK3 iso2; ANK3 iso6; ANK3 iso8; ANK3 iso9	1387; 1366; 538; 1384; 1405	ankyrin 3, epithelial isoform g	Q61307; G5E8K5-2; G5E8K5-6; NP_733791; NP_733789	http://www.phosphosite.org/proteinAction.do?id=5260&showAllSites=true	212; 188; 100; 212; 193	FSIKIRDT*SQEPCGR; FSIKIRDT*SQEPCGR; FSIKIRDT*SQEPCGR; FSIKIRDT*SQEPCGR; FSIKIRDT*SQEPCGR			IRDT*SQEPCGR	2	699.795					3031
142	140	Adaptor/scaffold	Ank3; Ank3; Ank3; Ank3; Ank3	ANK3; ANK3 iso2; ANK3 iso6; ANK3 iso8; ANK3 iso9	1388; 1367; 539; 1385; 1406	ankyrin 3, epithelial isoform g	Q61307; G5E8K5-2; G5E8K5-6; NP_733791; NP_733789	http://www.phosphosite.org/proteinAction.do?id=5260&showAllSites=true	212; 188; 100; 212; 193	SIKIRDTS*QEPCGRL; SIKIRDTS*QEPCGRL; SIKIRDTS*QEPCGRL; SIKIRDTS*QEPCGRL; SIKIRDTS*QEPCGRL			IRDTS*QEPCGR	2	699.795	3038	3031	3132			3205	3291	3176	3164	3204		3063	3025	3033	3139	3205	3034	3186	3298	3176	3168	3233	3262	3071	19.4402	20.4615	20.4095	20.6737	19.7628	20.8432	20.7345	20.4043	20.7452	20.2632
143	141	Adaptor/scaffold	Ap1b1; Ap2b1	AP1B1; AP2B1	§393; §393	AP-1 complex subunit beta-1	O35643; Q9DBG3	http://www.phosphosite.org/proteinAction.do?id=8525&showAllSites=true	104; 105	QSAERCVS*TLLDLIQ; QSAERCVS*TLLDLIQ			CVS*TLLDLIQTK	2	735.867	25681	25864	26531	26285	25955	26055	25780	25513	26064	26822	26370	25891	25690	25882	26567	26316	25972	26094	25812	25540	26101	26822	26402	25925	113.546	113.883	113.871	114.056	113.704	113.818	114.029	113.75	113.815	113.986
144	142	Adaptor/scaffold	Ap1b1	AP1B1	§783	AP-1 complex subunit beta-1	O35643	http://www.phosphosite.org/proteinAction.do?id=8525&showAllSites=true	104	LQVHVPLS*PNQTVEI			NSFGLAPAAPLQVHVPLS*PNQTVEISLPLNTVGSVLK	3	1296.69							28317			29372	28927		28007	28383		29004	28534	28572	28311	28060	28537	29385	28910	28424	124.387	125.795		126.724	125.822	125.364	125.756	125.749	125.303	125.908
145	143	Adaptor/scaffold	Ap1b1	AP1B1	§783	AP-1 complex subunit beta-1	O35643	http://www.phosphosite.org/proteinAction.do?id=8525&showAllSites=true	104	LQVHVPLS*PNQTVEI			NSFGLAPAAPLQVHVPLS*PNQTVEISLPLNTVGSVLK	3	1296.69											28910		28007	28383		29004	28534	28572	28311	28060	28537	29385	28910	28424	124.387	125.795		126.724	125.822	125.364	125.756	125.749	125.303	125.908
146	144	Adaptor/scaffold	Ap1b1	AP1B1	§783	AP-1 complex subunit beta-1	O35643	http://www.phosphosite.org/proteinAction.do?id=8525&showAllSites=true	104	LQVHVPLS*PNQTVEI			NSFGLAPAAPLQVHVPLS*PNQTVEISLPLNTVGSVLK	4	972.772											28928			28383	29087	28773	28492	28593	28269	28039	28579	29364	28928	28403		125.795	125.647	125.606	125.61	125.465	125.55	125.648	125.509	125.807
147	145	Adaptor/scaffold	Ap1b1	AP1B1	787	AP-1 complex subunit beta-1	O35643	http://www.phosphosite.org/proteinAction.do?id=8525&showAllSites=true	104	VPLSPNQT*VEISLPL			NSFGLAPAAPLQVHVPLSPNQT*VEISLPLNTVGSVLK	3	1296.69								28029
148	146	Adaptor/scaffold	Ap1b1	AP1B1	787	AP-1 complex subunit beta-1	O35643	http://www.phosphosite.org/proteinAction.do?id=8525&showAllSites=true	104	VPLSPNQT*VEISLPL			NSFGLAPAAPLQVHVPLSPNQT*VEISLPLNTVGSVLK	4	972.772							28281
149	147	Adaptor/scaffold	Ap1b1; Gprc5c; Gprc5c	AP1B1; GPRC5C; GPRC5C iso2	939; §325; §325	AP-1 complex subunit beta-1	O35643; Q8K3J9; NP_001103807	http://www.phosphosite.org/proteinAction.do?id=8525&showAllSites=true	104; 48; 48	HVYQAYET*ILKN---; TRGVGYET*ILKEQTG; TRGVGYET*ILKEQTG			YET*ILK	2	423.704				11457	11406
150	148	Adaptor/scaffold	Ap2a1	AP2A1	§650, §655	AP-2 complex subunit alpha-1 isoform b	P17426	http://www.phosphosite.org/proteinAction.do?id=6049&showAllSites=true	108	GVEPTPST*VSTPSPS, PSTVSTPS*PSADLLG			DTSSNDINGGVEPTPST*VSTPS*PSADLLGLR	3	1082.15						21397
151	149	Adaptor/scaffold	Ap2a1	AP2A1	§652, §655	AP-2 complex subunit alpha-1 isoform b	P17426	http://www.phosphosite.org/proteinAction.do?id=6049&showAllSites=true	108	EPTPSTVS*TPSPSAD, PSTVSTPS*PSADLLG			DTSSNDINGGVEPTPSTVS*TPS*PSADLLGLR	3	1082.15	21174			21470
152	150	Adaptor/scaffold	Ap2a1	AP2A1	§652, §655	AP-2 complex subunit alpha-1 isoform b	P17426	http://www.phosphosite.org/proteinAction.do?id=6049&showAllSites=true	108	EPTPSTVS*TPSPSAD, PSTVSTPS*PSADLLG			RDTSSNDINGGVEPTPSTVS*TPS*PSADLLGLR	3	1134.18		19158					19376				19594
153	151	Adaptor/scaffold	Ap2a1	AP2A1	§653, §655	AP-2 complex subunit alpha-1 isoform b	P17426	http://www.phosphosite.org/proteinAction.do?id=6049&showAllSites=true	108	PTPSTVST*PSPSADL, PSTVSTPS*PSADLLG			DTSSNDINGGVEPTPSTVST*PS*PSADLLGLR	3	1082.15	20954	21163	21825	21665	21242	21236	21184	20908	21553	21884	21560	21041	20965	21136	21842	21528	21247	21243	21213	20941	21439	21951	21530	21041	92.3593	93.2087	92.9098	93.3202	92.3633	92.9083	92.9987	92.871	93.0215	93.269
154	152	Adaptor/scaffold	Ap2a1	AP2A1	§653, §655	AP-2 complex subunit alpha-1 isoform b	P17426	http://www.phosphosite.org/proteinAction.do?id=6049&showAllSites=true	108	PTPSTVST*PSPSADL, PSTVSTPS*PSADLLG			DTSSNDINGGVEPTPSTVST*PS*PSADLLGLR	3	1082.15					21427	21218	21393			22087	21482		20965	21136	21842	21528	21247	21243	21213	20941	21439	21951	21530	21041	92.3593	93.2087	92.9098	93.3202	92.3633	92.9083	92.9987	92.871	93.0215	93.269
155	153	Adaptor/scaffold	Ap2a1	AP2A1	§653, §655	AP-2 complex subunit alpha-1 isoform b	P17426	http://www.phosphosite.org/proteinAction.do?id=6049&showAllSites=true	108	PTPSTVST*PSPSADL, PSTVSTPS*PSADLLG			DTSSNDINGGVEPTPSTVST*PS*PSADLLGLR	3	1082.15					21410		21351						20965	21136	21842	21528	21247	21243	21213	20941	21439	21951	21530	21041	92.3593	93.2087	92.9098	93.3202	92.3633	92.9083	92.9987	92.871	93.0215	93.269
156	154	Adaptor/scaffold	Ap2a1	AP2A1	§653, §655	AP-2 complex subunit alpha-1 isoform b	P17426	http://www.phosphosite.org/proteinAction.do?id=6049&showAllSites=true	108	PTPSTVST*PSPSADL, PSTVSTPS*PSADLLG			RDTSSNDINGGVEPTPSTVST*PS*PSADLLGLR	3	1134.18					19437	19344			19484	19954	19552		19096	19141	19826	19554	19420	19353	19365	19093	19507	19954	19598	19163	84.1433	84.6255	84.3442	84.813	84.3878	84.8065	84.8218	84.5963	84.6817	84.8037
157	155	Adaptor/scaffold	Ap2a1	AP2A1	§653, §657	AP-2 complex subunit alpha-1 isoform b	P17426	http://www.phosphosite.org/proteinAction.do?id=6049&showAllSites=true	108	PTPSTVST*PSPSADL, TVSTPSPS*ADLLGLR			DTSSNDINGGVEPTPSTVST*PSPS*ADLLGLR	3	1082.15								21117	21385
158	156	Adaptor/scaffold	Ap2a1	AP2A1	§653, §657	AP-2 complex subunit alpha-1 isoform b	P17426	http://www.phosphosite.org/proteinAction.do?id=6049&showAllSites=true	108	PTPSTVST*PSPSADL, TVSTPSPS*ADLLGLR			RDTSSNDINGGVEPTPSTVST*PSPS*ADLLGLR	3	1134.18												19180
159	157	Adaptor/scaffold	Ap2m1	AP2M1	153	AP-2 complex subunit mu	P84091	http://www.phosphosite.org/proteinAction.do?id=11190&showAllSites=true	50	EEQSQITS*QVTGQIG			EEQSQITS*QVTGQIGWR	2	1013.97		17418		17809							17853	17481	17416	17398	18104	17809	17677	17589	17643	17371	17701	18108	17834	17441	76.751	77.078	77.0508	77.3173	76.8	77.2295	77.3845	77.0967	77.1447	77.2138
160	158	Adaptor/scaffold	Ap2m1	AP2M1	§156	AP-2 complex subunit mu	P84091	http://www.phosphosite.org/proteinAction.do?id=11190&showAllSites=true	50	SQITSQVT*GQIGWRR	AAK1, PPP2CA, PPP2CB	ATP1A1, TGOLN2	EEQSQITSQVT*GQIGWR	2	1013.97							17682
161	159	Adaptor/scaffold	Apba1	APBA1	§267	amyloid beta (A4) precursor protein binding, family A, member 1	Q3UH26	http://www.phosphosite.org/proteinAction.do?id=18185&showAllSites=true	93	APYPRMDS*YEQEEDI			M#DS*YEQEEDIDQIVAEVK	2	1118.96	21855	21961	22667	22370	22124	22112	22038	21746	22244	22817	22346	21943	21868	21976	22682	22370	22129	22125	22053	21739	22258	22833	22349	21935	96.3748	96.7268	96.4952	96.7805	96.3653	96.6875	96.748	96.4763	96.5388	96.7865
162	160	Adaptor/scaffold	Apba1	APBA1	§267	amyloid beta (A4) precursor protein binding, family A, member 1	Q3UH26	http://www.phosphosite.org/proteinAction.do?id=18185&showAllSites=true	93	APYPRMDS*YEQEEDI			M#DS*YEQEEDIDQIVAEVK	2	1118.96		21951											21868	21976	22682	22370	22129	22125	22053	21739	22258	22833	22349	21935	96.3748	96.7268	96.4952	96.7805	96.3653	96.6875	96.748	96.4763	96.5388	96.7865
163	161	Adaptor/scaffold	Apba1	APBA1	§267	amyloid beta (A4) precursor protein binding, family A, member 1	Q3UH26	http://www.phosphosite.org/proteinAction.do?id=18185&showAllSites=true	93	APYPRMDS*YEQEEDI			M#DS*YEQEEDIDQIVAEVK	3	746.312	21873		22686	22390		22130	22056	21745			22356	21958
164	162	Adaptor/scaffold	Apba1	APBA1	268	amyloid beta (A4) precursor protein binding, family A, member 1	Q3UH26	http://www.phosphosite.org/proteinAction.do?id=18185&showAllSites=true	93	PYPRMDSY*EQEEDID			M#DSY*EQEEDIDQIVAEVK	3	746.312		21983							22260	22837			21847	21955	22682	22389	22150	22146	22053	21739	22260	22854	22370	21935	96.2917	96.6363	96.4952	96.7805	96.4527	96.7752	96.748	96.4763	96.5388	96.874
165	163	Adaptor/scaffold	Apba1	APBA1	§82	amyloid beta (A4) precursor protein binding, family A, member 1	Q3UH26	http://www.phosphosite.org/proteinAction.do?id=18185&showAllSites=true	93	RGECLARS*ASTESGF			S*ASTESGFHNHTDTAEGDVLAAAR	3	842.029								12048	12167
166	164	Adaptor/scaffold	Apba1	APBA1	§84	amyloid beta (A4) precursor protein binding, family A, member 1	Q3UH26	http://www.phosphosite.org/proteinAction.do?id=18185&showAllSites=true	93	ECLARSAS*TESGFHN			SAS*TESGFHNHTDTAEGDVLAAAR	3	842.029	12174	12057	12536		12286	12225	12218			12488	12320	12074	12187	12057	12518	12330	12259	12234	12225	12037	12157	12480	12332	12065	54.997	55.2587	55.1943	55.524	54.9168	55.5422	55.4788	55.1137	55.1783	55.012
167	165	Adaptor/scaffold	Apba2; Apba3	APBA2; APBA3	380, 381; 225, 226	amyloid beta A4 precursor protein-binding family A member 2	P98084; O88888	http://www.phosphosite.org/proteinAction.do?id=6598&showAllSites=true	83; 61	FAANYLGS*TQLLSER, AANYLGST*QLLSERN; FGAKYLGS*TQLLSER, GAKYLGST*QLLSERS			GS*T*QLLSER	2	575.731		4230											4241	4230	4363	4388	4223	4355	4490	4357	4303	4416	4416	4233	24.2263	25.1515	25.1953	25.3563	24.4738	25.5283	25.5363	25.1792	25.336	24.9553
168	166	Adaptor/scaffold	Bcar1	P130Cas	439	breast cancer anti-estrogen resistance protein 1 isoform A	Q61140	http://www.phosphosite.org/proteinAction.do?id=1791&showAllSites=true	94	SASSTGST*RSSQSAS			RLSASSTGST*	2	523.729				1406
169	167	Adaptor/scaffold	Cables1	CABLES1	§350	CDK5 and ABL1 enzyme substrate 1 isoform 1	Q9ESJ1	http://www.phosphosite.org/proteinAction.do?id=23561&showAllSites=true	61	AFGNRRNT*IDSTASF			RNT*IDSTASFSQFR	2	855.386							14006						14119	13786	14681	14094	14380	14271	14006	14074	14278	14328	14453	13850	62.7792	62.098	63.2503	62.2702	63.056	63.488	63.5275	63.2142	63.2183	62.0478
170	168	Adaptor/scaffold	Cables1	CABLES1	§353	CDK5 and ABL1 enzyme substrate 1 isoform 1	Q9ESJ1	http://www.phosphosite.org/proteinAction.do?id=23561&showAllSites=true	61	NRRNTIDS*TASFSQF			RNTIDS*TASFSQFR	3	570.593					14084								13888	13807	14366	14094	14084	13977	13989	13759	13984	14328	14138	13829	61.8382	62.1882	62.0613	62.2702	61.8375	62.3143	62.3757	61.9742	62.0867	62.0478
171	169	Adaptor/scaffold	Caskin1	CASKIN1	§1067, §1069	caskin-1	Q6P9K8	http://www.phosphosite.org/proteinAction.do?id=7164&showAllSites=true	151	EVVNRRRT*LSGPVTG, VNRRRTLS*GPVTGLL			RRT*LS*GPVTGLLATAR	3	610.311		17097		17469	17395	17283			17379	17808			17185	17125	17852	17469	17425	17316	17349	17077	17407	17835	17540	17210	75.7408	75.9188	75.9985	76.1622	75.7048	76.0612	76.1097	75.8048	75.9092	76.0933
172	170	Adaptor/scaffold	Caskin1	CASKIN1	§1083	caskin-1	Q6P9K8	http://www.phosphosite.org/proteinAction.do?id=7164&showAllSites=true	151	LATARRGS*GEPAEQS			RGS*GEPAEQSHFMEDGTAR	3	714.628	8175	8132	8334	8232	8139	8192	8267	8129	8115	8336	8249	8049	8197	8095	8360	8235	8164	8181	8267	8110	8104	8322	8237	8055	39.3812	39.9227	39.9665	40.0503	39.4695	40.1117	40.3202	39.7368	39.878	39.59
173	171	Adaptor/scaffold	Ccm2	CCM2	238	malcavernin isoform 2	Q8K2Y9	http://www.phosphosite.org/proteinAction.do?id=15832&showAllSites=true	50	RAIFDGAS*TPTHHLS			AIFDGAS*TPTHHLSLHSDDSSTK	3	835.375					11767		11727	11564			11823	11524	11620	11539	11951	11763	11755	11688	11721	11533	11611	11934	11823	11498	52.748	53.1915	53.085	53.3625	53.0028	53.4105	53.565	53.1217	53.1413	52.9643
174	172	Adaptor/scaffold	Ccm2	CCM2	§253	malcavernin isoform 2	Q8K2Y9	http://www.phosphosite.org/proteinAction.do?id=15832&showAllSites=true	50	LHSDDSST*KVDMKDS			AIFDGASTPTHHLSLHSDDSST*K	4	626.783				11765									11620	11539	11951	11765	11755	11688	11721	11533	11611	11934	11786	11519	52.748	53.1915	53.085	53.3625	53.0028	53.4105	53.565	53.1217	53.1413	52.9643
175	173	Adaptor/scaffold	Ccm2	CCM2	314	malcavernin isoform 2	Q8K2Y9	http://www.phosphosite.org/proteinAction.do?id=15832&showAllSites=true	50	LLQDYMLT*LRTKLSS			TVSESELSTSATELLQDYM#LT*LR	3	895.086	25893	26059	26732	26490	26129	26271	25991	25714	26274	27010	26583	26097	25941	26092	26756	26505	26161	26283	26022	25729	26274	27033	26591	26114	114.707	114.84	114.712	114.898	114.546	114.649	114.972	114.62	114.756	114.837
176	174	Adaptor/scaffold	Ccm2	CCM2	314	malcavernin isoform 2	Q8K2Y9	http://www.phosphosite.org/proteinAction.do?id=15832&showAllSites=true	50	LLQDYMLT*LRTKLSS			TVSESELSTSATELLQDYM#LT*LR	3	895.086	25877												25941	26092	26756	26505	26161	26283	26022	25729	26274	27033	26591	26114	114.707	114.84	114.712	114.898	114.546	114.649	114.972	114.62	114.756	114.837
177	175	Adaptor/scaffold	Cd2bp2	CD2BP2	§196	CD2 antigen cytoplasmic tail-binding protein 2	Q9CWK3	http://www.phosphosite.org/proteinAction.do?id=14938&showAllSites=true	38	KGTGRPNS*PQRLDRL			GTGRPNS*PQR	2	575.262	1367	1354		1435		1441			1434				1415	1379	1402	1435	1408	1485	1596	1462	1485	1511	1556	1424	12.7146	13.4366	13.0588	13.449	12.8302	13.5571	13.38	13.2565	13.5312	13.013
178	176	Adaptor/scaffold	Cd2bp2	CD2BP2	§196	CD2 antigen cytoplasmic tail-binding protein 2	Q9CWK3	http://www.phosphosite.org/proteinAction.do?id=14938&showAllSites=true	38	KGTGRPNS*PQRLDRL			GTGRPNS*PQR	3	383.844				1463									1415	1379	1421	1463	1408	1485	1609	1462	1464	1527	1556	1424	12.7146	13.4366	13.1398	13.3561	12.8302	13.5571	13.442	13.2565	13.4332	13.0848
179	177	Adaptor/scaffold	Cnksr2	CNKSR2	§325, §339	connector enhancer of kinase suppressor of ras 2	Q80YA9	http://www.phosphosite.org/proteinAction.do?id=6612&showAllSites=true	117	LQPLIPRS*PTSSVAT, TPSSTIST*PTKRDSS			S*PTSSVATPSSTIST*PTK	2	954.916										9994	9861		9667	9649	9977	9915	9718	9819	9810	9727	9700	9994	9875	9588	45.126	45.9483	45.8943	46.4222	45.3867	46.344	46.292	46.0827	45.946	45.7773
180	178	Adaptor/scaffold	Cnksr2	CNKSR2	327, §339	connector enhancer of kinase suppressor of ras 2	Q80YA9	http://www.phosphosite.org/proteinAction.do?id=6612&showAllSites=true	117	PLIPRSPT*SSVATPS, TPSSTIST*PTKRDSS			SPT*SSVATPSSTIST*PTK	2	954.916			9974	9881		9829		9740	9737
181	179	Adaptor/scaffold	Cnksr2	CNKSR2	§339	connector enhancer of kinase suppressor of ras 2	Q80YA9	http://www.phosphosite.org/proteinAction.do?id=6612&showAllSites=true	117	TPSSTIST*PTKRDSS			SPTSSVATPSSTIST*PTK	2	914.932						9096	9132			9240	9139
182	180	Adaptor/scaffold	Cnksr2	CNKSR2	341	connector enhancer of kinase suppressor of ras 2	Q80YA9	http://www.phosphosite.org/proteinAction.do?id=6612&showAllSites=true	117	SSTISTPT*KRDSSAL			SPTSSVATPSSTISTPT*K	2	914.932	9028	8950	9219	9146	9018			9012	9002			8906	8995	8950	9242	9159	9046	9105	9138	9055	9028	9246	9161	8916	42.5093	43.2823	43.2238	43.6207	42.8535	43.666	43.6868	43.469	43.4447	43.1458
183	181	Adaptor/scaffold	Cnksr2	CNKSR2	§756	connector enhancer of kinase suppressor of ras 2	Q80YA9	http://www.phosphosite.org/proteinAction.do?id=6612&showAllSites=true	117	VTGSSAVS*PIRKTAS			QEVTGSSAVS*PIRK	2	769.882			6851	6845		6789		6780	6715		6850		6707	6668	6851	6833	6694	6795	6891	6767	6718	6915	6872	6669	33.8007	34.6117	34.5603	34.8378	34.0413	35.0108	35.0573	34.6677	34.7653	34.4673
184	182	Adaptor/scaffold	Cnksr2	CNKSR2	§756	connector enhancer of kinase suppressor of ras 2	Q80YA9	http://www.phosphosite.org/proteinAction.do?id=6612&showAllSites=true	117	VTGSSAVS*PIRKTAS			QEVTGSSAVS*PIRK	3	513.591		6681									6855		6707	6668	6856	6833	6715	6795	6912	6767	6697	6915	6855	6669	33.8007	34.6117	34.5603	34.8378	34.1092	35.0108	35.1395	34.6677	34.6895	34.4673
185	183	Adaptor/scaffold	Cnksr2	CNKSR2	767	connector enhancer of kinase suppressor of ras 2	Q80YA9	http://www.phosphosite.org/proteinAction.do?id=6612&showAllSites=true	117	KTASQRRS*WQDLIET			S*WQDLIETPLTSSGLHYLQTLPLEDSVFSDSAAISPEHR	4	1105.78				29854		29711			29689			29530	29281	29377	30135	29823	29500	29711	29322	29089	29692	30372	30056	29537	130.689	130.735	130.682	130.696	130.513	130.695	130.659	130.678	130.818	130.643
186	184	Adaptor/scaffold	Cnksr2	CNKSR2	801	connector enhancer of kinase suppressor of ras 2	Q80YA9	http://www.phosphosite.org/proteinAction.do?id=6612&showAllSites=true	117	FSDSAAIS*PEHRRQS			SWQDLIETPLTSSGLHYLQTLPLEDSVFSDSAAIS*PEHR	4	1105.78								29053		30375
187	185	Adaptor/scaffold	Cnksr2	CNKSR2	809	connector enhancer of kinase suppressor of ras 2	Q80YA9	http://www.phosphosite.org/proteinAction.do?id=6612&showAllSites=true	117	PEHRRQST*LPTQKCH			RQST*LPTQK	2	569.784	3139	3147	3234			3280		3252		3321	3373	3183	3151	3147	3244	3289	3139	3270	3382	3242	3252	3316	3346	3176	19.9422	20.9617	20.8302	21.0163	20.1833	21.1738	21.0698	20.7307	21.083	20.595
188	186	Adaptor/scaffold	Cnksr2	CNKSR2	812	connector enhancer of kinase suppressor of ras 2	Q80YA9	http://www.phosphosite.org/proteinAction.do?id=6612&showAllSites=true	117	RRQSTLPT*QKCHLQD			RQSTLPT*QK	2	569.784				3276
189	187	Adaptor/scaffold	Csde1	CSDE1	677	cold shock domain-containing protein E1 isoform 2	Q91W50	http://www.phosphosite.org/proteinAction.do?id=14171&showAllSites=true	89	ITPLRRAT*VECVKDQ			RAT*VECVK	2	521.741	3137	3144		3252				3229		3301		3161	3137	3138	3202	3247	3139	3249	3361	3221	3231	3296	3100	3155	19.859	20.872	20.6543	20.8387	20.1833	21.0832	20.9825	20.6437	20.995	20.5098
190	188	Adaptor/scaffold	Dact1	DACT1	69, 74	dapper homolog 1 isoform 1	Q8R4A3	http://www.phosphosite.org/proteinAction.do?id=20745&showAllSites=true	84	VRGALRCS*GTVGTVA, RCSGTVGT*VAPRSGE			CS*GTVGT*VAPR	2	632.743			3394	3441		3446			3404		3522		3319	3327	3394	3499	3328	3478	3590	3452	3420	3505	3556	3365	20.6103	21.6452	21.5808	21.8532	20.956	22.0253	21.9392	21.5927	21.7803	21.3577
191	189	Adaptor/scaffold	Dlg1; Dlg1; Dlg1; Dlg1; DLG1 iso2	DLG1; DLG1 iso3; DLG1 iso5; DLG1 iso6; DLG1 iso2	§232; §232; §149; §203; §199	disks large homolog 1	Q811D0; Q811D0-3; D3Z3B8; Q571K0; Q811D0-2	http://www.phosphosite.org/proteinAction.do?id=5282&showAllSites=true	100; 103; 92; 61; 100	ITLERGNS*GLGFSIA; ITLERGNS*GLGFSIA; ITLERGNS*GLGFSIA; ITLERGNS*GLGFSIA; ITLERGNS*GLGFSIA	CaMK2-alpha; CaMK2-alpha; CaMK2-alpha; CaMK2-alpha; CaMK2-alpha	NMDAR2A; NMDAR2A; NMDAR2A; NMDAR2A; NMDAR2A	GNS*GLGFSIAGGTDNPHIGDDSSIFITK	3	953.106								21143					20734	21262	21506	21192	21478	21411	20961	21143	21082	21615	21698	20801	91.3652	93.7323	91.5128	91.9512	93.402	93.6632	91.8752	91.807	91.505	91.9363
192	190	Adaptor/scaffold	Dlg2; Dlg2	PSD-93; PSD-93 iso2	§414; §421	disks large homolog 2	Q91XM9; Q91XM9-2	http://www.phosphosite.org/proteinAction.do?id=4513&showAllSites=true	95; 95	VTLQRAIS*LEGEPRK; VTLQRAIS*LEGEPRK			AIS*LEGEPR	2	526.245							10711					10530	10570	10426	10880	10755	10642	10722	10692	10567	10540	10842	10673	10530	48.6242	48.9048	49.1638	49.5573	48.8483	49.7495	49.6132	49.345	49.1435	48.9832
193	191	Adaptor/scaffold	Dlg3	DLG3	§157	disks large homolog 3 isoform 2	P70175	http://www.phosphosite.org/proteinAction.do?id=5269&showAllSites=true	93	IVLERGNS*GLGFSIA			GNS*GLGFSIAGGIDNPHVPDDPGIFITK	3	959.127							23559						23359	23551	24257	23985	23662	23700	23559	23272	23833	24492	23987	23573	103.033	103.384	103.421	103.544	103.206	103.213	103.553	103.271	103.45	103.586
194	192	Adaptor/scaffold	Dlg4	PSD-95	§295	disks large homolog 4 isoform 2	Q62108	http://www.phosphosite.org/proteinAction.do?id=7101&showAllSites=true	80	PTSPRRYS*PVAKDLL	JNK1		RYS*PVAK	2	450.721	3157												3157	3180	3244	3289	3181	3291	3382	3263	3252	3337	3367	3197	20.0252	21.0452	20.8302	21.0163	20.3587	21.2587	21.0698	20.8192	21.083	20.684
195	193	Adaptor/scaffold	Dlg4	PSD-95	§509	disks large homolog 4 isoform 2	Q62108	http://www.phosphosite.org/proteinAction.do?id=7101&showAllSites=true	80	LKAKDWGS*SSGSQGR			DWGS*SSGSQGREDSVLSYETVTQMEVHYAR	3	1147.83			21277					20418			21192
196	194	Adaptor/scaffold	Dlg4	PSD-95	§509	disks large homolog 4 isoform 2	Q62108	http://www.phosphosite.org/proteinAction.do?id=7101&showAllSites=true	80	LKAKDWGS*SSGSQGR			DWGS*SSGSQGREDSVLSYETVTQM#EVHYAR	3	1153.16	17742	17673				17842		17733			18257
197	195	Adaptor/scaffold	Dlg4	PSD-95	§509	disks large homolog 4 isoform 2	Q62108	http://www.phosphosite.org/proteinAction.do?id=7101&showAllSites=true	80	LKAKDWGS*SSGSQGR			DWGS*SSGSQGREDSVLSYETVTQMEVHYARPIIILGPTK	4	1094.27	24030											24259
198	196	Adaptor/scaffold	Dlg4	PSD-95	§509, 510	disks large homolog 4 isoform 2	Q62108	http://www.phosphosite.org/proteinAction.do?id=7101&showAllSites=true	80	LKAKDWGS*SSGSQGR, KAKDWGSS*SGSQGRE			DWGS*S*SGSQGREDSVLSYETVTQMEVHYAR	3	1174.48										22786
199	197	Adaptor/scaffold	Dlg4	PSD-95	§509, 510	disks large homolog 4 isoform 2	Q62108	http://www.phosphosite.org/proteinAction.do?id=7101&showAllSites=true	80	LKAKDWGS*SSGSQGR, KAKDWGSS*SGSQGRE			DWGS*S*SGSQGREDSVLSYETVTQM#EVHYAR	3	1179.81		18963					19111
200	198	Adaptor/scaffold	Dlg4	PSD-95	§509, 510	disks large homolog 4 isoform 2	Q62108	http://www.phosphosite.org/proteinAction.do?id=7101&showAllSites=true	80	LKAKDWGS*SSGSQGR, KAKDWGSS*SGSQGRE			DWGS*S*SGSQGREDSVLSYETVTQM#EVHYAR	3	1179.81		18628
201	199	Adaptor/scaffold	Dlg4	PSD-95	§509, §513	disks large homolog 4 isoform 2	Q62108	http://www.phosphosite.org/proteinAction.do?id=7101&showAllSites=true	80	LKAKDWGS*SSGSQGR, DWGSSSGS*QGREDSV			DWGS*SSGS*QGR	2	642.208			5797	5864		5800							5699	5597	5848	5864	5602	5787	5925	5843	5710	5844	5864	5619	29.9482	30.4667	30.8217	31.2353	29.8385	31.1498	31.2455	31.0765	30.8782	30.4372
202	200	Adaptor/scaffold	Dlg4	PSD-95	§509, §513	disks large homolog 4 isoform 2	Q62108	http://www.phosphosite.org/proteinAction.do?id=7101&showAllSites=true	80	LKAKDWGS*SSGSQGR, DWGSSSGS*QGREDSV			DWGS*SSGS*QGREDSVLSYETVTQMEVHYAR	3	1174.48	21835	21671	22435	22108	21902	22060	21915	21517	21997	22570	22093	21673	21658	21871	22451	22242	21898	22060	21885	21508	22111	22560	22265	21683	95.4595	96.2988	95.5165	96.2053	95.3012	96.1067	96.023	95.4222	95.904	95.7035
203	201	Adaptor/scaffold	Dlg4	PSD-95	§509, §513	disks large homolog 4 isoform 2	Q62108	http://www.phosphosite.org/proteinAction.do?id=7101&showAllSites=true	80	LKAKDWGS*SSGSQGR, DWGSSSGS*QGREDSV			DWGS*SSGS*QGREDSVLSYETVTQMEVHYAR	3	1174.48		21836	22660	22334				21756	22191				21658	21871	22451	22242	21898	22060	21885	21508	22111	22560	22265	21683	95.4595	96.2988	95.5165	96.2053	95.3012	96.1067	96.023	95.4222	95.904	95.7035
204	202	Adaptor/scaffold	Dlg4	PSD-95	§509, §513	disks large homolog 4 isoform 2	Q62108	http://www.phosphosite.org/proteinAction.do?id=7101&showAllSites=true	80	LKAKDWGS*SSGSQGR, DWGSSSGS*QGREDSV			DWGS*SSGS*QGREDSVLSYETVTQMEVHYAR	3	1174.48				22172									21658	21871	22451	22242	21898	22060	21885	21508	22111	22560	22265	21683	95.4595	96.2988	95.5165	96.2053	95.3012	96.1067	96.023	95.4222	95.904	95.7035
205	203	Adaptor/scaffold	Dlg4	PSD-95	§509, §513	disks large homolog 4 isoform 2	Q62108	http://www.phosphosite.org/proteinAction.do?id=7101&showAllSites=true	80	LKAKDWGS*SSGSQGR, DWGSSSGS*QGREDSV			DWGS*SSGS*QGREDSVLSYETVTQM#EVHYAR	3	1179.81		18678	19523	19190	18929		18877	18740	19156	19423	19211	18716
206	204	Adaptor/scaffold	Dlg4	PSD-95	§509, §513	disks large homolog 4 isoform 2	Q62108	http://www.phosphosite.org/proteinAction.do?id=7101&showAllSites=true	80	LKAKDWGS*SSGSQGR, DWGSSSGS*QGREDSV			DWGS*SSGS*QGREDSVLSYETVTQM#EVHYAR	3	1179.81		18789					19023	18588			19071	18845
207	205	Adaptor/scaffold	Dlg4	PSD-95	§509, §513	disks large homolog 4 isoform 2	Q62108	http://www.phosphosite.org/proteinAction.do?id=7101&showAllSites=true	80	LKAKDWGS*SSGSQGR, DWGSSSGS*QGREDSV			DWGS*SSGS*QGREDSVLSYETVTQM#EVHYAR	3	1179.81							19185
208	206	Adaptor/scaffold	Dlg4	PSD-95	510	disks large homolog 4 isoform 2	Q62108	http://www.phosphosite.org/proteinAction.do?id=7101&showAllSites=true	80	KAKDWGSS*SGSQGRE			DWGSS*SGSQGREDSVLSYETVTQMEVH	3	1017.76			21285	20650	20537		20438			21120			20251	20254	21285	20646	20512	20466	20457	20206	20578	21111	20690	20717	89.2327	89.5603	89.5067	89.6003	89.1962	89.611	89.6925	89.5963	89.3965	89.8417
209	207	Adaptor/scaffold	Dlg4	PSD-95	510	disks large homolog 4 isoform 2	Q62108	http://www.phosphosite.org/proteinAction.do?id=7101&showAllSites=true	80	KAKDWGSS*SGSQGRE			DWGSS*SGSQGREDSVLSYETVTQMEVH	3	1017.76				20876									20251	20254	21285	20646	20512	20466	20457	20206	20578	21111	20690	20717	89.2327	89.5603	89.5067	89.6003	89.1962	89.611	89.6925	89.5963	89.3965	89.8417
210	208	Adaptor/scaffold	Dlg4	PSD-95	510	disks large homolog 4 isoform 2	Q62108	http://www.phosphosite.org/proteinAction.do?id=7101&showAllSites=true	80	KAKDWGSS*SGSQGRE			DWGSS*SGSQGREDSVLSYETVTQM#EVH	3	1023.09												17804
211	209	Adaptor/scaffold	Dlg4	PSD-95	510, 511	disks large homolog 4 isoform 2	Q62108	http://www.phosphosite.org/proteinAction.do?id=7101&showAllSites=true	80	KAKDWGSS*SGSQGRE, AKDWGSSS*GSQGRED			DWGSS*S*GSQGREDSVLSYETVTQM#EVH	3	1049.75			19866
212	210	Adaptor/scaffold	Dlg4	PSD-95	510, 511	disks large homolog 4 isoform 2	Q62108	http://www.phosphosite.org/proteinAction.do?id=7101&showAllSites=true	80	KAKDWGSS*SGSQGRE, AKDWGSSS*GSQGRED			DWGSS*S*GSQGREDSVLSYETVTQMEVHYARPIIILGPTK	4	1114.27			25864											25210	25864	25644	25321	25422	25140	24889	25492		25709			110.855	110.849	110.989	110.734	110.799	110.864	110.683	111
213	211	Adaptor/scaffold	Dlg4	PSD-95	510, §513	disks large homolog 4 isoform 2	Q62108	http://www.phosphosite.org/proteinAction.do?id=7101&showAllSites=true	80	KAKDWGSS*SGSQGRE, DWGSSSGS*QGREDSV			DWGSS*SGS*QGREDSVLSYETVTQM#EVH	3	1049.75				19529
214	212	Adaptor/scaffold	Dlg4	PSD-95	510, §513	disks large homolog 4 isoform 2	Q62108	http://www.phosphosite.org/proteinAction.do?id=7101&showAllSites=true	80	KAKDWGSS*SGSQGRE, DWGSSSGS*QGREDSV			DWGSS*SGS*QGREDSVLSYETVTQM#EVHYAR	3	1179.81				19361		19329				19657			19096	18616	19553	19218	19210	19416	19386	18589	18982	19657	19241	18995	84.1433	82.4098	83.2168	83.423	83.49	85.063	84.9155	82.477	82.4943	83.4317
215	213	Adaptor/scaffold	Dlg4	PSD-95	510, 519	disks large homolog 4 isoform 2	Q62108	http://www.phosphosite.org/proteinAction.do?id=7101&showAllSites=true	80	KAKDWGSS*SGSQGRE, GSQGREDS*VLSYETV			DWGSS*SGSQGREDS*VLSYETVTQMEVH	3	1044.42			22323
216	214	Adaptor/scaffold	Dlg4	PSD-95	511	disks large homolog 4 isoform 2	Q62108	http://www.phosphosite.org/proteinAction.do?id=7101&showAllSites=true	80	AKDWGSSS*GSQGRED			DWGSSS*GSQGREDSVLSYETVTQMEVH	3	1017.76			21201					20211
217	215	Adaptor/scaffold	Dlg4	PSD-95	511	disks large homolog 4 isoform 2	Q62108	http://www.phosphosite.org/proteinAction.do?id=7101&showAllSites=true	80	AKDWGSSS*GSQGRED			DWGSSS*GSQGREDSVLSYETVTQM#EVH	3	1023.09	17740			18095				17689	18081		18156		17794	17734	18503	18189	18055	17988	18042	17749	18100	18528	18156	17840	78.4302	78.5548	78.783	79.0912	78.4642	79.0182	79.143	78.7928	78.8603	79.0115
218	216	Adaptor/scaffold	Dlg4	PSD-95	511	disks large homolog 4 isoform 2	Q62108	http://www.phosphosite.org/proteinAction.do?id=7101&showAllSites=true	80	AKDWGSSS*GSQGRED			DWGSSS*GSQGREDSVLSYETVTQM#EVH	3	1023.09				18290									17794	17734	18503	18189	18055	17988	18042	17749	18100	18528	18156	17840	78.4302	78.5548	78.783	79.0912	78.4642	79.0182	79.143	78.7928	78.8603	79.0115
219	217	Adaptor/scaffold	Dlg4	PSD-95	511	disks large homolog 4 isoform 2	Q62108	http://www.phosphosite.org/proteinAction.do?id=7101&showAllSites=true	80	AKDWGSSS*GSQGRED			DWGSSS*GSQGREDSVLSYETVTQMEVHYAR	3	1147.83	20702	20433		20923			20972		20945	21346	20901	20529
220	218	Adaptor/scaffold	Dlg4	PSD-95	511	disks large homolog 4 isoform 2	Q62108	http://www.phosphosite.org/proteinAction.do?id=7101&showAllSites=true	80	AKDWGSSS*GSQGRED			DWGSSS*GSQGREDSVLSYETVTQMEVHYAR	3	1147.83									21039
221	219	Adaptor/scaffold	Dlg4	PSD-95	511	disks large homolog 4 isoform 2	Q62108	http://www.phosphosite.org/proteinAction.do?id=7101&showAllSites=true	80	AKDWGSSS*GSQGRED			DWGSSS*GSQGREDSVLSYETVTQMEVHYAR	4	861.123			21256	20879				20387	20795
222	220	Adaptor/scaffold	Dlg4	PSD-95	511	disks large homolog 4 isoform 2	Q62108	http://www.phosphosite.org/proteinAction.do?id=7101&showAllSites=true	80	AKDWGSSS*GSQGRED			DWGSSS*GSQGREDSVLSYETVTQM#EVHYAR	3	1153.16			18502	18214				17586				17706
223	221	Adaptor/scaffold	Dlg4	PSD-95	511	disks large homolog 4 isoform 2	Q62108	http://www.phosphosite.org/proteinAction.do?id=7101&showAllSites=true	80	AKDWGSSS*GSQGRED			DWGSSS*GSQGREDSVLSYETVTQM#EVHYAR	4	865.121												17736
224	222	Adaptor/scaffold	Dlg4	PSD-95	511	disks large homolog 4 isoform 2	Q62108	http://www.phosphosite.org/proteinAction.do?id=7101&showAllSites=true	80	AKDWGSSS*GSQGRED			DWGSSS*GSQGREDSVLSYETVTQMEVHYARPIIILGPTK	4	1094.27			24876	24644							24667
225	223	Adaptor/scaffold	Dlg4	PSD-95	511, §513	disks large homolog 4 isoform 2	Q62108	http://www.phosphosite.org/proteinAction.do?id=7101&showAllSites=true	80	AKDWGSSS*GSQGRED, DWGSSSGS*QGREDSV			DWGSSS*GS*QGREDSVLSYETVTQMEVHYAR	3	1174.48					22077	22080
226	224	Adaptor/scaffold	Dlg4	PSD-95	511, §513	disks large homolog 4 isoform 2	Q62108	http://www.phosphosite.org/proteinAction.do?id=7101&showAllSites=true	80	AKDWGSSS*GSQGRED, DWGSSSGS*QGREDSV			DWGSSS*GS*QGREDSVLSYETVTQM#EVHYAR	3	1179.81	18925
227	225	Adaptor/scaffold	Dlg4	PSD-95	511, §513	disks large homolog 4 isoform 2	Q62108	http://www.phosphosite.org/proteinAction.do?id=7101&showAllSites=true	80	AKDWGSSS*GSQGRED, DWGSSSGS*QGREDSV			DWGSSS*GS*QGREDSVLSYETVTQM#EVHYAR	4	885.113										19587			18802	18637	19343	19701	19210	18828	18882	18589	18940	19587	19619	18974	82.8463	82.5052	82.4118	85.4605	83.49	82.6415	82.7897	82.477	82.3112	83.4317
228	226	Adaptor/scaffold	Dlg4	PSD-95	§513	disks large homolog 4 isoform 2	Q62108	http://www.phosphosite.org/proteinAction.do?id=7101&showAllSites=true	80	DWGSSSGS*QGREDSV			DWGSSSGS*QGR	2	602.225		5139	5324	5322	5144	5305	5446	5277	5228	5343	5361	5116	5174	5135	5323	5322	5119	5304	5400	5297	5227	5340	5360	5136	27.8802	28.7023	28.845	29.127	27.9848	29.2755	29.1553	28.9087	28.9725	28.529
229	227	Adaptor/scaffold	Dlg4	PSD-95	§513	disks large homolog 4 isoform 2	Q62108	http://www.phosphosite.org/proteinAction.do?id=7101&showAllSites=true	80	DWGSSSGS*QGREDSV			DWGSSSGS*QGREDSVLSYETVTQMEVH	3	1017.76			20982			20471					20696
230	228	Adaptor/scaffold	Dlg4	PSD-95	§513	disks large homolog 4 isoform 2	Q62108	http://www.phosphosite.org/proteinAction.do?id=7101&showAllSites=true	80	DWGSSSGS*QGREDSV			DWGSSSGS*QGREDSVLSYETVTQMEVH	3	1017.76			21268
231	229	Adaptor/scaffold	Dlg4	PSD-95	§513	disks large homolog 4 isoform 2	Q62108	http://www.phosphosite.org/proteinAction.do?id=7101&showAllSites=true	80	DWGSSSGS*QGREDSV			DWGSSSGS*QGREDSVLSYETVTQM#EVH	3	1023.09			18423		17982
232	230	Adaptor/scaffold	Dlg4	PSD-95	§513	disks large homolog 4 isoform 2	Q62108	http://www.phosphosite.org/proteinAction.do?id=7101&showAllSites=true	80	DWGSSSGS*QGREDSV			DWGSSSGS*QGREDSVLSYETVTQMEVHYAR	3	1147.83	20504	20736			20766	20661	20690	20685	20854	21589	21057		20482	20464	21254	20898	20785	20676	20690	20416	20830	21363	20921	20528	90.2717	90.442	90.4383	90.7132	90.396	90.4807	90.6918	90.5072	90.4693	90.8928
233	231	Adaptor/scaffold	Dlg4	PSD-95	§513	disks large homolog 4 isoform 2	Q62108	http://www.phosphosite.org/proteinAction.do?id=7101&showAllSites=true	80	DWGSSSGS*QGREDSV			DWGSSSGS*QGREDSVLSYETVTQMEVHYAR	3	1147.83		20466				20901							20482	20464	21254	20898	20785	20676	20690	20416	20830	21363	20921	20528	90.2717	90.442	90.4383	90.7132	90.396	90.4807	90.6918	90.5072	90.4693	90.8928
234	232	Adaptor/scaffold	Dlg4	PSD-95	§513	disks large homolog 4 isoform 2	Q62108	http://www.phosphosite.org/proteinAction.do?id=7101&showAllSites=true	80	DWGSSSGS*QGREDSV			DWGSSSGS*QGREDSVLSYETVTQMEVHYAR	3	1147.83		20769											20482	20464	21254	20898	20785	20676	20690	20416	20830	21363	20921	20528	90.2717	90.442	90.4383	90.7132	90.396	90.4807	90.6918	90.5072	90.4693	90.8928
235	233	Adaptor/scaffold	Dlg4	PSD-95	§513	disks large homolog 4 isoform 2	Q62108	http://www.phosphosite.org/proteinAction.do?id=7101&showAllSites=true	80	DWGSSSGS*QGREDSV			DWGSSSGS*QGREDSVLSYETVTQMEVHYAR	4	861.123	20505	20446			20745	31317	20669			31989	20883	20494	20482	20464	21275	20898	20764	20676	20846	20416	20851	21342	20921	20528	90.2717	90.442	90.5357	90.7132	90.2983	90.4807	90.6918	90.5072	90.5637	90.8055
236	234	Adaptor/scaffold	Dlg4	PSD-95	§513	disks large homolog 4 isoform 2	Q62108	http://www.phosphosite.org/proteinAction.do?id=7101&showAllSites=true	80	DWGSSSGS*QGREDSV			DWGSSSGS*QGREDSVLSYETVTQMEVHYAR	4	861.123		20442				20660	20846						20482	20464	21275	20898	20764	20676	20846	20416	20851	21342	20921	20528	90.2717	90.442	90.5357	90.7132	90.2983	90.4807	90.6918	90.5072	90.5637	90.8055
237	235	Adaptor/scaffold	Dlg4	PSD-95	§513	disks large homolog 4 isoform 2	Q62108	http://www.phosphosite.org/proteinAction.do?id=7101&showAllSites=true	80	DWGSSSGS*QGREDSV			DWGSSSGS*QGREDSVLSYETVTQM#EVHYAR	3	1153.16	17672	17643		18043	17930	18010	17870	17580	17933	18382	18087	17883	17836	17797	18377	18042	17929	17988	17870	17749	17953	18381	18464	17735	78.6207	78.8372	78.2248	78.437	77.9053	79.0182	79.143	78.7928	78.2233	78.3777
238	236	Adaptor/scaffold	Dlg4	PSD-95	§513	disks large homolog 4 isoform 2	Q62108	http://www.phosphosite.org/proteinAction.do?id=7101&showAllSites=true	80	DWGSSSGS*QGREDSV			DWGSSSGS*QGREDSVLSYETVTQM#EVHYAR	3	1153.16	17839				18100		18047		18102	18573	18064	17717	17836	17797	18377	18042	17929	17988	17870	17749	17953	18381	18464	17735	78.6207	78.8372	78.2248	78.437	77.9053	79.0182	79.143	78.7928	78.2233	78.3777
239	237	Adaptor/scaffold	Dlg4	PSD-95	§513	disks large homolog 4 isoform 2	Q62108	http://www.phosphosite.org/proteinAction.do?id=7101&showAllSites=true	80	DWGSSSGS*QGREDSV			DWGSSSGS*QGREDSVLSYETVTQM#EVHYAR	3	1153.16										18629			17836	17797	18377	18042	17929	17988	17870	17749	17953	18381	18464	17735	78.6207	78.8372	78.2248	78.437	77.9053	79.0182	79.143	78.7928	78.2233	78.3777
240	238	Adaptor/scaffold	Dlg4	PSD-95	§513	disks large homolog 4 isoform 2	Q62108	http://www.phosphosite.org/proteinAction.do?id=7101&showAllSites=true	80	DWGSSSGS*QGREDSV			DWGSSSGS*QGREDSVLSYETVTQM#EVHYAR	3	1153.16										18351			17836	17797	18377	18042	17929	17988	17870	17749	17953	18381	18464	17735	78.6207	78.8372	78.2248	78.437	77.9053	79.0182	79.143	78.7928	78.2233	78.3777
241	239	Adaptor/scaffold	Dlg4	PSD-95	§513	disks large homolog 4 isoform 2	Q62108	http://www.phosphosite.org/proteinAction.do?id=7101&showAllSites=true	80	DWGSSSGS*QGREDSV			DWGSSSGS*QGREDSVLSYETVTQM#EVHYAR	4	865.121		17799							17925	18361			17836	17797	18650	18189	17929	17988	18042	17749	17925	18381	18086	17861	78.6207	78.8372	79.4197	79.0912	77.9053	79.0182	79.143	78.7928	78.7675	78.3777
242	240	Adaptor/scaffold	Dlg4	PSD-95	§513	disks large homolog 4 isoform 2	Q62108	http://www.phosphosite.org/proteinAction.do?id=7101&showAllSites=true	80	DWGSSSGS*QGREDSV			DWGSSSGS*QGREDSVLSYETVTQMEVHYARPIIILGPTK	4	1094.27		24238	24891	24686	24328								24031	24223	24908	24686		24393		23734	24442	25185	24659	24245	106.099	106.425	106.463	106.563		106.284		105.414	106.257	106.648
243	241	Adaptor/scaffold	Dlg4	PSD-95	§513	disks large homolog 4 isoform 2	Q62108	http://www.phosphosite.org/proteinAction.do?id=7101&showAllSites=true	80	DWGSSSGS*QGREDSV			DWGSSSGS*QGREDSVLSYETVTQM#EVHYARPIIILGPTK	4	1098.27			22611			22016					22257		21763	21136	22611	22158	22087	22020	21822	21172	22006	22770	21782	21662	95.938	93.2087	95.4282	95.8763	96.1767	96.2718	95.7392	93.886	95.4588	96.5332
244	242	Adaptor/scaffold	Dlg4	PSD-95	§513	disks large homolog 4 isoform 2	Q62108	http://www.phosphosite.org/proteinAction.do?id=7101&showAllSites=true	80	DWGSSSGS*QGREDSV			DWGSSSGS*QGREDSVLSYETVTQM#EVHYARPIIILGPTK	4	1098.27			22443										21763	21136	22611	22158	22087	22020	21822	21172	22006	22770	21782	21662	95.938	93.2087	95.4282	95.8763	96.1767	96.2718	95.7392	93.886	95.4588	96.5332
245	243	Adaptor/scaffold	Dlg4	PSD-95	§513, 519	disks large homolog 4 isoform 2	Q62108	http://www.phosphosite.org/proteinAction.do?id=7101&showAllSites=true	80	DWGSSSGS*QGREDSV, GSQGREDS*VLSYETV			DWGSSSGS*QGREDS*VLSYETVTQM#EVH	3	1049.75				19574									18970	18868	19553	19574	19315	19038	19071	18778	19423	19641	19451	19079	83.5907	83.4813	83.2168	83.8507	83.9347	83.4825	83.5615	83.281	84.3097	83.6107
246	244	Adaptor/scaffold	Dlg4	PSD-95	§513, 519	disks large homolog 4 isoform 2	Q62108	http://www.phosphosite.org/proteinAction.do?id=7101&showAllSites=true	80	DWGSSSGS*QGREDSV, GSQGREDS*VLSYETV			DWGSSSGS*QGREDS*VLSYETVTQM#EVH	3	1049.75				19384									18970	18868	19553	19574	19315	19038	19071	18778	19423	19641	19451	19079	83.5907	83.4813	83.2168	83.8507	83.9347	83.4825	83.5615	83.281	84.3097	83.6107
247	245	Adaptor/scaffold	Dlg4	PSD-95	519	disks large homolog 4 isoform 2	Q62108	http://www.phosphosite.org/proteinAction.do?id=7101&showAllSites=true	80	GSQGREDS*VLSYETV			DWGSSSGSQGREDS*VLSYETVTQMEVH	3	1017.76	20253			20852					20583			20305
248	246	Adaptor/scaffold	Dlg4	PSD-95	519	disks large homolog 4 isoform 2	Q62108	http://www.phosphosite.org/proteinAction.do?id=7101&showAllSites=true	80	GSQGREDS*VLSYETV			DWGSSSGSQGREDS*VLSYETVTQMEVH	3	1017.76				31422
249	247	Adaptor/scaffold	Dlg4	PSD-95	519	disks large homolog 4 isoform 2	Q62108	http://www.phosphosite.org/proteinAction.do?id=7101&showAllSites=true	80	GSQGREDS*VLSYETV			DWGSSSGSQGREDS*VLSYETVTQM#EVH	3	1023.09	17851	17729	18605			17903	17946			18433
250	248	Adaptor/scaffold	Dlg4	PSD-95	519	disks large homolog 4 isoform 2	Q62108	http://www.phosphosite.org/proteinAction.do?id=7101&showAllSites=true	80	GSQGREDS*VLSYETV			DWGSSSGSQGREDS*VLSYETVTQMEVHYAR	3	1147.83	20691						20890	20591				20732
251	249	Adaptor/scaffold	Dlg4	PSD-95	519	disks large homolog 4 isoform 2	Q62108	http://www.phosphosite.org/proteinAction.do?id=7101&showAllSites=true	80	GSQGREDS*VLSYETV			DWGSSSGSQGREDS*VLSYETVTQM#EVHYAR	3	1153.16		17876
252	250	Adaptor/scaffold	Dlgap3	SAPAP3	§712	disks large-associated protein 3	Q6PFD5	http://www.phosphosite.org/proteinAction.do?id=8278&showAllSites=true	106	RSFQRHAS*EPQPGPR			HAS*EPQPGPR	2	578.251	2610	2618	2689	2733	2602	2729	2863	2723	2716	2785	2814	2642	2610	2613	2683	2748	2616	2740	2861	2717	2706	2781	2827	2657	17.8318	18.7453	18.5423	18.8005	18.0305	18.9858	18.8983	18.6062	18.8217	18.4273
253	251	Adaptor/scaffold	Dlgap4; Dlgap4	SAPAP4; SAPAP4 iso2	§915; §912	disks large-associated protein 4 isoform b	B1AZP2; B1AZP2-2	http://www.phosphosite.org/proteinAction.do?id=6708&showAllSites=true	108; 108	NSWQLVET*PEKRKEE; NSWQLVET*PEKRKEE			ANSWQLVET*PEK	2	741.337	14394	14480	15081	14663	14614	14713	14551	14315	14720	15085	14874	14544	14539	14458	15059	14787	14801	14670	14682	14452	14677	15042	14810	14480	64.5207	64.7818	64.7313	64.9423	64.5677	65.0578	65.1127	64.7468	64.7625	64.8275
254	252	Adaptor/scaffold	Dlgap4; Dlgap4	SAPAP4; SAPAP4 iso2	§915; §912	disks large-associated protein 4 isoform b	B1AZP2; B1AZP2-2	http://www.phosphosite.org/proteinAction.do?id=6708&showAllSites=true	108; 108	NSWQLVET*PEKRKEE; NSWQLVET*PEKRKEE			ANSWQLVET*PEK	2	741.337	14561	14327	14926	14851	14801	14531	14725	14474	14555	14904	14688	14362	14539	14458	15059	14787	14801	14670	14682	14452	14677	15042	14810	14480	64.5207	64.7818	64.7313	64.9423	64.5677	65.0578	65.1127	64.7468	64.7625	64.8275
255	253	Adaptor/scaffold	Dlgap4; Dlgap4	SAPAP4; SAPAP4 iso2	§915; §912	disks large-associated protein 4 isoform b	B1AZP2; B1AZP2-2	http://www.phosphosite.org/proteinAction.do?id=6708&showAllSites=true	108; 108	NSWQLVET*PEKRKEE; NSWQLVET*PEKRKEE			ANSWQLVET*PEK	2	741.337	30702	14724	15308		15240		31235	14698		15309		31439	14539	14458	15059	14787	14801	14670	14682	14452	14677	15042	14810	14480	64.5207	64.7818	64.7313	64.9423	64.5677	65.0578	65.1127	64.7468	64.7625	64.8275
256	254	Adaptor/scaffold	Dlgap4; Dlgap4	SAPAP4; SAPAP4 iso2	§915; §912	disks large-associated protein 4 isoform b	B1AZP2; B1AZP2-2	http://www.phosphosite.org/proteinAction.do?id=6708&showAllSites=true	108; 108	NSWQLVET*PEKRKEE; NSWQLVET*PEKRKEE			ANSWQLVET*PEK	2	741.337	31099		31249					30926					14539	14458	15059	14787	14801	14670	14682	14452	14677	15042	14810	14480	64.5207	64.7818	64.7313	64.9423	64.5677	65.0578	65.1127	64.7468	64.7625	64.8275
257	255	Adaptor/scaffold	Dlgap4; Dlgap4	SAPAP4; SAPAP4 iso2	§915; §912	disks large-associated protein 4 isoform b	B1AZP2; B1AZP2-2	http://www.phosphosite.org/proteinAction.do?id=6708&showAllSites=true	108; 108	NSWQLVET*PEKRKEE; NSWQLVET*PEKRKEE			ANSWQLVET*PEK	2	741.337	30678												14539	14458	15059	14787	14801	14670	14682	14452	14677	15042	14810	14480	64.5207	64.7818	64.7313	64.9423	64.5677	65.0578	65.1127	64.7468	64.7625	64.8275
258	256	Adaptor/scaffold	Dlgap4; Dlgap4	SAPAP4; SAPAP4 iso2	§915; §912	disks large-associated protein 4 isoform b	B1AZP2; B1AZP2-2	http://www.phosphosite.org/proteinAction.do?id=6708&showAllSites=true	108; 108	NSWQLVET*PEKRKEE; NSWQLVET*PEKRKEE			ANSWQLVET*PEK	2	741.337	30446												14539	14458	15059	14787	14801	14670	14682	14452	14677	15042	14810	14480	64.5207	64.7818	64.7313	64.9423	64.5677	65.0578	65.1127	64.7468	64.7625	64.8275
259	257	Adaptor/scaffold	Dlgap4; Dlgap4	SAPAP4; SAPAP4 iso2	§915; §912	disks large-associated protein 4 isoform b	B1AZP2; B1AZP2-2	http://www.phosphosite.org/proteinAction.do?id=6708&showAllSites=true	108; 108	NSWQLVET*PEKRKEE; NSWQLVET*PEKRKEE			ANSWQLVET*PEK	3	494.561	14486	14422	15063	14757	14699	14631	14648	14421	14638	14996	14779	14471	14539	14437	15059	14829	14716	14631	14682	14473	14635	15021	14810	14480	64.5207	64.7052	64.7313	65.0973	64.4192	65.0578	65.1127	64.8297	64.6085	64.7473
260	258	Adaptor/scaffold	Dlgap4; Dlgap4	SAPAP4; SAPAP4 iso2	§915; §912	disks large-associated protein 4 isoform b	B1AZP2; B1AZP2-2	http://www.phosphosite.org/proteinAction.do?id=6708&showAllSites=true	108; 108	NSWQLVET*PEKRKEE; NSWQLVET*PEKRKEE			QLVET*PEK	2	512.241												6302
261	259	Adaptor/scaffold	Dlgap4; Dlgap4	SAPAP4; SAPAP4 iso2	§915; §912	disks large-associated protein 4 isoform b	B1AZP2; B1AZP2-2	http://www.phosphosite.org/proteinAction.do?id=6708&showAllSites=true	108; 108	NSWQLVET*PEKRKEE; NSWQLVET*PEKRKEE			SWQLVET*PEK	2	648.797	14754	14700	15292	15023	14972	14866	14918	14666	14913	15280	15111	14718	14770	14731	15292	15081	14989	14901	14913	14704	14950	15294	15083	14753	65.4903	65.912	65.8862	66.12	65.5183	65.9828	66.0477	65.7972	65.858	65.805
262	260	Adaptor/scaffold	Dlgap4; Dlgap4	SAPAP4; SAPAP4 iso2	§915; §912	disks large-associated protein 4 isoform b	B1AZP2; B1AZP2-2	http://www.phosphosite.org/proteinAction.do?id=6708&showAllSites=true	108; 108	NSWQLVET*PEKRKEE; NSWQLVET*PEKRKEE			SWQLVET*PEK	2	648.797											15049		14770	14731	15292	15081	14989	14901	14913	14704	14950	15294	15083	14753	65.4903	65.912	65.8862	66.12	65.5183	65.9828	66.0477	65.7972	65.858	65.805
263	261	Adaptor/scaffold	Dmxl2; Dmxl2	RC3; RC3 iso4	§1856; §1856	dmX-like protein 2	Q8BPN8; NP_766359	http://www.phosphosite.org/proteinAction.do?id=11324&showAllSites=true	338; 341	LIRRNLAS*PEGTLAT; LIRRNLAS*PEGTLAT			NLAS*PEGTLATLGLK	2	782.903	22272	22424	23127	22813	22557	22589	22456	22139	22682	23319	22792	22424	22246	22396	23102	22809	22528	22566	22452	22159	22657	23295	22832	22424	98.0892	98.5197	98.3475	98.532	98.1402	98.4875	98.5568	98.3522	98.2945	98.7135
264	262	Adaptor/scaffold	Dmxl2; Dmxl2	RC3; RC3 iso4	§221; §221	dmX-like protein 2	Q8BPN8; NP_766359	http://www.phosphosite.org/proteinAction.do?id=11324&showAllSites=true	338; 341	EVKRRRAS*TQFSFVY; EVKRRRAS*TQFSFVY			RAS*TQFSFVYLAHPR	3	620.637	17169	17105	17813	17478	17427	17319		17060	17391	17816	17523	17194	17185	17105	17831	17496	17446	17316	17349	17077	17407	17835	17519	17189	75.7408	75.8355	75.9162	76.075	75.7977	76.0612	76.1097	75.8048	75.9092	76.0933
265	263	Adaptor/scaffold	Dmxl2; Dmxl2	RC3; RC3 iso4	§225; §225	dmX-like protein 2	Q8BPN8; NP_766359	http://www.phosphosite.org/proteinAction.do?id=11324&showAllSites=true	338; 341	RRASTQFS*FVYLAHP; RRASTQFS*FVYLAHP			RASTQFS*FVYLAHPR	3	620.637							17352
266	264	Adaptor/scaffold	Dmxl2; Dmxl2	RC3; RC3 iso4	§326; §326	dmX-like protein 2	Q8BPN8; NP_766359	http://www.phosphosite.org/proteinAction.do?id=11324&showAllSites=true	338; 341	RKGQRRSS*VLVTHAE; RKGQRRSS*VLVTHAE			RSS*VLVTHAELMPDK	3	588.29	11501	11408	11791	11614	11600	11534	11563	11391	11474	11782	11611	11382	11515	11434	11825	11616	11629	11562	11574	11428	11506	11808	11611	11414	52.3142	52.7905	52.6108	52.7715	52.5182	52.9275	52.9632	52.7142	52.7325	52.4855
267	265	Adaptor/scaffold	Dmxl2; Dmxl2	RC3; RC3 iso4	§326; §326	dmX-like protein 2	Q8BPN8; NP_766359	http://www.phosphosite.org/proteinAction.do?id=11324&showAllSites=true	338; 341	RKGQRRSS*VLVTHAE; RKGQRRSS*VLVTHAE			RSS*VLVTHAELM#PDK	3	593.622									9247	9483		9200	9247	9166	9452	9621	9298	9294	9348	9223	9238	9483	9350	9147	43.5137	44.1158	44.0052	45.3633	43.8143	44.3738	44.5107	44.1068	44.2172	43.9233
268	266	Adaptor/scaffold	Dmxl2; Dmxl2	RC3; RC3 iso4	667; 667	dmX-like protein 2	Q8BPN8; NP_766359	http://www.phosphosite.org/proteinAction.do?id=11324&showAllSites=true	338; 341	VLPLLLTS*SHHNALL; VLPLLLTS*SHHNALL			LTS*SHHNALLTPESDCQWDSDSK	4	677.788		12112
269	267	Adaptor/scaffold	Dmxl2; Dmxl2	RC3; RC3 iso4	675; 675	dmX-like protein 2	Q8BPN8; NP_766359	http://www.phosphosite.org/proteinAction.do?id=11324&showAllSites=true	338; 341	SHHNALLT*PESDCQW; SHHNALLT*PESDCQW			ALLT*PESDCQWDSDSK	2	966.39	15296	15278	16028	15629	15515	15490	15502	15251	15497		15631	15280	15358	15319	15962	15629	15577	15531	15543	15313	15559	15945	15713	15341	67.9283	68.3377	68.3023	68.5682	67.9303	68.4842	68.5893	68.2883	68.2762	68.3685
270	268	Adaptor/scaffold	Dmxl2; Dmxl2	RC3; RC3 iso4	675; 675	dmX-like protein 2	Q8BPN8; NP_766359	http://www.phosphosite.org/proteinAction.do?id=11324&showAllSites=true	338; 341	SHHNALLT*PESDCQW; SHHNALLT*PESDCQW			ALLT*PESDCQWDSDSK	3	644.596		15325	15904	15651		15517	15527	15274	15520	15959		15323	15337	15340	15904	15690	15598	15531	15543	15271	15559	15924	15692	15341	67.8448	68.419	68.3023	68.5682	68.0137	68.4842	68.5893	68.1187	68.2762	68.2827
271	269	Adaptor/scaffold	Dmxl2; Dmxl2	RC3; RC3 iso4	675; 675	dmX-like protein 2	Q8BPN8; NP_766359	http://www.phosphosite.org/proteinAction.do?id=11324&showAllSites=true	338; 341	SHHNALLT*PESDCQW; SHHNALLT*PESDCQW			FHLNDLACHSVLPLLLTSSHHNALLT*PESD	4	858.667		23861	24540		23989					24836	24293		23695	23887	24551	24279	23956	24036	23859	23587	24085	24836	24302	23888	104.584	104.889	104.804	104.866	104.529	104.711	104.931	104.739	104.63	104.992
272	270	Adaptor/scaffold	Dmxl2; Dmxl2	RC3; RC3 iso4	675; 675	dmX-like protein 2	Q8BPN8; NP_766359	http://www.phosphosite.org/proteinAction.do?id=11324&showAllSites=true	338; 341	SHHNALLT*PESDCQW; SHHNALLT*PESDCQW			FHLNDLACHSVLPLLLTSSHHNALLT*PESDCQWD	4	1005.97						24966							24556	24811	25475	25224	24859	24966	24741		25009	25752	25247	24812	108.423	109.076	108.996	109.093	108.607	108.863	109.011		108.807	109.151
273	271	Adaptor/scaffold	Dmxl2; Dmxl2	RC3; RC3 iso4	675; 675	dmX-like protein 2	Q8BPN8; NP_766359	http://www.phosphosite.org/proteinAction.do?id=11324&showAllSites=true	338; 341	SHHNALLT*PESDCQW; SHHNALLT*PESDCQW			FHLNDLACHSVLPLLLTSSHHNALLT*PESDCQWDSD	4	1056.48	24400		25290	25059	24687						25086	24649	24409	24643	25307	25059	24691	24813	24594	24343	24862	25584	25100	24665	107.759	108.309	108.256	108.333	107.844	108.113	108.323	108.176	108.149	108.404
274	272	Adaptor/scaffold	Dmxl2; Dmxl2	RC3; RC3 iso4	675; 675	dmX-like protein 2	Q8BPN8; NP_766359	http://www.phosphosite.org/proteinAction.do?id=11324&showAllSites=true	338; 341	SHHNALLT*PESDCQW; SHHNALLT*PESDCQW			FHLNDLACHSVLPLLLTSSHHNALLT*PESDCQWDSD	4	1056.48											25109		24409	24643	25307	25059	24691	24813	24594	24343	24862	25584	25100	24665	107.759	108.309	108.256	108.333	107.844	108.113	108.323	108.176	108.149	108.404
275	273	Adaptor/scaffold	Dmxl2; Dmxl2	RC3; RC3 iso4	675; 675	dmX-like protein 2	Q8BPN8; NP_766359	http://www.phosphosite.org/proteinAction.do?id=11324&showAllSites=true	338; 341	SHHNALLT*PESDCQW; SHHNALLT*PESDCQW			FHLNDLACHSVLPLLLTSSHHNALLT*PESDCQWDSDSK	3	1480.01	22881			23473		23241
276	274	Adaptor/scaffold	Dmxl2; Dmxl2	RC3; RC3 iso4	675; 675	dmX-like protein 2	Q8BPN8; NP_766359	http://www.phosphosite.org/proteinAction.do?id=11324&showAllSites=true	338; 341	SHHNALLT*PESDCQW; SHHNALLT*PESDCQW			FHLNDLACHSVLPLLLTSSHHNALLT*PESDCQWDSDSK	4	1110.26	22836	23007	23698	23868	23138	23177	23046	22801	23185	23849	23421		22918	23007	23774	23502	23200	23238	23145	22873	23350	24009	23504	23090	100.993	101.313	101.274	101.453	101.135	101.24	101.663	101.49	101.314	101.584
277	275	Adaptor/scaffold	Dmxl2; Dmxl2	RC3; RC3 iso4	675; 675	dmX-like protein 2	Q8BPN8; NP_766359	http://www.phosphosite.org/proteinAction.do?id=11324&showAllSites=true	338; 341	SHHNALLT*PESDCQW; SHHNALLT*PESDCQW			FHLNDLACHSVLPLLLTSSHHNALLT*PESDCQWDSDSK	4	1110.26	23311	22911	24169	23325	23104	23631	22963	22853			23326		22918	23007	23774	23502	23200	23238	23145	22873	23350	24009	23504	23090	100.993	101.313	101.274	101.453	101.135	101.24	101.663	101.49	101.314	101.584
278	276	Adaptor/scaffold	Dmxl2; Dmxl2	RC3; RC3 iso4	675; 675	dmX-like protein 2	Q8BPN8; NP_766359	http://www.phosphosite.org/proteinAction.do?id=11324&showAllSites=true	338; 341	SHHNALLT*PESDCQW; SHHNALLT*PESDCQW			FHLNDLACHSVLPLLLTSSHHNALLT*PESDCQWDSDSK	4	1110.26	23193	22947											22918	23007	23774	23502	23200	23238	23145	22873	23350	24009	23504	23090	100.993	101.313	101.274	101.453	101.135	101.24	101.663	101.49	101.314	101.584
279	277	Adaptor/scaffold	Dmxl2; Dmxl2	RC3; RC3 iso4	675; 675	dmX-like protein 2	Q8BPN8; NP_766359	http://www.phosphosite.org/proteinAction.do?id=11324&showAllSites=true	338; 341	SHHNALLT*PESDCQW; SHHNALLT*PESDCQW			FHLNDLACHSVLPLLLTSSHHNALLT*PESDCQWDSDSK	4	1110.26	22738												22918	23007	23774	23502	23200	23238	23145	22873	23350	24009	23504	23090	100.993	101.313	101.274	101.453	101.135	101.24	101.663	101.49	101.314	101.584
280	278	Adaptor/scaffold	Dmxl2; Dmxl2	RC3; RC3 iso4	675; 675	dmX-like protein 2	Q8BPN8; NP_766359	http://www.phosphosite.org/proteinAction.do?id=11324&showAllSites=true	338; 341	SHHNALLT*PESDCQW; SHHNALLT*PESDCQW			FHLNDLACHSVLPLLLTSSHHNALLT*PESDCQWDSDSK	5	888.411	22835	23237	23775	23358	23180	23713	23083	23002	23540	24199	23695	23217
281	279	Adaptor/scaffold	Dmxl2; Dmxl2	RC3; RC3 iso4	675; 675	dmX-like protein 2	Q8BPN8; NP_766359	http://www.phosphosite.org/proteinAction.do?id=11324&showAllSites=true	338; 341	SHHNALLT*PESDCQW; SHHNALLT*PESDCQW			FHLNDLACHSVLPLLLTSSHHNALLT*PESDCQWDSDSK	5	888.411	30894		24006	23461		23060	23272	22833	23846	23968		31174
282	280	Adaptor/scaffold	Dmxl2; Dmxl2	RC3; RC3 iso4	675; 675	dmX-like protein 2	Q8BPN8; NP_766359	http://www.phosphosite.org/proteinAction.do?id=11324&showAllSites=true	338; 341	SHHNALLT*PESDCQW; SHHNALLT*PESDCQW			FHLNDLACHSVLPLLLTSSHHNALLT*PESDCQWDSDSK	5	888.411						23239	22960		23309
283	281	Adaptor/scaffold	Dmxl2; Dmxl2	RC3; RC3 iso4	675; 675	dmX-like protein 2	Q8BPN8; NP_766359	http://www.phosphosite.org/proteinAction.do?id=11324&showAllSites=true	338; 341	SHHNALLT*PESDCQW; SHHNALLT*PESDCQW			FHLNDLACHSVLPLLLTSSHHNALLT*PESDCQWDSDSK	5	888.411						23449	23533		23731
284	282	Adaptor/scaffold	Dmxl2; Dmxl2	RC3; RC3 iso4	675; 675	dmX-like protein 2	Q8BPN8; NP_766359	http://www.phosphosite.org/proteinAction.do?id=11324&showAllSites=true	338; 341	SHHNALLT*PESDCQW; SHHNALLT*PESDCQW			FHLNDLACHSVLPLLLTSSHHNALLT*PESDCQWDSDSK	5	888.411						31340	31006
285	283	Adaptor/scaffold	Dmxl2; Dmxl2	RC3; RC3 iso4	675; 675	dmX-like protein 2	Q8BPN8; NP_766359	http://www.phosphosite.org/proteinAction.do?id=11324&showAllSites=true	338; 341	SHHNALLT*PESDCQW; SHHNALLT*PESDCQW			HHNALLT*PESDCQWDSDSK	3	773.983			12359	12133		12060		11889	12004		12141		12019	11896	12350	12133	12091	12045	12078	11890	11968	12312	12143	11876	54.2972	54.5755	54.5618	54.7605	54.2615	54.7843	54.9033	54.4928	54.4393	54.3492
286	284	Adaptor/scaffold	Dmxl2; Dmxl2	RC3; RC3 iso4	675; 675	dmX-like protein 2	Q8BPN8; NP_766359	http://www.phosphosite.org/proteinAction.do?id=11324&showAllSites=true	338; 341	SHHNALLT*PESDCQW; SHHNALLT*PESDCQW			HNALLT*PESDCQWDSDSK	2	1091.94			14181		13873						13946		13699	13597	14181	13926	13855	13788	13779	13570	13795	14118	13928	13619	61.0682	61.3182	61.2153	61.5943	61.0122	61.5285	61.4925	61.2012	61.3257	61.211
287	285	Adaptor/scaffold	Dmxl2; Dmxl2	RC3; RC3 iso4	675; 675	dmX-like protein 2	Q8BPN8; NP_766359	http://www.phosphosite.org/proteinAction.do?id=11324&showAllSites=true	338; 341	SHHNALLT*PESDCQW; SHHNALLT*PESDCQW			HNALLT*PESDCQWDSDSK	3	728.296	13660	13562	14118	13856	13826	13751	13764	13557	13749	14094	13897	13589	13699	13597	14118	13905	13855	13788	13779	13570	13795	14118	13928	13640	61.0682	61.3182	61.2153	61.5098	61.0122	61.5285	61.4925	61.2012	61.3257	61.211
288	286	Adaptor/scaffold	Dmxl2; Dmxl2	RC3; RC3 iso4	675; 675	dmX-like protein 2	Q8BPN8; NP_766359	http://www.phosphosite.org/proteinAction.do?id=11324&showAllSites=true	338; 341	SHHNALLT*PESDCQW; SHHNALLT*PESDCQW			HSVLPLLLTSSHHNALLT*PESDCQWDSDSK	3	1156.54		19327	20081	19733	19637	19525	19559	19290	19676	20151	19790	19401	19348	19351	20099	19733	19651	19542	19575	19303	19696	20166	19766	19415	85.235	85.574	85.5247	85.7388	85.4193	85.6143	85.7485	85.5413	85.5223	85.7922
289	287	Adaptor/scaffold	Dmxl2; Dmxl2	RC3; RC3 iso4	675; 675	dmX-like protein 2	Q8BPN8; NP_766359	http://www.phosphosite.org/proteinAction.do?id=11324&showAllSites=true	338; 341	SHHNALLT*PESDCQW; SHHNALLT*PESDCQW			HSVLPLLLTSSHHNALLT*PESDCQWDSDSK	3	1156.54		19336											19348	19351	20099	19733	19651	19542	19575	19303	19696	20166	19766	19415	85.235	85.574	85.5247	85.7388	85.4193	85.6143	85.7485	85.5413	85.5223	85.7922
290	288	Adaptor/scaffold	Dmxl2; Dmxl2	RC3; RC3 iso4	675; 675	dmX-like protein 2	Q8BPN8; NP_766359	http://www.phosphosite.org/proteinAction.do?id=11324&showAllSites=true	338; 341	SHHNALLT*PESDCQW; SHHNALLT*PESDCQW			HSVLPLLLTSSHHNALLT*PESDCQWDSDSK	4	867.654	19329	19310	20058	19723	19610	19501	19523	19263	19656	20125	19746	19359	19369	19351	20099	19764	19651	19501	19575	19303	19675	20166	19766	19415	85.3273	85.574	85.5247	85.7388	85.4193	85.6143	85.7485	85.5413	85.4228	85.7922
291	289	Adaptor/scaffold	Dmxl2; Dmxl2	RC3; RC3 iso4	675; 675	dmX-like protein 2	Q8BPN8; NP_766359	http://www.phosphosite.org/proteinAction.do?id=11324&showAllSites=true	338; 341	SHHNALLT*PESDCQW; SHHNALLT*PESDCQW			HSVLPLLLTSSHHNALLT*PESDCQWDSDSK	5	694.325							19584			20175			19348	19330	20099	19764	19651	19542	19584	19324	19696	20145	19766	19415	85.235	85.4778	85.5247	85.7388	85.4193	85.6143	85.7485	85.6295	85.5223	85.6988
292	290	Adaptor/scaffold	Dmxl2; Dmxl2	RC3; RC3 iso4	675; 675	dmX-like protein 2	Q8BPN8; NP_766359	http://www.phosphosite.org/proteinAction.do?id=11324&showAllSites=true	338; 341	SHHNALLT*PESDCQW; SHHNALLT*PESDCQW			LACHSVLPLLLTSSHHNALLT*PESDCQWDSDSK	4	953.692		20272				20461							20272	20254	21002	20625	20554	20461	20457	20227	20578	21090	20648	20297	89.3332	89.5603	89.4135	89.5092	89.3813	89.611	89.6925	89.6893	89.3965	89.7493
293	291	Adaptor/scaffold	Dmxl2; Dmxl2	RC3; RC3 iso4	675; 675	dmX-like protein 2	Q8BPN8; NP_766359	http://www.phosphosite.org/proteinAction.do?id=11324&showAllSites=true	338; 341	SHHNALLT*PESDCQW; SHHNALLT*PESDCQW			LLTSSHHNALLT*PESDCQWDSDSK	2	1411.11	13843		14293	14025	14000	13925		13713	13930				13825	13723	14282	14025	14002	13914	13926	13696	13921	14244	14054	13766	61.5792	61.8347	61.7212	62.0202	61.5877	62.046	62.1152	61.7152	61.8245	61.7097
294	292	Adaptor/scaffold	Dmxl2; Dmxl2	RC3; RC3 iso4	675; 675	dmX-like protein 2	Q8BPN8; NP_766359	http://www.phosphosite.org/proteinAction.do?id=11324&showAllSites=true	338; 341	SHHNALLT*PESDCQW; SHHNALLT*PESDCQW			LLTSSHHNALLT*PESDCQWDSDSK	3	941.076	13770	13683	14229	14100	13943	13855	13865	13659	13859	14204	13985	13726	13825	13723	14282	14100	14002	13893	13905	13717	13921	14244	14033	13766	61.5792	61.8347	61.7212	62.0202	61.5877	61.9577	62.026	61.8013	61.8245	61.7097
295	293	Adaptor/scaffold	Dmxl2; Dmxl2	RC3; RC3 iso4	675; 675	dmX-like protein 2	Q8BPN8; NP_766359	http://www.phosphosite.org/proteinAction.do?id=11324&showAllSites=true	338; 341	SHHNALLT*PESDCQW; SHHNALLT*PESDCQW			LLTSSHHNALLT*PESDCQWDSDSK	3	941.076				13939									13825	13723	14282	14100	14002	13893	13905	13717	13921	14244	14033	13766	61.5792	61.8347	61.7212	62.0202	61.5877	61.9577	62.026	61.8013	61.8245	61.7097
296	294	Adaptor/scaffold	Dmxl2; Dmxl2	RC3; RC3 iso4	675; 675	dmX-like protein 2	Q8BPN8; NP_766359	http://www.phosphosite.org/proteinAction.do?id=11324&showAllSites=true	338; 341	SHHNALLT*PESDCQW; SHHNALLT*PESDCQW			LLTSSHHNALLT*PESDCQWDSDSK	4	706.059	13784	13690	14231	13990	13946	13857	13868	13676	13862	14210	13995	13729	13825	13744	14231	14031	14002	13893	13905	13717	13921	14244	14033	13766	61.5792	61.924	61.7212	62.0202	61.5877	61.9577	62.026	61.8013	61.8245	61.7097
297	295	Adaptor/scaffold	Dmxl2; Dmxl2	RC3; RC3 iso4	675; 675	dmX-like protein 2	Q8BPN8; NP_766359	http://www.phosphosite.org/proteinAction.do?id=11324&showAllSites=true	338; 341	SHHNALLT*PESDCQW; SHHNALLT*PESDCQW			LNDLACHSVLPLLLTSSHHNALLT*PESDCQWDSDSK	4	1039.23	21787	21900	22621	22351	22132	22043	22012	21700	22199	22793		21874	21805	21900	22640	22326	22129	22062	21990	21718	22216	22791	22286	21893	96.1162	96.5448	96.3087	96.5167	96.3653	96.4272	96.4753	96.3748	96.3563	96.6153
298	296	Adaptor/scaffold	Dmxl2; Dmxl2	RC3; RC3 iso4	675; 675	dmX-like protein 2	Q8BPN8; NP_766359	http://www.phosphosite.org/proteinAction.do?id=11324&showAllSites=true	338; 341	SHHNALLT*PESDCQW; SHHNALLT*PESDCQW			LNDLACHSVLPLLLTSSHHNALLT*PESDCQWDSDSK	5	831.586					22135					22796			21805	21934	22619	22305	22129	22083	22011	21697	22216	22796	22286	21914	96.1162	96.5448	96.2232	96.4393	96.3653	96.51	96.5627	96.2772	96.3563	96.6153
299	297	Adaptor/scaffold	Dmxl2; Dmxl2	RC3; RC3 iso4	675; 675	dmX-like protein 2	Q8BPN8; NP_766359	http://www.phosphosite.org/proteinAction.do?id=11324&showAllSites=true	338; 341	SHHNALLT*PESDCQW; SHHNALLT*PESDCQW			LTSSHHNALLT*PESDCQWDSDSK	3	903.381	12150	12034	12502	12296	12243	12198	12208	12028	12127	12465	12297	12037	12150	12085	12539	12330	12280	12234	12225	12058	12178	12501	12332	12065	54.997	55.3317	55.2665	55.524	54.9895	55.5422	55.4788	55.1873	55.2525	55.0992
300	298	Adaptor/scaffold	Dmxl2; Dmxl2	RC3; RC3 iso4	675; 675	dmX-like protein 2	Q8BPN8; NP_766359	http://www.phosphosite.org/proteinAction.do?id=11324&showAllSites=true	338; 341	SHHNALLT*PESDCQW; SHHNALLT*PESDCQW			LTSSHHNALLT*PESDCQWDSDSK	4	677.788	12210		12543										12210	12064	12539	12330	12280	12234	12246	12058	12178	12501	12332	12065	54.997	55.2587	55.2665	55.524	54.9895	55.5422	55.5668	55.1873	55.2525	55.0992
301	299	Adaptor/scaffold	Dmxl2; Dmxl2	RC3; RC3 iso4	675; 675	dmX-like protein 2	Q8BPN8; NP_766359	http://www.phosphosite.org/proteinAction.do?id=11324&showAllSites=true	338; 341	SHHNALLT*PESDCQW; SHHNALLT*PESDCQW			NALLT*PESDCQWDSDSK	2	1023.41	15123	15076	15682	15423	15352	15288	15300	15070	15306	15711	15447	15103	15127	15109	15682	15459	15367	15300	15312	15082	15328	15714	15461	15131	66.9617	67.4578	67.2973	67.6068	67.058	67.559	67.6373	67.3305	67.3513	67.4413
302	300	Adaptor/scaffold	Dmxl2; Dmxl2	RC3; RC3 iso4	675; 675	dmX-like protein 2	Q8BPN8; NP_766359	http://www.phosphosite.org/proteinAction.do?id=11324&showAllSites=true	338; 341	SHHNALLT*PESDCQW; SHHNALLT*PESDCQW			NALLT*PESDCQWDSDSK	2	1023.41	15159												15127	15109	15682	15459	15367	15300	15312	15082	15328	15714	15461	15131	66.9617	67.4578	67.2973	67.6068	67.058	67.559	67.6373	67.3305	67.3513	67.4413
303	301	Adaptor/scaffold	Dmxl2; Dmxl2	RC3; RC3 iso4	675; 675	dmX-like protein 2	Q8BPN8; NP_766359	http://www.phosphosite.org/proteinAction.do?id=11324&showAllSites=true	338; 341	SHHNALLT*PESDCQW; SHHNALLT*PESDCQW			PLLLTSSHHNALLT*PESDCQWDSDSK	3	1011.12		16964	17649	17364	17269	17141	17189	16927	17231	17662	17347	17038	16996	16957	17642	17364	17278	17148	17181	16930	17218	17667	17351	17042	74.9362	75.1915	75.118	75.451	75.0862	75.3357	75.3945	75.1608	75.1223	75.3997
304	302	Adaptor/scaffold	Dmxl2; Dmxl2	RC3; RC3 iso4	675; 675	dmX-like protein 2	Q8BPN8; NP_766359	http://www.phosphosite.org/proteinAction.do?id=11324&showAllSites=true	338; 341	SHHNALLT*PESDCQW; SHHNALLT*PESDCQW			PLLLTSSHHNALLT*PESDCQWDSDSK	3	1011.12			17638								17382		16996	16957	17642	17364	17278	17148	17181	16930	17218	17667	17351	17042	74.9362	75.1915	75.118	75.451	75.0862	75.3357	75.3945	75.1608	75.1223	75.3997
305	303	Adaptor/scaffold	Dmxl2; Dmxl2	RC3; RC3 iso4	675; 675	dmX-like protein 2	Q8BPN8; NP_766359	http://www.phosphosite.org/proteinAction.do?id=11324&showAllSites=true	338; 341	SHHNALLT*PESDCQW; SHHNALLT*PESDCQW			PLLLTSSHHNALLT*PESDCQWDSDSK	4	758.593				17323									16996	16978	17663	17323	17278	17148	17181	16930	17239	17667	17351	17042	74.9362	75.2863	75.209	75.451	75.0862	75.3357	75.3945	75.1608	75.2022	75.3997
306	304	Adaptor/scaffold	Dmxl2; Dmxl2	RC3; RC3 iso4	675; 675	dmX-like protein 2	Q8BPN8; NP_766359	http://www.phosphosite.org/proteinAction.do?id=11324&showAllSites=true	338; 341	SHHNALLT*PESDCQW; SHHNALLT*PESDCQW			SHHNALLT*PESDCQWDSDSK	3	802.993	11920	11816	12226	11999	11975	11925	11943	11780	11887	12183	12026	11755	11914	11791	12245	11999	12007	11961	11973	11806	11884	12228	12059	11792	53.8823	54.1753	54.1835	54.377	53.926	54.463	54.4893	54.1467	54.1515	54.044
307	305	Adaptor/scaffold	Dmxl2; Dmxl2	RC3; RC3 iso4	675; 675	dmX-like protein 2	Q8BPN8; NP_766359	http://www.phosphosite.org/proteinAction.do?id=11324&showAllSites=true	338; 341	SHHNALLT*PESDCQW; SHHNALLT*PESDCQW			SHHNALLT*PESDCQWDSDSK	4	602.497			12258										11893	11791	12258	12036	12007	11961	11973	11785	11884	12228	12059	11771	53.8077	54.1753	54.1098	54.377	53.926	54.463	54.4893	54.0682	54.1515	54.044
308	306	Adaptor/scaffold	Dmxl2; Dmxl2	RC3; RC3 iso4	675; 675	dmX-like protein 2	Q8BPN8; NP_766359	http://www.phosphosite.org/proteinAction.do?id=11324&showAllSites=true	338; 341	SHHNALLT*PESDCQW; SHHNALLT*PESDCQW			SSHHNALLT*PESDCQWDSDSK	2	1247.5			12157				11880			12113			11851	11686	12140	11931		11856	11880	11701	11758	12123	11954	11015	53.662	53.7698	53.8012	53.985		54.064	54.1347	53.7692	53.7162	53.6805
309	307	Adaptor/scaffold	Dmxl2; Dmxl2	RC3; RC3 iso4	675; 675	dmX-like protein 2	Q8BPN8; NP_766359	http://www.phosphosite.org/proteinAction.do?id=11324&showAllSites=true	338; 341	SHHNALLT*PESDCQW; SHHNALLT*PESDCQW			SSHHNALLT*PESDCQWDSDSK	3	832.004	11873	11668	12091	11884		11820	11850	11665	11764	12087	11916		11830	11686	12140	11884	11923	11856	11868	11701	11800	12123	11954	11666	53.5683	53.7698	53.8012	54.0608	53.6153	54.064	54.1347	53.7692	53.8747	53.6805
310	308	Adaptor/scaffold	Dmxl2; Dmxl2	RC3; RC3 iso4	675; 675	dmX-like protein 2	Q8BPN8; NP_766359	http://www.phosphosite.org/proteinAction.do?id=11324&showAllSites=true	338; 341	SHHNALLT*PESDCQW; SHHNALLT*PESDCQW			SSHHNALLT*PESDCQWDSDSK	4	624.255	11812	11688	12144	11919		11840	11871	11685	11782	12103	11936	11689	11830	11686	12144	11952	11923	11856	11868	11701	11800	12123	11954	11708	53.5683	53.7698	53.8012	54.0608	53.6153	54.064	54.1347	53.7692	53.8747	53.6805
311	309	Adaptor/scaffold	Dmxl2; Dmxl2	RC3; RC3 iso4	675; 675	dmX-like protein 2	Q8BPN8; NP_766359	http://www.phosphosite.org/proteinAction.do?id=11324&showAllSites=true	338; 341	SHHNALLT*PESDCQW; SHHNALLT*PESDCQW			SVLPLLLTSSHHNALLT*PESDCQWDSDSK	3	1110.85	21321	21391	22137	21802	21629	21538	21529	21250	21697	22236	21826	21393	21364	21430	22178	21802	21667	21558	21570	21277	21733	22287	21845	21431	94.1458	94.4258	94.352	94.6063	94.2558	94.3103	94.596	94.3643	94.2715	94.627
312	310	Adaptor/scaffold	Dmxl2; Dmxl2	RC3; RC3 iso4	675; 675	dmX-like protein 2	Q8BPN8; NP_766359	http://www.phosphosite.org/proteinAction.do?id=11324&showAllSites=true	338; 341	SHHNALLT*PESDCQW; SHHNALLT*PESDCQW			SVLPLLLTSSHHNALLT*PESDCQWDSDSK	3	1110.85	21323		22122		21724		21517		21713	22246			21364	21430	22178	21802	21667	21558	21570	21277	21733	22287	21845	21431	94.1458	94.4258	94.352	94.6063	94.2558	94.3103	94.596	94.3643	94.2715	94.627
313	311	Adaptor/scaffold	Dmxl2; Dmxl2	RC3; RC3 iso4	675; 675	dmX-like protein 2	Q8BPN8; NP_766359	http://www.phosphosite.org/proteinAction.do?id=11324&showAllSites=true	338; 341	SHHNALLT*PESDCQW; SHHNALLT*PESDCQW			SVLPLLLTSSHHNALLT*PESDCQWDSDSK	4	833.389	21365	21431	22158	21844	21626	21559	21571	21278	21734	22267	21846	21411	21364	21430	22158	21843	21667	21558	21570	21277	21733	22287	21845	21431	94.1458	94.4258	94.352	94.6063	94.2558	94.3103	94.596	94.3643	94.2715	94.627
314	312	Adaptor/scaffold	Dmxl2; Dmxl2	RC3; RC3 iso4	675; 675	dmX-like protein 2	Q8BPN8; NP_766359	http://www.phosphosite.org/proteinAction.do?id=11324&showAllSites=true	338; 341	SHHNALLT*PESDCQW; SHHNALLT*PESDCQW			TSSHHNALLT*PESDCQWDSDSK	2	1298.03	11737	11659	12070	11874		11792	11802	11645	11712	12058	11903	11644	11746	11644	12077	11874	11818	11793	11784	11638	11716	12039	11891	11624	53.2493	53.6125	53.5597	53.7557	53.246	53.8155	53.8115	53.5302	53.5568	53.3767
315	313	Adaptor/scaffold	Dmxl2; Dmxl2	RC3; RC3 iso4	675; 675	dmX-like protein 2	Q8BPN8; NP_766359	http://www.phosphosite.org/proteinAction.do?id=11324&showAllSites=true	338; 341	SHHNALLT*PESDCQW; SHHNALLT*PESDCQW			TSSHHNALLT*PESDCQWDSDSK	3	865.687	11692	11588	12018	11827	11783	11732	11760	11579	11665	11996	11834	11569	11746	11644	12077	11827	11839	11793	11805	11638	11716	12039	11891	11624	53.2493	53.6125	53.5597	53.7557	53.3097	53.8155	53.8873	53.5302	53.5568	53.3767
316	314	Adaptor/scaffold	Dmxl2; Dmxl2	RC3; RC3 iso4	675; 675	dmX-like protein 2	Q8BPN8; NP_766359	http://www.phosphosite.org/proteinAction.do?id=11324&showAllSites=true	338; 341	SHHNALLT*PESDCQW; SHHNALLT*PESDCQW			TSSHHNALLT*PESDCQWDSDSK	4	649.517	11700	11598	12021	11830	11800	11738	11766	11593	11676	12003	11850	11577	11746	11644	12021	11868	11839	11793	11805	11638	11716	12039	11891	11624	53.2493	53.6125	53.5597	53.7557	53.3097	53.8155	53.8873	53.5302	53.5568	53.3767
317	315	Adaptor/scaffold	Dmxl2; Dmxl2	RC3; RC3 iso4	675; 675	dmX-like protein 2	Q8BPN8; NP_766359	http://www.phosphosite.org/proteinAction.do?id=11324&showAllSites=true	338; 341	SHHNALLT*PESDCQW; SHHNALLT*PESDCQW			VLPLLLTSSHHNALLT*PESDCQWDSDSK	4	811.631				20784									20419	20422	21170	20784	20701	20592	20604	20353	20746	21237	20837	20444	89.9805	90.2612	90.0865	90.2548	90.0093	90.1328	90.3102	90.2207	90.1063	90.3558
318	316	Adaptor/scaffold	Dmxl2; Dmxl2	RC3; RC3 iso4	678; 678	dmX-like protein 2	Q8BPN8; NP_766359	http://www.phosphosite.org/proteinAction.do?id=11324&showAllSites=true	338; 341	NALLTPES*DCQWDSD; NALLTPES*DCQWDSD			ALLTPES*DCQWDSDSK	3	644.596					15600						15695
319	317	Adaptor/scaffold	Dmxl2; Dmxl2	RC3; RC3 iso4	678; 678	dmX-like protein 2	Q8BPN8; NP_766359	http://www.phosphosite.org/proteinAction.do?id=11324&showAllSites=true	338; 341	NALLTPES*DCQWDSD; NALLTPES*DCQWDSD			FHLNDLACHSVLPLLLTSSHHNALLTPES*D	4	858.667								23583
320	318	Adaptor/scaffold	Dmxl2; Dmxl2	RC3; RC3 iso4	678; 678	dmX-like protein 2	Q8BPN8; NP_766359	http://www.phosphosite.org/proteinAction.do?id=11324&showAllSites=true	338; 341	NALLTPES*DCQWDSD; NALLTPES*DCQWDSD			FHLNDLACHSVLPLLLTSSHHNALLTPES*DCQWD	4	1005.97		24797
321	319	Adaptor/scaffold	Dmxl2; Dmxl2	RC3; RC3 iso4	678; 678	dmX-like protein 2	Q8BPN8; NP_766359	http://www.phosphosite.org/proteinAction.do?id=11324&showAllSites=true	338; 341	NALLTPES*DCQWDSD; NALLTPES*DCQWDSD			FHLNDLACHSVLPLLLTSSHHNALLTPES*DCQWDSD	4	1056.48										25571		24641
322	320	Adaptor/scaffold	Dmxl2; Dmxl2	RC3; RC3 iso4	678; 678	dmX-like protein 2	Q8BPN8; NP_766359	http://www.phosphosite.org/proteinAction.do?id=11324&showAllSites=true	338; 341	NALLTPES*DCQWDSD; NALLTPES*DCQWDSD			FHLNDLACHSVLPLLLTSSHHNALLTPES*DCQWDSD	5	845.386			25300										24451	24643	25300	25056	24712	24813	24615	24028	24862	25605	25079	24665	107.949	108.309	108.256	108.333	107.938	108.113	108.423	106.728	108.149	108.494
323	321	Adaptor/scaffold	Dmxl2; Dmxl2	RC3; RC3 iso4	678; 678	dmX-like protein 2	Q8BPN8; NP_766359	http://www.phosphosite.org/proteinAction.do?id=11324&showAllSites=true	338; 341	NALLTPES*DCQWDSD; NALLTPES*DCQWDSD			FHLNDLACHSVLPLLLTSSHHNALLTPES*DCQWDSDSK	3	1480.01	22858	23024	23842	23482	23167	23215	23099	22866	23317	23975	23459	23062	22897	23024	23795	23502	23179	23238	23145	22873	23350	24051	23504	23090	100.915	101.313	101.356	101.453	101.062	101.24	101.663	101.49	101.314	101.74
324	322	Adaptor/scaffold	Dmxl2; Dmxl2	RC3; RC3 iso4	678; 678	dmX-like protein 2	Q8BPN8; NP_766359	http://www.phosphosite.org/proteinAction.do?id=11324&showAllSites=true	338; 341	NALLTPES*DCQWDSD; NALLTPES*DCQWDSD			FHLNDLACHSVLPLLLTSSHHNALLTPES*DCQWDSDSK	3	1480.01	22940	23111	23758		23202	23282	23151	22880			23484	23091	22897	23024	23795	23502	23179	23238	23145	22873	23350	24051	23504	23090	100.915	101.313	101.356	101.453	101.062	101.24	101.663	101.49	101.314	101.74
325	323	Adaptor/scaffold	Dmxl2; Dmxl2	RC3; RC3 iso4	678; 678	dmX-like protein 2	Q8BPN8; NP_766359	http://www.phosphosite.org/proteinAction.do?id=11324&showAllSites=true	338; 341	NALLTPES*DCQWDSD; NALLTPES*DCQWDSD			FHLNDLACHSVLPLLLTSSHHNALLTPES*DCQWDSDSK	3	1480.01					23247							23136	22897	23024	23795	23502	23179	23238	23145	22873	23350	24051	23504	23090	100.915	101.313	101.356	101.453	101.062	101.24	101.663	101.49	101.314	101.74
326	324	Adaptor/scaffold	Dmxl2; Dmxl2	RC3; RC3 iso4	678; 678	dmX-like protein 2	Q8BPN8; NP_766359	http://www.phosphosite.org/proteinAction.do?id=11324&showAllSites=true	338; 341	NALLTPES*DCQWDSD; NALLTPES*DCQWDSD			FHLNDLACHSVLPLLLTSSHHNALLTPES*DCQWDSDSK	4	1110.26	23110	23239	23714	23440	23398	23076		23036	23288	23947	23341	23029
327	325	Adaptor/scaffold	Dmxl2; Dmxl2	RC3; RC3 iso4	678; 678	dmX-like protein 2	Q8BPN8; NP_766359	http://www.phosphosite.org/proteinAction.do?id=11324&showAllSites=true	338; 341	NALLTPES*DCQWDSD; NALLTPES*DCQWDSD			FHLNDLACHSVLPLLLTSSHHNALLTPES*DCQWDSDSK	4	1110.26		23476	24009	23385	23417	23158		22716	23234	24416		23010
328	326	Adaptor/scaffold	Dmxl2; Dmxl2	RC3; RC3 iso4	678; 678	dmX-like protein 2	Q8BPN8; NP_766359	http://www.phosphosite.org/proteinAction.do?id=11324&showAllSites=true	338; 341	NALLTPES*DCQWDSD; NALLTPES*DCQWDSD			FHLNDLACHSVLPLLLTSSHHNALLTPES*DCQWDSDSK	4	1110.26		23849		23629	23595	24000						22937
329	327	Adaptor/scaffold	Dmxl2; Dmxl2	RC3; RC3 iso4	678; 678	dmX-like protein 2	Q8BPN8; NP_766359	http://www.phosphosite.org/proteinAction.do?id=11324&showAllSites=true	338; 341	NALLTPES*DCQWDSD; NALLTPES*DCQWDSD			FHLNDLACHSVLPLLLTSSHHNALLTPES*DCQWDSDSK	5	888.411		23006			23391							23028	22918	23068	23795	23502	23200	23259	23145	22873	23350	24009	23504	23028	100.993	101.313	101.356	101.453	101.135	101.312	101.663	101.49	101.314	101.584
330	328	Adaptor/scaffold	Dmxl2; Dmxl2	RC3; RC3 iso4	678; 678	dmX-like protein 2	Q8BPN8; NP_766359	http://www.phosphosite.org/proteinAction.do?id=11324&showAllSites=true	338; 341	NALLTPES*DCQWDSD; NALLTPES*DCQWDSD			SSHHNALLTPES*DCQWDSDSK	2	1247.5				11948				11700	11812		11970
331	329	Adaptor/scaffold	Dmxl2; Dmxl2	RC3; RC3 iso4	678; 678	dmX-like protein 2	Q8BPN8; NP_766359	http://www.phosphosite.org/proteinAction.do?id=11324&showAllSites=true	338; 341	NALLTPES*DCQWDSD; NALLTPES*DCQWDSD			TSSHHNALLTPES*DCQWDSDSK	2	1298.03					11856
332	330	Adaptor/scaffold	Dmxl2; Dmxl2	RC3; RC3 iso4	684; 684	dmX-like protein 2	Q8BPN8; NP_766359	http://www.phosphosite.org/proteinAction.do?id=11324&showAllSites=true	338; 341	ESDCQWDS*DSKVNRL; ESDCQWDS*DSKVNRL			FHLNDLACHSVLPLLLTSSHHNALLTPESDCQWDS*DSK	4	1110.26			23640							23831
333	331	Adaptor/scaffold	Dmxl2; Dmxl2	RC3; RC3 iso4	684; 684	dmX-like protein 2	Q8BPN8; NP_766359	http://www.phosphosite.org/proteinAction.do?id=11324&showAllSites=true	338; 341	ESDCQWDS*DSKVNRL; ESDCQWDS*DSKVNRL			SSHHNALLTPESDCQWDS*DSK	2	1247.5						11869
334	332	Adaptor/scaffold	Dok5	Dok5	298	docking protein 5 isoform 2	Q91ZM9	http://www.phosphosite.org/proteinAction.do?id=8028&showAllSites=true	35	LKLHRTET*FPTYRSE			TET*FPTYR	2	547.731	11248	11165	11576	11407	11361	11333	11347	11179		11581	11392	11143	11263	11161	11576	11427	11335	11331	11343	11155	11233	11556	11408	11141	51.2777	51.6925	51.7472	52.0143	51.3773	52.0317	52.0465	51.6172	51.689	51.535
335	333	Adaptor/scaffold	Dok6	Dok6	299	docking protein 6	Q2MHE5	http://www.phosphosite.org/proteinAction.do?id=2894601&showAllSites=true	38	SKMSRAQT*FPSYAPE			AQT*FPSYAPEQSEEAQPPLSR	3	805.028			15843	15613	15502	15450	15444	15215		15865	15572	15241	15274	15298	15878	15669	15556	15468	15459	15229	15517	15924	15572	15257	67.5925	68.256	67.9667	68.4843	67.8418	68.2368	68.2475	67.9447	68.1167	68.2827
336	334	Adaptor/scaffold	Dok6	Dok6	302	docking protein 6	Q2MHE5	http://www.phosphosite.org/proteinAction.do?id=2894601&showAllSites=true	38	SRAQTFPS*YAPEQSE			AQTFPS*YAPEQSEEAQPPLSR	3	805.028	15290								15437
337	335	Adaptor/scaffold	Enah; Enah; Enah	Mena; Mena iso3; Mena iso4	§144; §125; §125	protein enabled homolog isoform 3	Q03173; Q03173-3; Q03173-4	http://www.phosphosite.org/proteinAction.do?id=2818&showAllSites=true	86; 60; 84	PTLPRQNS*QLPAQVQ; PTLPRQNS*QLPAQVQ; PTLPRQNS*QLPAQVQ			QNS*QLPAQVQNGPSQEELEIQR	2	1287.1	14660	14634	15243		14904	14827	14860	14635		15249	14994	14689	14686	14647	15227	14997	14905	14817	14860	14620	14824	15252	14978	14648	65.1453	65.5697	65.3895	65.7767	65.1745	65.6377	65.7905	65.4535	65.3612	65.6417
338	336	Adaptor/scaffold	Enah; Enah; Enah	Mena; Mena iso3; Mena iso4	§144; §125; §125	protein enabled homolog isoform 3	Q03173; Q03173-3; Q03173-4	http://www.phosphosite.org/proteinAction.do?id=2818&showAllSites=true	86; 60; 84	PTLPRQNS*QLPAQVQ; PTLPRQNS*QLPAQVQ; PTLPRQNS*QLPAQVQ			QNS*QLPAQVQNGPSQEELEIQR	3	858.405	14624	14599	15189	14941	14865	14785	14802	14588	14825	15218	14960	14615	14665	14647	15227	14997	14865	14817	14850	14620	14845	15252	14999	14648	65.0518	65.5697	65.3895	65.7767	64.4192	65.6377	65.7905	65.4535	65.4408	65.6417
339	337	Adaptor/scaffold	Enah; Enah; Enah	Mena; Mena iso3; Mena iso4	§721; §460; §702	protein enabled homolog isoform 3	Q03173; Q03173-3; Q03173-4	http://www.phosphosite.org/proteinAction.do?id=2818&showAllSites=true	86; 60; 84	AKAPSTST*PEPTRKP; AKAPSTST*PEPTRKP; AKAPSTST*PEPTRKP			APSTST*PEPTR	2	612.269	3500	3484	3558	3646	3639	3643	3727	3609	3562	3644	3700	3647	3559	3571	3628	3646	3537	3719	3788	3685	3633	3712	3748	3538	21.4943	22.5385	22.2958	22.7443	21.7253	22.9583	22.6715	22.4717	22.6088	22.1267
340	338	Adaptor/scaffold	Enah; Enah; Enah	Mena; Mena iso3; Mena iso4	§721; §460; §702	protein enabled homolog isoform 3	Q03173; Q03173-3; Q03173-4	http://www.phosphosite.org/proteinAction.do?id=2818&showAllSites=true	86; 60; 84	AKAPSTST*PEPTRKP; AKAPSTST*PEPTRKP; AKAPSTST*PEPTRKP			APSTST*PEPTR	2	612.269	3655	3658	3732	3825	3447	3805	3894	3772	3733	3815	3874	3462	3559	3571	3628	3646	3537	3719	3788	3685	3633	3712	3748	3538	21.4943	22.5385	22.2958	22.7443	21.7253	22.9583	22.6715	22.4717	22.6088	22.1267
341	339	Adaptor/scaffold	Enah; Enah; Enah	Mena; Mena iso3; Mena iso4	§721; §460; §702	protein enabled homolog isoform 3	Q03173; Q03173-3; Q03173-4	http://www.phosphosite.org/proteinAction.do?id=2818&showAllSites=true	86; 60; 84	AKAPSTST*PEPTRKP; AKAPSTST*PEPTRKP; AKAPSTST*PEPTRKP			APSTST*PEPTR	2	612.269	3457												3559	3571	3628	3646	3537	3719	3788	3685	3633	3712	3748	3538	21.4943	22.5385	22.2958	22.7443	21.7253	22.9583	22.6715	22.4717	22.6088	22.1267
342	340	Adaptor/scaffold	Epb4.1l1; Epb4.1l1; Epb4.1l1	EPB41L1; EPB41L1 iso2; EPB41L1 iso4	§540, §541; §540, §541; §539, §540	band 4.1-like protein 1 isoform b	Q9Z2H5; NP_038538; E9PV14	http://www.phosphosite.org/proteinAction.do?id=6633&showAllSites=true	98; 98; 117	DRERRLPS*SPASPSP, RERRLPSS*PASPSPK; DRERRLPS*SPASPSP, RERRLPSS*PASPSPK; DRERRLPS*SPASPSP, RERRLPSS*PASPSPK			RLPS*S*PASPSPK	2	692.307		6054
343	341	Adaptor/scaffold	Epb4.1l1; Epb4.1l1; Epb4.1l1	EPB41L1; EPB41L1 iso2; EPB41L1 iso4	§540, §544, §546, §550; §540, §544, §546, §550; §539, §543, §545, §549	band 4.1-like protein 1 isoform b	Q9Z2H5; NP_038538; E9PV14	http://www.phosphosite.org/proteinAction.do?id=6633&showAllSites=true	98; 98; 117	DRERRLPS*SPASPSP, RLPSSPAS*PSPKGTP, PSSPASPS*PKGTPEK, ASPSPKGT*PEKASER; DRERRLPS*SPASPSP, RLPSSPAS*PSPKGTP, PSSPASPS*PKGTPEK, ASPSPKGT*PEKASER; DRERRLPS*SPASPSP, RLPSSPAS*PSPKGTP, PSSPASPS*PKGTPEK, ASPSPKGT*PEKASEG			LPS*SPAS*PS*PKGT*PEK	2	950.353		5979									6323	6200
344	342	Adaptor/scaffold	Epb4.1l1; Epb4.1l1; Epb4.1l1	EPB41L1; EPB41L1 iso2; EPB41L1 iso4	§540, §544, §546, §550; §540, §544, §546, §550; §539, §543, §545, §549	band 4.1-like protein 1 isoform b	Q9Z2H5; NP_038538; E9PV14	http://www.phosphosite.org/proteinAction.do?id=6633&showAllSites=true	98; 98; 117	DRERRLPS*SPASPSP, RLPSSPAS*PSPKGTP, PSSPASPS*PKGTPEK, ASPSPKGT*PEKASER; DRERRLPS*SPASPSP, RLPSSPAS*PSPKGTP, PSSPASPS*PKGTPEK, ASPSPKGT*PEKASER; DRERRLPS*SPASPSP, RLPSSPAS*PSPKGTP, PSSPASPS*PKGTPEK, ASPSPKGT*PEKASEG			RLPS*SPAS*PS*PKGT*PEK	2	1028.4		6977		7184	6963							6789
345	343	Adaptor/scaffold	Epb4.1l1; Epb4.1l1; Epb4.1l1	EPB41L1; EPB41L1 iso2; EPB41L1 iso4	§540, §544, §546, §550; §540, §544, §546, §550; §539, §543, §545, §549	band 4.1-like protein 1 isoform b	Q9Z2H5; NP_038538; E9PV14	http://www.phosphosite.org/proteinAction.do?id=6633&showAllSites=true	98; 98; 117	DRERRLPS*SPASPSP, RLPSSPAS*PSPKGTP, PSSPASPS*PKGTPEK, ASPSPKGT*PEKASER; DRERRLPS*SPASPSP, RLPSSPAS*PSPKGTP, PSSPASPS*PKGTPEK, ASPSPKGT*PEKASER; DRERRLPS*SPASPSP, RLPSSPAS*PSPKGTP, PSSPASPS*PKGTPEK, ASPSPKGT*PEKASEG			RLPS*SPAS*PS*PKGT*PEK	2	1028.4		6786
346	344	Adaptor/scaffold	Epb4.1l1; Epb4.1l1; Epb4.1l1	EPB41L1; EPB41L1 iso2; EPB41L1 iso4	§540, §544, §546, §550; §540, §544, §546, §550; §539, §543, §545, §549	band 4.1-like protein 1 isoform b	Q9Z2H5; NP_038538; E9PV14	http://www.phosphosite.org/proteinAction.do?id=6633&showAllSites=true	98; 98; 117	DRERRLPS*SPASPSP, RLPSSPAS*PSPKGTP, PSSPASPS*PKGTPEK, ASPSPKGT*PEKASER; DRERRLPS*SPASPSP, RLPSSPAS*PSPKGTP, PSSPASPS*PKGTPEK, ASPSPKGT*PEKASER; DRERRLPS*SPASPSP, RLPSSPAS*PSPKGTP, PSSPASPS*PKGTPEK, ASPSPKGT*PEKASEG			RLPS*SPAS*PS*PKGT*PEK	3	685.938	7146	6970	7343	7148		7440		6475	6363	7193	7149
347	345	Adaptor/scaffold	Epb4.1l1; Epb4.1l1; Epb4.1l1	EPB41L1; EPB41L1 iso2; EPB41L1 iso4	§540, §544, §546, §550; §540, §544, §546, §550; §539, §543, §545, §549	band 4.1-like protein 1 isoform b	Q9Z2H5; NP_038538; E9PV14	http://www.phosphosite.org/proteinAction.do?id=6633&showAllSites=true	98; 98; 117	DRERRLPS*SPASPSP, RLPSSPAS*PSPKGTP, PSSPASPS*PKGTPEK, ASPSPKGT*PEKASER; DRERRLPS*SPASPSP, RLPSSPAS*PSPKGTP, PSSPASPS*PKGTPEK, ASPSPKGT*PEKASER; DRERRLPS*SPASPSP, RLPSSPAS*PSPKGTP, PSSPASPS*PKGTPEK, ASPSPKGT*PEKASEG			RLPS*SPAS*PS*PKGT*PEK	3	685.938	6880		7125						6935
348	346	Adaptor/scaffold	Epb4.1l1; Epb4.1l1; Epb4.1l1	EPB41L1; EPB41L1 iso2; EPB41L1 iso4	§541; §541; §540	band 4.1-like protein 1 isoform b	Q9Z2H5; NP_038538; E9PV14	http://www.phosphosite.org/proteinAction.do?id=6633&showAllSites=true	98; 98; 117	RERRLPSS*PASPSPK; RERRLPSS*PASPSPK; RERRLPSS*PASPSPK			RLPSS*PASPSPK	2	652.324	5275	5299	5421	5418		5401	5564	5372	5346	5507	5440
349	347	Adaptor/scaffold	Epb4.1l1; Epb4.1l1; Epb4.1l1	EPB41L1; EPB41L1 iso2; EPB41L1 iso4	§541, §544, §546; §541, §544, §546; §540, §543, §545	band 4.1-like protein 1 isoform b	Q9Z2H5; NP_038538; E9PV14	http://www.phosphosite.org/proteinAction.do?id=6633&showAllSites=true	98; 98; 117	RERRLPSS*PASPSPK, RLPSSPAS*PSPKGTP, PSSPASPS*PKGTPEK; RERRLPSS*PASPSPK, RLPSSPAS*PSPKGTP, PSSPASPS*PKGTPEK; RERRLPSS*PASPSPK, RLPSSPAS*PSPKGTP, PSSPASPS*PKGTPEK			RLPSS*PAS*PS*PK	2	732.29	6201	6350	6718	6521	6793	6310	6468	6365	6465	6697	6616	6185	6392	6374	6718	6581	6400	6522	6576	6473	6445	6684	6515	6291	32.6697	33.5285	33.3843	33.9382	32.9947	34.01	33.8767	33.5815	33.7633	33.6438
350	348	Adaptor/scaffold	Epb4.1l1; Epb4.1l1; Epb4.1l1	EPB41L1; EPB41L1 iso2; EPB41L1 iso4	§541, §544, §546; §541, §544, §546; §540, §543, §545	band 4.1-like protein 1 isoform b	Q9Z2H5; NP_038538; E9PV14	http://www.phosphosite.org/proteinAction.do?id=6633&showAllSites=true	98; 98; 117	RERRLPSS*PASPSPK, RLPSSPAS*PSPKGTP, PSSPASPS*PKGTPEK; RERRLPSS*PASPSPK, RLPSSPAS*PSPKGTP, PSSPASPS*PKGTPEK; RERRLPSS*PASPSPK, RLPSSPAS*PSPKGTP, PSSPASPS*PKGTPEK			RLPSS*PAS*PS*PK	2	732.29	6384	6181	6322	6730	6391	6496			6270	6427	6910	6394	6392	6374	6718	6581	6400	6522	6576	6473	6445	6684	6515	6291	32.6697	33.5285	33.3843	33.9382	32.9947	34.01	33.8767	33.5815	33.7633	33.6438
351	349	Adaptor/scaffold	Epb4.1l1; Epb4.1l1; Epb4.1l1	EPB41L1; EPB41L1 iso2; EPB41L1 iso4	§541, §544, §546; §541, §544, §546; §540, §543, §545	band 4.1-like protein 1 isoform b	Q9Z2H5; NP_038538; E9PV14	http://www.phosphosite.org/proteinAction.do?id=6633&showAllSites=true	98; 98; 117	RERRLPSS*PASPSPK, RLPSSPAS*PSPKGTP, PSSPASPS*PKGTPEK; RERRLPSS*PASPSPK, RLPSSPAS*PSPKGTP, PSSPASPS*PKGTPEK; RERRLPSS*PASPSPK, RLPSSPAS*PSPKGTP, PSSPASPS*PKGTPEK			RLPSS*PAS*PS*PK	2	732.29		6743	6508	6978	6203						6420		6392	6374	6718	6581	6400	6522	6576	6473	6445	6684	6515	6291	32.6697	33.5285	33.3843	33.9382	32.9947	34.01	33.8767	33.5815	33.7633	33.6438
352	350	Adaptor/scaffold	Epb4.1l1; Epb4.1l1; Epb4.1l1	EPB41L1; EPB41L1 iso2; EPB41L1 iso4	§541, §544, §546; §541, §544, §546; §540, §543, §545	band 4.1-like protein 1 isoform b	Q9Z2H5; NP_038538; E9PV14	http://www.phosphosite.org/proteinAction.do?id=6633&showAllSites=true	98; 98; 117	RERRLPSS*PASPSPK, RLPSSPAS*PSPKGTP, PSSPASPS*PKGTPEK; RERRLPSS*PASPSPK, RLPSSPAS*PSPKGTP, PSSPASPS*PKGTPEK; RERRLPSS*PASPSPK, RLPSSPAS*PSPKGTP, PSSPASPS*PKGTPEK			RLPSS*PAS*PS*PK	2	732.29			6934	6348									6392	6374	6718	6581	6400	6522	6576	6473	6445	6684	6515	6291	32.6697	33.5285	33.3843	33.9382	32.9947	34.01	33.8767	33.5815	33.7633	33.6438
353	351	Adaptor/scaffold	Epb4.1l1; Epb4.1l1; Epb4.1l1	EPB41L1; EPB41L1 iso2; EPB41L1 iso4	§541, §544, §546, §550; §541, §544, §546, §550; §540, §543, §545, §549	band 4.1-like protein 1 isoform b	Q9Z2H5; NP_038538; E9PV14	http://www.phosphosite.org/proteinAction.do?id=6633&showAllSites=true	98; 98; 117	RERRLPSS*PASPSPK, RLPSSPAS*PSPKGTP, PSSPASPS*PKGTPEK, ASPSPKGT*PEKASER; RERRLPSS*PASPSPK, RLPSSPAS*PSPKGTP, PSSPASPS*PKGTPEK, ASPSPKGT*PEKASER; RERRLPSS*PASPSPK, RLPSSPAS*PSPKGTP, PSSPASPS*PKGTPEK, ASPSPKGT*PEKASEG			LPSS*PAS*PS*PKGT*PEK	2	950.353	5862	5804	6381	6151	6252	6332			6191		6428	5954	5951	5912	6381	6308	6106	6207	6324	6179	6109	6747	6662	6144	30.9483	31.7278	32.5032	32.8883	31.848	32.7993	32.8823	32.4342	32.4795	33.8702
354	352	Adaptor/scaffold	Epb4.1l1; Epb4.1l1; Epb4.1l1	EPB41L1; EPB41L1 iso2; EPB41L1 iso4	§541, §544, §546, §550; §541, §544, §546, §550; §540, §543, §545, §549	band 4.1-like protein 1 isoform b	Q9Z2H5; NP_038538; E9PV14	http://www.phosphosite.org/proteinAction.do?id=6633&showAllSites=true	98; 98; 117	RERRLPSS*PASPSPK, RLPSSPAS*PSPKGTP, PSSPASPS*PKGTPEK, ASPSPKGT*PEKASER; RERRLPSS*PASPSPK, RLPSSPAS*PSPKGTP, PSSPASPS*PKGTPEK, ASPSPKGT*PEKASER; RERRLPSS*PASPSPK, RLPSSPAS*PSPKGTP, PSSPASPS*PKGTPEK, ASPSPKGT*PEKASEG			LPSS*PAS*PS*PKGT*PEK	2	950.353	6263			6361					6276				5951	5912	6381	6308	6106	6207	6324	6179	6109	6747	6662	6144	30.9483	31.7278	32.5032	32.8883	31.848	32.7993	32.8823	32.4342	32.4795	33.8702
355	353	Adaptor/scaffold	Epb4.1l1; Epb4.1l1; Epb4.1l1	EPB41L1; EPB41L1 iso2; EPB41L1 iso4	§541, §544, §546, §550; §541, §544, §546, §550; §540, §543, §545, §549	band 4.1-like protein 1 isoform b	Q9Z2H5; NP_038538; E9PV14	http://www.phosphosite.org/proteinAction.do?id=6633&showAllSites=true	98; 98; 117	RERRLPSS*PASPSPK, RLPSSPAS*PSPKGTP, PSSPASPS*PKGTPEK, ASPSPKGT*PEKASER; RERRLPSS*PASPSPK, RLPSSPAS*PSPKGTP, PSSPASPS*PKGTPEK, ASPSPKGT*PEKASER; RERRLPSS*PASPSPK, RLPSSPAS*PSPKGTP, PSSPASPS*PKGTPEK, ASPSPKGT*PEKASEG			RLPSS*PAS*PS*PKGT*PEK	2	1028.4	6974	6588	7032	6606	7004	7123	7050	6544	7028	6469	6797	6196	6434	6588	6562	6581	6442	6522	6681	6515	6445	6768	6620	6396	32.8217	33.5938	33.54	33.9382	33.1437	34.01	34.261	33.7417	33.7633	33.946
356	354	Adaptor/scaffold	Epb4.1l1; Epb4.1l1; Epb4.1l1	EPB41L1; EPB41L1 iso2; EPB41L1 iso4	§541, §544, §546, §550; §541, §544, §546, §550; §540, §543, §545, §549	band 4.1-like protein 1 isoform b	Q9Z2H5; NP_038538; E9PV14	http://www.phosphosite.org/proteinAction.do?id=6633&showAllSites=true	98; 98; 117	RERRLPSS*PASPSPK, RLPSSPAS*PSPKGTP, PSSPASPS*PKGTPEK, ASPSPKGT*PEKASER; RERRLPSS*PASPSPK, RLPSSPAS*PSPKGTP, PSSPASPS*PKGTPEK, ASPSPKGT*PEKASER; RERRLPSS*PASPSPK, RLPSSPAS*PSPKGTP, PSSPASPS*PKGTPEK, ASPSPKGT*PEKASEG			RLPSS*PAS*PS*PKGT*PEK	2	1028.4	6374	6197	6617	6429	6205	6551	6488	6731	6275	6646	7178	6973	6434	6588	6562	6581	6442	6522	6681	6515	6445	6768	6620	6396	32.8217	33.5938	33.54	33.9382	33.1437	34.01	34.261	33.7417	33.7633	33.946
357	355	Adaptor/scaffold	Epb4.1l1; Epb4.1l1; Epb4.1l1	EPB41L1; EPB41L1 iso2; EPB41L1 iso4	§541, §544, §546, §550; §541, §544, §546, §550; §540, §543, §545, §549	band 4.1-like protein 1 isoform b	Q9Z2H5; NP_038538; E9PV14	http://www.phosphosite.org/proteinAction.do?id=6633&showAllSites=true	98; 98; 117	RERRLPSS*PASPSPK, RLPSSPAS*PSPKGTP, PSSPASPS*PKGTPEK, ASPSPKGT*PEKASER; RERRLPSS*PASPSPK, RLPSSPAS*PSPKGTP, PSSPASPS*PKGTPEK, ASPSPKGT*PEKASER; RERRLPSS*PASPSPK, RLPSSPAS*PSPKGTP, PSSPASPS*PKGTPEK, ASPSPKGT*PEKASEG			RLPSS*PAS*PS*PKGT*PEK	2	1028.4	6585	6379	6426	6792	6576	6740	6859	6951	6641	7241	6990	6592	6434	6588	6562	6581	6442	6522	6681	6515	6445	6768	6620	6396	32.8217	33.5938	33.54	33.9382	33.1437	34.01	34.261	33.7417	33.7633	33.946
358	356	Adaptor/scaffold	Epb4.1l1; Epb4.1l1; Epb4.1l1	EPB41L1; EPB41L1 iso2; EPB41L1 iso4	§541, §544, §546, §550; §541, §544, §546, §550; §540, §543, §545, §549	band 4.1-like protein 1 isoform b	Q9Z2H5; NP_038538; E9PV14	http://www.phosphosite.org/proteinAction.do?id=6633&showAllSites=true	98; 98; 117	RERRLPSS*PASPSPK, RLPSSPAS*PSPKGTP, PSSPASPS*PKGTPEK, ASPSPKGT*PEKASER; RERRLPSS*PASPSPK, RLPSSPAS*PSPKGTP, PSSPASPS*PKGTPEK, ASPSPKGT*PEKASER; RERRLPSS*PASPSPK, RLPSSPAS*PSPKGTP, PSSPASPS*PKGTPEK, ASPSPKGT*PEKASEG			RLPSS*PAS*PS*PKGT*PEK	2	1028.4	6780		6824	6999	6365	6933	6669	6361	6841	7038	6605	6382	6434	6588	6562	6581	6442	6522	6681	6515	6445	6768	6620	6396	32.8217	33.5938	33.54	33.9382	33.1437	34.01	34.261	33.7417	33.7633	33.946
359	357	Adaptor/scaffold	Epb4.1l1; Epb4.1l1; Epb4.1l1	EPB41L1; EPB41L1 iso2; EPB41L1 iso4	§541, §544, §546, §550; §541, §544, §546, §550; §540, §543, §545, §549	band 4.1-like protein 1 isoform b	Q9Z2H5; NP_038538; E9PV14	http://www.phosphosite.org/proteinAction.do?id=6633&showAllSites=true	98; 98; 117	RERRLPSS*PASPSPK, RLPSSPAS*PSPKGTP, PSSPASPS*PKGTPEK, ASPSPKGT*PEKASER; RERRLPSS*PASPSPK, RLPSSPAS*PSPKGTP, PSSPASPS*PKGTPEK, ASPSPKGT*PEKASER; RERRLPSS*PASPSPK, RLPSSPAS*PSPKGTP, PSSPASPS*PKGTPEK, ASPSPKGT*PEKASEG			RLPSS*PAS*PS*PKGT*PEK	2	1028.4	6218				6769	6361			6450	6835	6426		6434	6588	6562	6581	6442	6522	6681	6515	6445	6768	6620	6396	32.8217	33.5938	33.54	33.9382	33.1437	34.01	34.261	33.7417	33.7633	33.946
360	358	Adaptor/scaffold	Epb4.1l1; Epb4.1l1; Epb4.1l1	EPB41L1; EPB41L1 iso2; EPB41L1 iso4	§541, §544, §546, §550; §541, §544, §546, §550; §540, §543, §545, §549	band 4.1-like protein 1 isoform b	Q9Z2H5; NP_038538; E9PV14	http://www.phosphosite.org/proteinAction.do?id=6633&showAllSites=true	98; 98; 117	RERRLPSS*PASPSPK, RLPSSPAS*PSPKGTP, PSSPASPS*PKGTPEK, ASPSPKGT*PEKASER; RERRLPSS*PASPSPK, RLPSSPAS*PSPKGTP, PSSPASPS*PKGTPEK, ASPSPKGT*PEKASER; RERRLPSS*PASPSPK, RLPSSPAS*PSPKGTP, PSSPASPS*PKGTPEK, ASPSPKGT*PEKASEG			RLPSS*PAS*PS*PKGT*PEK	3	685.938	6310	6586	6521	6562	6611	6839	6598	6663	6554	6583	6960	6356	6392	6776	6541	6728	6442	6627	6618	6599	6550	6726	6641	6396	32.6697	33.813	33.4618	34.459	33.1437	34.3848	34.039	34.0338	34.1362	33.7952
361	359	Adaptor/scaffold	Epb4.1l1; Epb4.1l1; Epb4.1l1	EPB41L1; EPB41L1 iso2; EPB41L1 iso4	§541, §544, §546, §550; §541, §544, §546, §550; §540, §543, §545, §549	band 4.1-like protein 1 isoform b	Q9Z2H5; NP_038538; E9PV14	http://www.phosphosite.org/proteinAction.do?id=6633&showAllSites=true	98; 98; 117	RERRLPSS*PASPSPK, RLPSSPAS*PSPKGTP, PSSPASPS*PKGTPEK, ASPSPKGT*PEKASER; RERRLPSS*PASPSPK, RLPSSPAS*PSPKGTP, PSSPASPS*PKGTPEK, ASPSPKGT*PEKASER; RERRLPSS*PASPSPK, RLPSSPAS*PSPKGTP, PSSPASPS*PKGTPEK, ASPSPKGT*PEKASEG			RLPSS*PAS*PS*PKGT*PEK	3	685.938	6500	6776	6731	6377	6402	6440	6428	6302	6743	6792	6768	6545	6392	6776	6541	6728	6442	6627	6618	6599	6550	6726	6641	6396	32.6697	33.813	33.4618	34.459	33.1437	34.3848	34.039	34.0338	34.1362	33.7952
362	360	Adaptor/scaffold	Epb4.1l1; Epb4.1l1; Epb4.1l1	EPB41L1; EPB41L1 iso2; EPB41L1 iso4	§541, §544, §546, §550; §541, §544, §546, §550; §540, §543, §545, §549	band 4.1-like protein 1 isoform b	Q9Z2H5; NP_038538; E9PV14	http://www.phosphosite.org/proteinAction.do?id=6633&showAllSites=true	98; 98; 117	RERRLPSS*PASPSPK, RLPSSPAS*PSPKGTP, PSSPASPS*PKGTPEK, ASPSPKGT*PEKASER; RERRLPSS*PASPSPK, RLPSSPAS*PSPKGTP, PSSPASPS*PKGTPEK, ASPSPKGT*PEKASER; RERRLPSS*PASPSPK, RLPSSPAS*PSPKGTP, PSSPASPS*PKGTPEK, ASPSPKGT*PEKASEG			RLPSS*PAS*PS*PKGT*PEK	3	685.938	6688	6376	6340	6771		7027	7167	6857	6209		6559	6737	6392	6776	6541	6728	6442	6627	6618	6599	6550	6726	6641	6396	32.6697	33.813	33.4618	34.459	33.1437	34.3848	34.039	34.0338	34.1362	33.7952
363	361	Adaptor/scaffold	Epb4.1l1; Epb4.1l1; Epb4.1l1	EPB41L1; EPB41L1 iso2; EPB41L1 iso4	§541, §544, §546, §550; §541, §544, §546, §550; §540, §543, §545, §549	band 4.1-like protein 1 isoform b	Q9Z2H5; NP_038538; E9PV14	http://www.phosphosite.org/proteinAction.do?id=6633&showAllSites=true	98; 98; 117	RERRLPSS*PASPSPK, RLPSSPAS*PSPKGTP, PSSPASPS*PKGTPEK, ASPSPKGT*PEKASER; RERRLPSS*PASPSPK, RLPSSPAS*PSPKGTP, PSSPASPS*PKGTPEK, ASPSPKGT*PEKASER; RERRLPSS*PASPSPK, RLPSSPAS*PSPKGTP, PSSPASPS*PKGTPEK, ASPSPKGT*PEKASEG			RLPSS*PAS*PS*PKGT*PEK	3	685.938			6922	6961		6649	6787	7044					6392	6776	6541	6728	6442	6627	6618	6599	6550	6726	6641	6396	32.6697	33.813	33.4618	34.459	33.1437	34.3848	34.039	34.0338	34.1362	33.7952
364	362	Adaptor/scaffold	Epb4.1l1; Epb4.1l1; Epb4.1l1	EPB41L1; EPB41L1 iso2; EPB41L1 iso4	§541, §544, §546, §550; §541, §544, §546, §550; §540, §543, §545, §549	band 4.1-like protein 1 isoform b	Q9Z2H5; NP_038538; E9PV14	http://www.phosphosite.org/proteinAction.do?id=6633&showAllSites=true	98; 98; 117	RERRLPSS*PASPSPK, RLPSSPAS*PSPKGTP, PSSPASPS*PKGTPEK, ASPSPKGT*PEKASER; RERRLPSS*PASPSPK, RLPSSPAS*PSPKGTP, PSSPASPS*PKGTPEK, ASPSPKGT*PEKASER; RERRLPSS*PASPSPK, RLPSSPAS*PSPKGTP, PSSPASPS*PKGTPEK, ASPSPKGT*PEKASEG			RLPSS*PAS*PS*PKGT*PEK	3	685.938							7386						6392	6776	6541	6728	6442	6627	6618	6599	6550	6726	6641	6396	32.6697	33.813	33.4618	34.459	33.1437	34.3848	34.039	34.0338	34.1362	33.7952
365	363	Adaptor/scaffold	Epb4.1l1; Epb4.1l1; Epb4.1l1	EPB41L1; EPB41L1 iso2; EPB41L1 iso4	§541, §544, §550; §541, §544, §550; §540, §543, §549	band 4.1-like protein 1 isoform b	Q9Z2H5; NP_038538; E9PV14	http://www.phosphosite.org/proteinAction.do?id=6633&showAllSites=true	98; 98; 117	RERRLPSS*PASPSPK, RLPSSPAS*PSPKGTP, ASPSPKGT*PEKASER; RERRLPSS*PASPSPK, RLPSSPAS*PSPKGTP, ASPSPKGT*PEKASER; RERRLPSS*PASPSPK, RLPSSPAS*PSPKGTP, ASPSPKGT*PEKASEG			RLPSS*PAS*PSPKGT*PEK	3	659.282						6251
366	364	Adaptor/scaffold	Epb4.1l1; Epb4.1l1; Epb4.1l1	EPB41L1; EPB41L1 iso2; EPB41L1 iso4	§541, §546; §541, §546; §540, §545	band 4.1-like protein 1 isoform b	Q9Z2H5; NP_038538; E9PV14	http://www.phosphosite.org/proteinAction.do?id=6633&showAllSites=true	98; 98; 117	RERRLPSS*PASPSPK, PSSPASPS*PKGTPEK; RERRLPSS*PASPSPK, PSSPASPS*PKGTPEK; RERRLPSS*PASPSPK, PSSPASPS*PKGTPEK			RLPSS*PASPS*PK	2	692.307			6105		6059
367	365	Adaptor/scaffold	Epb4.1l1; Epb4.1l1; Epb4.1l1	EPB41L1; EPB41L1 iso2; EPB41L1 iso4	§541, §546, §550; §541, §546, §550; §540, §545, §549	band 4.1-like protein 1 isoform b	Q9Z2H5; NP_038538; E9PV14	http://www.phosphosite.org/proteinAction.do?id=6633&showAllSites=true	98; 98; 117	RERRLPSS*PASPSPK, PSSPASPS*PKGTPEK, ASPSPKGT*PEKASER; RERRLPSS*PASPSPK, PSSPASPS*PKGTPEK, ASPSPKGT*PEKASER; RERRLPSS*PASPSPK, PSSPASPS*PKGTPEK, ASPSPKGT*PEKASEG			LPSS*PASPS*PKGT*PEK	2	910.369												6016
368	366	Adaptor/scaffold	Epb4.1l1; Epb4.1l1; Epb4.1l1	EPB41L1; EPB41L1 iso2; EPB41L1 iso4	§541, §546, §550; §541, §546, §550; §540, §545, §549	band 4.1-like protein 1 isoform b	Q9Z2H5; NP_038538; E9PV14	http://www.phosphosite.org/proteinAction.do?id=6633&showAllSites=true	98; 98; 117	RERRLPSS*PASPSPK, PSSPASPS*PKGTPEK, ASPSPKGT*PEKASER; RERRLPSS*PASPSPK, PSSPASPS*PKGTPEK, ASPSPKGT*PEKASER; RERRLPSS*PASPSPK, PSSPASPS*PKGTPEK, ASPSPKGT*PEKASEG			RLPSS*PASPS*PKGT*PEK	2	988.42	5984	6008	6180	6220	5978	6185	6255	6091	6021	6199	6171	5947
369	367	Adaptor/scaffold	Epb4.1l1; Epb4.1l1; Epb4.1l1	EPB41L1; EPB41L1 iso2; EPB41L1 iso4	§541, §546, §550; §541, §546, §550; §540, §545, §549	band 4.1-like protein 1 isoform b	Q9Z2H5; NP_038538; E9PV14	http://www.phosphosite.org/proteinAction.do?id=6633&showAllSites=true	98; 98; 117	RERRLPSS*PASPSPK, PSSPASPS*PKGTPEK, ASPSPKGT*PEKASER; RERRLPSS*PASPSPK, PSSPASPS*PKGTPEK, ASPSPKGT*PEKASER; RERRLPSS*PASPSPK, PSSPASPS*PKGTPEK, ASPSPKGT*PEKASEG			RLPSS*PASPS*PKGT*PEK	3	659.282		6061	6228	6248	5914	6067	6173	6061	6135	6148	6108	6043	6434	6061	6583	6602	6442	6543	6639	6536	6445	6663	6620	6375	32.8217	33.5938	33.6075	34.0022	33.1437	34.0875	34.1143	33.8085	33.7633	33.5695
370	368	Adaptor/scaffold	Epb4.1l1; Epb4.1l1; Epb4.1l1	EPB41L1; EPB41L1 iso2; EPB41L1 iso4	§541, §546, §550; §541, §546, §550; §540, §545, §549	band 4.1-like protein 1 isoform b	Q9Z2H5; NP_038538; E9PV14	http://www.phosphosite.org/proteinAction.do?id=6633&showAllSites=true	98; 98; 117	RERRLPSS*PASPSPK, PSSPASPS*PKGTPEK, ASPSPKGT*PEKASER; RERRLPSS*PASPSPK, PSSPASPS*PKGTPEK, ASPSPKGT*PEKASER; RERRLPSS*PASPSPK, PSSPASPS*PKGTPEK, ASPSPKGT*PEKASEG			RLPSS*PASPS*PKGT*PEK	3	659.282		7127			6091		6329	6247	5955	6333	6684	5882	6434	6061	6583	6602	6442	6543	6639	6536	6445	6663	6620	6375	32.8217	33.5938	33.6075	34.0022	33.1437	34.0875	34.1143	33.8085	33.7633	33.5695
371	369	Adaptor/scaffold	Epb4.1l1; Epb4.1l1; Epb4.1l1	EPB41L1; EPB41L1 iso2; EPB41L1 iso4	§541, §546, §550; §541, §546, §550; §540, §545, §549	band 4.1-like protein 1 isoform b	Q9Z2H5; NP_038538; E9PV14	http://www.phosphosite.org/proteinAction.do?id=6633&showAllSites=true	98; 98; 117	RERRLPSS*PASPSPK, PSSPASPS*PKGTPEK, ASPSPKGT*PEKASER; RERRLPSS*PASPSPK, PSSPASPS*PKGTPEK, ASPSPKGT*PEKASER; RERRLPSS*PASPSPK, PSSPASPS*PKGTPEK, ASPSPKGT*PEKASEG			RLPSS*PASPS*PKGT*PEK	3	659.282							6703		6509	6727			6434	6061	6583	6602	6442	6543	6639	6536	6445	6663	6620	6375	32.8217	33.5938	33.6075	34.0022	33.1437	34.0875	34.1143	33.8085	33.7633	33.5695
372	370	Adaptor/scaffold	Epb4.1l1; Epb4.1l1; Epb4.1l1	EPB41L1; EPB41L1 iso2; EPB41L1 iso4	§544; §544; §543	band 4.1-like protein 1 isoform b	Q9Z2H5; NP_038538; E9PV14	http://www.phosphosite.org/proteinAction.do?id=6633&showAllSites=true	98; 98; 117	RLPSSPAS*PSPKGTP; RLPSSPAS*PSPKGTP; RLPSSPAS*PSPKGTP			LPSSPAS*PSPK	2	574.273			6513	6488	6313
373	371	Adaptor/scaffold	Epb4.1l1; Epb4.1l1; Epb4.1l1	EPB41L1; EPB41L1 iso2; EPB41L1 iso4	§544; §544; §543	band 4.1-like protein 1 isoform b	Q9Z2H5; NP_038538; E9PV14	http://www.phosphosite.org/proteinAction.do?id=6633&showAllSites=true	98; 98; 117	RLPSSPAS*PSPKGTP; RLPSSPAS*PSPKGTP; RLPSSPAS*PSPKGTP			RLPSSPAS*PSPK	2	652.324		5635			5655			5716			5808
374	372	Adaptor/scaffold	Epb4.1l1; Epb4.1l1; Epb4.1l1	EPB41L1; EPB41L1 iso2; EPB41L1 iso4	§544, §546; §544, §546; §543, §545	band 4.1-like protein 1 isoform b	Q9Z2H5; NP_038538; E9PV14	http://www.phosphosite.org/proteinAction.do?id=6633&showAllSites=true	98; 98; 117	RLPSSPAS*PSPKGTP, PSSPASPS*PKGTPEK; RLPSSPAS*PSPKGTP, PSSPASPS*PKGTPEK; RLPSSPAS*PSPKGTP, PSSPASPS*PKGTPEK			LPSSPAS*PS*PK	2	614.256	6599	6596	6765	6997	6587	6752	6844	6745	6647	6864	6827	6651	6665	6689	6973	6875	6652	6816	6912	6809	6697	6936	6872	6606	33.6497	34.6842	34.5603	34.9912	33.8845	35.0853	35.1395	34.8252	34.6895	34.5468
375	373	Adaptor/scaffold	Epb4.1l1; Epb4.1l1; Epb4.1l1	EPB41L1; EPB41L1 iso2; EPB41L1 iso4	§544, §546; §544, §546; §543, §545	band 4.1-like protein 1 isoform b	Q9Z2H5; NP_038538; E9PV14	http://www.phosphosite.org/proteinAction.do?id=6633&showAllSites=true	98; 98; 117	RLPSSPAS*PSPKGTP, PSSPASPS*PKGTPEK; RLPSSPAS*PSPKGTP, PSSPASPS*PKGTPEK; RLPSSPAS*PSPKGTP, PSSPASPS*PKGTPEK			LPSSPAS*PS*PK	2	614.256			6973	6804									6665	6689	6973	6875	6652	6816	6912	6809	6697	6936	6872	6606	33.6497	34.6842	34.5603	34.9912	33.8845	35.0853	35.1395	34.8252	34.6895	34.5468
376	374	Adaptor/scaffold	Epb4.1l1; Epb4.1l1; Epb4.1l1	EPB41L1; EPB41L1 iso2; EPB41L1 iso4	§544, §546; §544, §546; §543, §545	band 4.1-like protein 1 isoform b	Q9Z2H5; NP_038538; E9PV14	http://www.phosphosite.org/proteinAction.do?id=6633&showAllSites=true	98; 98; 117	RLPSSPAS*PSPKGTP, PSSPASPS*PKGTPEK; RLPSSPAS*PSPKGTP, PSSPASPS*PKGTPEK; RLPSSPAS*PSPKGTP, PSSPASPS*PKGTPEK			RLPSSPAS*PS*PK	2	692.307	6331	6468	6584	6584		6503	6642	6522	6430	6719	6561	6429	6329	6332	6499	6584	6358	6459	6576	6452	6361	6537	6515	6291	32.4317	33.3848	33.3142	33.6435	32.8397	33.7988	33.8767	33.501	33.4635	33.129
377	375	Adaptor/scaffold	Epb4.1l1; Epb4.1l1; Epb4.1l1	EPB41L1; EPB41L1 iso2; EPB41L1 iso4	§544, §546; §544, §546; §543, §545	band 4.1-like protein 1 isoform b	Q9Z2H5; NP_038538; E9PV14	http://www.phosphosite.org/proteinAction.do?id=6633&showAllSites=true	98; 98; 117	RLPSSPAS*PSPKGTP, PSSPASPS*PKGTPEK; RLPSSPAS*PSPKGTP, PSSPASPS*PKGTPEK; RLPSSPAS*PSPKGTP, PSSPASPS*PKGTPEK			RLPSSPAS*PS*PK	3	461.874		6287	6409	6425	6289							6266	6329	5975	6520	6425	6316	6060	6198	6053	6361	6180	6137	5913	32.4317	31.9747	33.3843	33.6435	32.6755	32.2397	32.362	31.9347	33.4635	31.7703
378	376	Adaptor/scaffold	Epb4.1l1; Epb4.1l1; Epb4.1l1	EPB41L1; EPB41L1 iso2; EPB41L1 iso4	§544, §546, §550; §544, §546, §550; §543, §545, §549	band 4.1-like protein 1 isoform b	Q9Z2H5; NP_038538; E9PV14	http://www.phosphosite.org/proteinAction.do?id=6633&showAllSites=true	98; 98; 117	RLPSSPAS*PSPKGTP, PSSPASPS*PKGTPEK, ASPSPKGT*PEKASER; RLPSSPAS*PSPKGTP, PSSPASPS*PKGTPEK, ASPSPKGT*PEKASER; RLPSSPAS*PSPKGTP, PSSPASPS*PKGTPEK, ASPSPKGT*PEKASEG			LPSSPAS*PS*PKGT*PEK	2	910.369	6755	6572	6757	6960	6572	6739	6818	6724	6622	6825	6964	6532	6665	6668	6877	6784	6652	6816	6912	6788	6718	6894	6872	6627	33.6497	34.6117	34.6408	34.9912	33.8845	35.0853	35.1395	34.7452	34.7653	34.4005
379	377	Adaptor/scaffold	Epb4.1l1; Epb4.1l1; Epb4.1l1	EPB41L1; EPB41L1 iso2; EPB41L1 iso4	§544, §546, §550; §544, §546, §550; §543, §545, §549	band 4.1-like protein 1 isoform b	Q9Z2H5; NP_038538; E9PV14	http://www.phosphosite.org/proteinAction.do?id=6633&showAllSites=true	98; 98; 117	RLPSSPAS*PSPKGTP, PSSPASPS*PKGTPEK, ASPSPKGT*PEKASER; RLPSSPAS*PSPKGTP, PSSPASPS*PKGTPEK, ASPSPKGT*PEKASER; RLPSSPAS*PSPKGTP, PSSPASPS*PKGTPEK, ASPSPKGT*PEKASEG			LPSSPAS*PS*PKGT*PEK	2	910.369	6572			6784							6785	6720	6665	6668	6877	6784	6652	6816	6912	6788	6718	6894	6872	6627	33.6497	34.6117	34.6408	34.9912	33.8845	35.0853	35.1395	34.7452	34.7653	34.4005
380	378	Adaptor/scaffold	Epb4.1l1; Epb4.1l1; Epb4.1l1	EPB41L1; EPB41L1 iso2; EPB41L1 iso4	§544, §546, §550; §544, §546, §550; §543, §545, §549	band 4.1-like protein 1 isoform b	Q9Z2H5; NP_038538; E9PV14	http://www.phosphosite.org/proteinAction.do?id=6633&showAllSites=true	98; 98; 117	RLPSSPAS*PSPKGTP, PSSPASPS*PKGTPEK, ASPSPKGT*PEKASER; RLPSSPAS*PSPKGTP, PSSPASPS*PKGTPEK, ASPSPKGT*PEKASER; RLPSSPAS*PSPKGTP, PSSPASPS*PKGTPEK, ASPSPKGT*PEKASEG			LPSSPAS*PS*PKGT*PEK	3	607.249	6604		6756	6855	6555		6823	6790	6624		7016		6665	6668	6756	6896	6652	6816	6912	6788	6718	6894	6872	6606	33.6497	34.6117	34.5603	35.069	33.8845	35.0853	35.1395	34.7452	34.7653	34.4005
381	379	Adaptor/scaffold	Epb4.1l1; Epb4.1l1; Epb4.1l1	EPB41L1; EPB41L1 iso2; EPB41L1 iso4	§544, §546, §550; §544, §546, §550; §543, §545, §549	band 4.1-like protein 1 isoform b	Q9Z2H5; NP_038538; E9PV14	http://www.phosphosite.org/proteinAction.do?id=6633&showAllSites=true	98; 98; 117	RLPSSPAS*PSPKGTP, PSSPASPS*PKGTPEK, ASPSPKGT*PEKASER; RLPSSPAS*PSPKGTP, PSSPASPS*PKGTPEK, ASPSPKGT*PEKASER; RLPSSPAS*PSPKGTP, PSSPASPS*PKGTPEK, ASPSPKGT*PEKASEG			LPSSPAS*PS*PKGT*PEK	3	607.249			7018										6665	6668	6756	6896	6652	6816	6912	6788	6718	6894	6872	6606	33.6497	34.6117	34.5603	35.069	33.8845	35.0853	35.1395	34.7452	34.7653	34.4005
382	380	Adaptor/scaffold	Epb4.1l1; Epb4.1l1; Epb4.1l1	EPB41L1; EPB41L1 iso2; EPB41L1 iso4	§544, §546, §550; §544, §546, §550; §543, §545, §549	band 4.1-like protein 1 isoform b	Q9Z2H5; NP_038538; E9PV14	http://www.phosphosite.org/proteinAction.do?id=6633&showAllSites=true	98; 98; 117	RLPSSPAS*PSPKGTP, PSSPASPS*PKGTPEK, ASPSPKGT*PEKASER; RLPSSPAS*PSPKGTP, PSSPASPS*PKGTPEK, ASPSPKGT*PEKASER; RLPSSPAS*PSPKGTP, PSSPASPS*PKGTPEK, ASPSPKGT*PEKASEG			RLPSSPAS*PS*PKGT*PEK	2	988.42	6304	6297	6871	6486	6300	6431	6540	6417	6345	6532	6478	6269	6581	6437	6646	6687	6442	6963	6660	6536	6529	6684	6641	6396	33.3385	33.7367	33.8275	35.4285	33.1437	35.6228	34.189	33.8085	34.0653	33.6438
383	381	Adaptor/scaffold	Epb4.1l1; Epb4.1l1; Epb4.1l1	EPB41L1; EPB41L1 iso2; EPB41L1 iso4	§544, §546, §550; §544, §546, §550; §543, §545, §549	band 4.1-like protein 1 isoform b	Q9Z2H5; NP_038538; E9PV14	http://www.phosphosite.org/proteinAction.do?id=6633&showAllSites=true	98; 98; 117	RLPSSPAS*PSPKGTP, PSSPASPS*PKGTPEK, ASPSPKGT*PEKASER; RLPSSPAS*PSPKGTP, PSSPASPS*PKGTPEK, ASPSPKGT*PEKASER; RLPSSPAS*PSPKGTP, PSSPASPS*PKGTPEK, ASPSPKGT*PEKASEG			RLPSSPAS*PS*PKGT*PEK	2	988.42	6478	6501	6648	6687	6485	6629	6725	6601	6530	6728	6686	6439	6581	6437	6646	6687	6442	6963	6660	6536	6529	6684	6641	6396	33.3385	33.7367	33.8275	35.4285	33.1437	35.6228	34.189	33.8085	34.0653	33.6438
384	382	Adaptor/scaffold	Epb4.1l1; Epb4.1l1; Epb4.1l1	EPB41L1; EPB41L1 iso2; EPB41L1 iso4	§544, §546, §550; §544, §546, §550; §543, §545, §549	band 4.1-like protein 1 isoform b	Q9Z2H5; NP_038538; E9PV14	http://www.phosphosite.org/proteinAction.do?id=6633&showAllSites=true	98; 98; 117	RLPSSPAS*PSPKGTP, PSSPASPS*PKGTPEK, ASPSPKGT*PEKASER; RLPSSPAS*PSPKGTP, PSSPASPS*PKGTPEK, ASPSPKGT*PEKASER; RLPSSPAS*PSPKGTP, PSSPASPS*PKGTPEK, ASPSPKGT*PEKASEG			RLPSSPAS*PS*PKGT*PEK	2	988.42	6677		6469		6688		6927						6581	6437	6646	6687	6442	6963	6660	6536	6529	6684	6641	6396	33.3385	33.7367	33.8275	35.4285	33.1437	35.6228	34.189	33.8085	34.0653	33.6438
385	383	Adaptor/scaffold	Epb4.1l1; Epb4.1l1; Epb4.1l1	EPB41L1; EPB41L1 iso2; EPB41L1 iso4	§544, §546, §550; §544, §546, §550; §543, §545, §549	band 4.1-like protein 1 isoform b	Q9Z2H5; NP_038538; E9PV14	http://www.phosphosite.org/proteinAction.do?id=6633&showAllSites=true	98; 98; 117	RLPSSPAS*PSPKGTP, PSSPASPS*PKGTPEK, ASPSPKGT*PEKASER; RLPSSPAS*PSPKGTP, PSSPASPS*PKGTPEK, ASPSPKGT*PEKASER; RLPSSPAS*PSPKGTP, PSSPASPS*PKGTPEK, ASPSPKGT*PEKASEG			RLPSSPAS*PS*PKGT*PEK	3	659.282									6701
386	384	Adaptor/scaffold	Epb4.1l1; Epb4.1l1; Epb4.1l1	EPB41L1; EPB41L1 iso2; EPB41L1 iso4	§544, §550; §544, §550; §543, §549	band 4.1-like protein 1 isoform b	Q9Z2H5; NP_038538; E9PV14	http://www.phosphosite.org/proteinAction.do?id=6633&showAllSites=true	98; 98; 117	RLPSSPAS*PSPKGTP, ASPSPKGT*PEKASER; RLPSSPAS*PSPKGTP, ASPSPKGT*PEKASER; RLPSSPAS*PSPKGTP, ASPSPKGT*PEKASEG			RLPSSPAS*PSPKGT*PEK	2	948.437	5959	5922	6092	6088	5934	6011	6151	6010	5956	6115	6088	5890	6119	6101	6247	6088	6106	6207	6345	6200	6130	6306	6263	6081	31.623	32.4722	32.3533	32.7383	31.848	32.7993	32.9618	32.5055	32.5558	32.2472
387	385	Adaptor/scaffold	Epb4.1l1; Epb4.1l1; Epb4.1l1	EPB41L1; EPB41L1 iso2; EPB41L1 iso4	§546; §546; §545	band 4.1-like protein 1 isoform b	Q9Z2H5; NP_038538; E9PV14	http://www.phosphosite.org/proteinAction.do?id=6633&showAllSites=true	98; 98; 117	PSSPASPS*PKGTPEK; PSSPASPS*PKGTPEK; PSSPASPS*PKGTPEK			LPSSPASPS*PK	2	574.273	6678	6622	6761	6945	6665	6767	6888	6763	6675	6891	6841	6623	6728	6332	6877	6854	6694	6767	6912	6788	6718	6957	6872	6669	33.8667	33.3848	34.6408	34.9082	34.0413	35.0108	35.1395	34.7452	34.7653	34.6132
388	386	Adaptor/scaffold	Epb4.1l1; Epb4.1l1; Epb4.1l1	EPB41L1; EPB41L1 iso2; EPB41L1 iso4	§546; §546; §545	band 4.1-like protein 1 isoform b	Q9Z2H5; NP_038538; E9PV14	http://www.phosphosite.org/proteinAction.do?id=6633&showAllSites=true	98; 98; 117	PSSPASPS*PKGTPEK; PSSPASPS*PKGTPEK; PSSPASPS*PKGTPEK			LPSSPASPS*PK	2	574.273			6969	6764									6728	6332	6877	6854	6694	6767	6912	6788	6718	6957	6872	6669	33.8667	33.3848	34.6408	34.9082	34.0413	35.0108	35.1395	34.7452	34.7653	34.6132
389	387	Adaptor/scaffold	Epb4.1l1; Epb4.1l1; Epb4.1l1	EPB41L1; EPB41L1 iso2; EPB41L1 iso4	§546; §546; §545	band 4.1-like protein 1 isoform b	Q9Z2H5; NP_038538; E9PV14	http://www.phosphosite.org/proteinAction.do?id=6633&showAllSites=true	98; 98; 117	PSSPASPS*PKGTPEK; PSSPASPS*PKGTPEK; PSSPASPS*PKGTPEK			RLPSSPASPS*PK	2	652.324	5892	5892	6167	5962	5898	5978	6118	5992	5921	6098	6054	5852	5951	5933	6079	5962	5959	6039	6156	6032	5962	6138	6116	5913	30.9483	31.8047	31.7288	32.007	31.2678	32.1555	32.1927	31.853	31.8957	31.6135
390	388	Adaptor/scaffold	Epb4.1l1; Epb4.1l1; Epb4.1l1	EPB41L1; EPB41L1 iso2; EPB41L1 iso4	§546; §546; §545	band 4.1-like protein 1 isoform b	Q9Z2H5; NP_038538; E9PV14	http://www.phosphosite.org/proteinAction.do?id=6633&showAllSites=true	98; 98; 117	PSSPASPS*PKGTPEK; PSSPASPS*PKGTPEK; PSSPASPS*PKGTPEK			RLPSSPASPS*PK	2	652.324			5976	6120									5951	5933	6079	5962	5959	6039	6156	6032	5962	6138	6116	5913	30.9483	31.8047	31.7288	32.007	31.2678	32.1555	32.1927	31.853	31.8957	31.6135
391	389	Adaptor/scaffold	Epb4.1l1; Epb4.1l1; Epb4.1l1	EPB41L1; EPB41L1 iso2; EPB41L1 iso4	§546; §546; §545	band 4.1-like protein 1 isoform b	Q9Z2H5; NP_038538; E9PV14	http://www.phosphosite.org/proteinAction.do?id=6633&showAllSites=true	98; 98; 117	PSSPASPS*PKGTPEK; PSSPASPS*PKGTPEK; PSSPASPS*PKGTPEK			RLPSSPASPS*PK	3	435.218											6107		5951	5933	6058	6077	5959	6039	6156	5759	5731	6138	6107	5661	30.9483	31.8047	31.6465	32.007	31.2678	32.1555	32.1927	30.7272	30.959	31.6135
392	390	Adaptor/scaffold	Epb4.1l1; Epb4.1l1; Epb4.1l1	EPB41L1; EPB41L1 iso2; EPB41L1 iso4	§546, §550; §546, §550; §545, §549	band 4.1-like protein 1 isoform b	Q9Z2H5; NP_038538; E9PV14	http://www.phosphosite.org/proteinAction.do?id=6633&showAllSites=true	98; 98; 117	PSSPASPS*PKGTPEK, ASPSPKGT*PEKASER; PSSPASPS*PKGTPEK, ASPSPKGT*PEKASER; PSSPASPS*PKGTPEK, ASPSPKGT*PEKASEG			LPSSPASPS*PKGT*PEK	2	870.386	6640	6636	6823	6842	6637	6781	6880	6759	6687	6888	6838	6598	6749	6689	6823	6917	6715	6858	6933	6851	6781	6957	6914	6690	33.9497	34.6842	34.706	35.152	34.1092	35.2393	35.2185	34.9855	35.0122	34.6132
393	391	Adaptor/scaffold	Epb4.1l1; Epb4.1l1; Epb4.1l1	EPB41L1; EPB41L1 iso2; EPB41L1 iso4	§546, §550; §546, §550; §545, §549	band 4.1-like protein 1 isoform b	Q9Z2H5; NP_038538; E9PV14	http://www.phosphosite.org/proteinAction.do?id=6633&showAllSites=true	98; 98; 117	PSSPASPS*PKGTPEK, ASPSPKGT*PEKASER; PSSPASPS*PKGTPEK, ASPSPKGT*PEKASER; PSSPASPS*PKGTPEK, ASPSPKGT*PEKASEG			LPSSPASPS*PKGT*PEK	2	870.386	6820			7036									6749	6689	6823	6917	6715	6858	6933	6851	6781	6957	6914	6690	33.9497	34.6842	34.706	35.152	34.1092	35.2393	35.2185	34.9855	35.0122	34.6132
394	392	Adaptor/scaffold	Epb4.1l1; Epb4.1l1; Epb4.1l1	EPB41L1; EPB41L1 iso2; EPB41L1 iso4	§546, §550; §546, §550; §545, §549	band 4.1-like protein 1 isoform b	Q9Z2H5; NP_038538; E9PV14	http://www.phosphosite.org/proteinAction.do?id=6633&showAllSites=true	98; 98; 117	PSSPASPS*PKGTPEK, ASPSPKGT*PEKASER; PSSPASPS*PKGTPEK, ASPSPKGT*PEKASER; PSSPASPS*PKGTPEK, ASPSPKGT*PEKASEG			LPSSPASPS*PKGT*PEK	3	580.593					6658								6749	6710	6898	6917	6658	6879	6933	6851	6760	6957	6914	6669	33.9497	34.7513	34.706	35.152	34.1092	35.3115	35.2185	34.9855	34.9208	34.6132
395	393	Adaptor/scaffold	Epb4.1l1; Epb4.1l1; Epb4.1l1	EPB41L1; EPB41L1 iso2; EPB41L1 iso4	§546, §550; §546, §550; §545, §549	band 4.1-like protein 1 isoform b	Q9Z2H5; NP_038538; E9PV14	http://www.phosphosite.org/proteinAction.do?id=6633&showAllSites=true	98; 98; 117	PSSPASPS*PKGTPEK, ASPSPKGT*PEKASER; PSSPASPS*PKGTPEK, ASPSPKGT*PEKASER; PSSPASPS*PKGTPEK, ASPSPKGT*PEKASEG			RLPSSPASPS*PKGT*PEK	2	948.437	6120	6102	6269	6267	6086	6187	6304	6180	6131	6286	6264	6040
396	394	Adaptor/scaffold	Epb4.1l1; Epb4.1l1; Epb4.1l1	EPB41L1; EPB41L1 iso2; EPB41L1 iso4	§546, §550; §546, §550; §545, §549	band 4.1-like protein 1 isoform b	Q9Z2H5; NP_038538; E9PV14	http://www.phosphosite.org/proteinAction.do?id=6633&showAllSites=true	98; 98; 117	PSSPASPS*PKGTPEK, ASPSPKGT*PEKASER; PSSPASPS*PKGTPEK, ASPSPKGT*PEKASER; PSSPASPS*PKGTPEK, ASPSPKGT*PEKASEG			RLPSSPASPS*PKGT*PEK	3	632.627	6057	6039	6375	6374	6237	6145				6307	6243	6218	6119	6101	6185	6266	6106	6207	6324	6200	6109	6306	6263	6081	31.623	32.4722	32.3533	32.7383	31.848	32.7993	32.8823	32.5055	32.4795	32.2472
397	395	Adaptor/scaffold	Epb4.1l1; Epb4.1l1; Epb4.1l1	EPB41L1; EPB41L1 iso2; EPB41L1 iso4	§546, §550; §546, §550; §545, §549	band 4.1-like protein 1 isoform b	Q9Z2H5; NP_038538; E9PV14	http://www.phosphosite.org/proteinAction.do?id=6633&showAllSites=true	98; 98; 117	PSSPASPS*PKGTPEK, ASPSPKGT*PEKASER; PSSPASPS*PKGTPEK, ASPSPKGT*PEKASER; PSSPASPS*PKGTPEK, ASPSPKGT*PEKASEG			RLPSSPASPS*PKGT*PEK	3	632.627			6185	6183	6044							6019	6119	6101	6185	6266	6106	6207	6324	6200	6109	6306	6263	6081	31.623	32.4722	32.3533	32.7383	31.848	32.7993	32.8823	32.5055	32.4795	32.2472
398	396	Adaptor/scaffold	Epb4.1l1; Epb4.1l1; Epb4.1l1	EPB41L1; EPB41L1 iso2; EPB41L1 iso4	§550; §550; §549	band 4.1-like protein 1 isoform b	Q9Z2H5; NP_038538; E9PV14	http://www.phosphosite.org/proteinAction.do?id=6633&showAllSites=true	98; 98; 117	ASPSPKGT*PEKASER; ASPSPKGT*PEKASER; ASPSPKGT*PEKASEG			LPSSPASPSPKGT*PEK	3	553.938		6239						6334	6267		6409		6266	6248	6373	6413	6232	6333	6471	6334	6256	6453	6410	6207	32.1688	33.0467	32.8138	33.3097	32.3322	33.2968	33.4573	33.0925	33.0528	32.8152
399	397	Adaptor/scaffold	Epb4.1l1; Epb4.1l1; Epb4.1l1	EPB41L1; EPB41L1 iso2; EPB41L1 iso4	§550; §550; §549	band 4.1-like protein 1 isoform b	Q9Z2H5; NP_038538; E9PV14	http://www.phosphosite.org/proteinAction.do?id=6633&showAllSites=true	98; 98; 117	ASPSPKGT*PEKASER; ASPSPKGT*PEKASER; ASPSPKGT*PEKASEG			RLPSSPASPSPKGT*PEK	2	908.454	5532	5518	5676	5675	5544	5628		5594	5567	5724	5682	5522	5468	5471	5676	5657	5497	5640	5757	5528	5563	5676	5633	5535	29.0405	29.9957	29.7932	30.3527	29.443	30.5947	30.5875	29.8347	30.3048	29.8207
400	398	Adaptor/scaffold	Epb4.1l1; Epb4.1l1; Epb4.1l1	EPB41L1; EPB41L1 iso2; EPB41L1 iso4	§550; §550; §549	band 4.1-like protein 1 isoform b	Q9Z2H5; NP_038538; E9PV14	http://www.phosphosite.org/proteinAction.do?id=6633&showAllSites=true	98; 98; 117	ASPSPKGT*PEKASER; ASPSPKGT*PEKASER; ASPSPKGT*PEKASEG			RLPSSPASPSPKGT*PEK	3	605.971	5491	5495	5641	5661	5500	5599	5718	5572	5522	5680	5655	5475	5552	5534	5659	5678	5560	5599	5778	5612	5563	5718	5696	5535	29.3628	30.2165	30.1068	30.432	29.6723	30.5947	30.6767	30.1487	30.3048	29.9707
401	399	Adaptor/scaffold	Epb4.1l1	EPB41L1 iso2	§648	band 4.1-like protein 1 isoform b	NP_038538	http://www.phosphosite.org/proteinAction.do?id=6055201&showAllSites=true	98	PELDRDKS*DSETEGL			DKS*DSETEGLVFAR	3	545.242			14101	13851			13752	13524	13722	14050		13561
402	400	Adaptor/scaffold	Epb4.1l1	EPB41L1 iso2	§648, §650	band 4.1-like protein 1 isoform b	NP_038538	http://www.phosphosite.org/proteinAction.do?id=6055201&showAllSites=true	98	PELDRDKS*DSETEGL, LDRDKSDS*ETEGLVF			DKS*DS*ETEGLVFAR	2	857.342			15681	15392			15263	15029	15261	15628	15510	15035			15710	15459			15312	15061	15328	15714	15353	15110			67.2973	67.6068			67.6373	67.2525	67.3513	67.4413
403	401	Adaptor/scaffold	Epb4.1l1	EPB41L1 iso2	§648, §650	band 4.1-like protein 1 isoform b	NP_038538	http://www.phosphosite.org/proteinAction.do?id=6055201&showAllSites=true	98	PELDRDKS*DSETEGL, LDRDKSDS*ETEGLVF			DKS*DS*ETEGLVFAR	2	857.342											15353				15710	15459			15312	15061	15328	15714	15353	15110			67.2973	67.6068			67.6373	67.2525	67.3513	67.4413
404	402	Adaptor/scaffold	Epb4.1l1	EPB41L1 iso2	§648, §650	band 4.1-like protein 1 isoform b	NP_038538	http://www.phosphosite.org/proteinAction.do?id=6055201&showAllSites=true	98	PELDRDKS*DSETEGL, LDRDKSDS*ETEGLVF			SLPELDRDKS*DS*ETEGLVFAR	3	842.038											18112	17741			18377	18042	17866		17916	17644	17974	18612	18112	17945			78.2248	78.437	77.629		78.5785	78.319	78.3175	79.3755
405	403	Adaptor/scaffold	Epb4.1l1	EPB41L1 iso2	§650	band 4.1-like protein 1 isoform b	NP_038538	http://www.phosphosite.org/proteinAction.do?id=6055201&showAllSites=true	98	LDRDKSDS*ETEGLVF			DKSDS*ETEGLVFAR	3	545.242											13853		13678		14135	13863		13809	13758	13528	13732	14076	13853	13598	60.9833		61.15	61.3373		61.6175	61.4127	61.0343	61.0733	61.0553
406	404	Adaptor/scaffold	Epb4.1l1	EPB41L1 iso2	§650, §652	band 4.1-like protein 1 isoform b	NP_038538	http://www.phosphosite.org/proteinAction.do?id=6055201&showAllSites=true	98	LDRDKSDS*ETEGLVF, RDKSDSET*EGLVFAR			DKSDS*ET*EGLVFAR	3	571.897											15519				15731	15480			15312	15040	15328	15693	15519	15110			67.3753	67.69			67.6373	67.1657	67.3513	67.3667
407	405	Adaptor/scaffold	Epb4.1l1; Epb4.1l1	EPB41L1; EPB41L1 iso2	§665; §665	band 4.1-like protein 1 isoform b	Q9Z2H5; NP_038538	http://www.phosphosite.org/proteinAction.do?id=6633&showAllSites=true	98; 98	AQDLKGPS*SQEDESG; ARDLKGPS*SQEDESG			DLKGPS*SQEDESGGLEDSPDR	3	766.652							9282				9304
408	406	Adaptor/scaffold	Epb4.1l1; Epb4.1l1	EPB41L1; EPB41L1 iso2	§665; §665	band 4.1-like protein 1 isoform b	Q9Z2H5; NP_038538	http://www.phosphosite.org/proteinAction.do?id=6633&showAllSites=true	98; 98	AQDLKGPS*SQEDESG; ARDLKGPS*SQEDESG			GPS*SQEDESGGLEDSPDR	2	971.371												7428
409	407	Adaptor/scaffold	Epb4.1l1; Epb4.1l1	EPB41L1; EPB41L1 iso2	§665, §666; §665, §666	band 4.1-like protein 1 isoform b	Q9Z2H5; NP_038538	http://www.phosphosite.org/proteinAction.do?id=6633&showAllSites=true	98; 98	AQDLKGPS*SQEDESG, QDLKGPSS*QEDESGG; ARDLKGPS*SQEDESG, RDLKGPSS*QEDESGG			GPS*S*QEDESGGLEDSPDR	2	1011.35	8735	8656	8967	8883	8676	8846	8881	8780	8748	8948	8861	8617
410	408	Adaptor/scaffold	Epb4.1l1; Epb4.1l1	EPB41L1; EPB41L1 iso2	§665, §666, §677; §665, §666, §677	band 4.1-like protein 1 isoform b	Q9Z2H5; NP_038538	http://www.phosphosite.org/proteinAction.do?id=6633&showAllSites=true	98; 98	AQDLKGPS*SQEDESG, QDLKGPSS*QEDESGG, ESGGLEDS*PDRGACS; ARDLKGPS*SQEDESG, RDLKGPSS*QEDESGG, ESGGLEDS*PDRGACS			DLKGPS*S*QEDESGGLEDS*PDR	3	819.963				9893				9745							9998	9893			9810	9727	9721	9960	9833	9567			45.969	46.3498			46.292	46.0827	46.0218	45.7773
411	409	Adaptor/scaffold	Epb4.1l1; Epb4.1l1	EPB41L1; EPB41L1 iso2	§665, §666, §677; §665, §666, §677	band 4.1-like protein 1 isoform b	Q9Z2H5; NP_038538	http://www.phosphosite.org/proteinAction.do?id=6633&showAllSites=true	98; 98	AQDLKGPS*SQEDESG, QDLKGPSS*QEDESGG, ESGGLEDS*PDRGACS; ARDLKGPS*SQEDESG, RDLKGPSS*QEDESGG, ESGGLEDS*PDRGACS			GPS*S*QEDESGGLEDS*PDR	2	1051.34		8282
412	410	Adaptor/scaffold	Epb4.1l1; Epb4.1l1	EPB41L1; EPB41L1 iso2	§665, §677; §665, §677	band 4.1-like protein 1 isoform b	Q9Z2H5; NP_038538	http://www.phosphosite.org/proteinAction.do?id=6633&showAllSites=true	98; 98	AQDLKGPS*SQEDESG, ESGGLEDS*PDRGACS; ARDLKGPS*SQEDESG, ESGGLEDS*PDRGACS			DLKGPS*SQEDESGGLEDS*PDR	3	793.307										9455					10061	9390			9348	9223	9238	9455	9371	9672			46.2163	44.4947			44.5107	44.1068	44.2172	43.9233
413	411	Adaptor/scaffold	Epb4.1l1; Epb4.1l1	EPB41L1; EPB41L1 iso2	§665, §677, §684; §665, §677, §684	band 4.1-like protein 1 isoform b	Q9Z2H5; NP_038538	http://www.phosphosite.org/proteinAction.do?id=6633&showAllSites=true	98; 98	AQDLKGPS*SQEDESG, ESGGLEDS*PDRGACS, SPDRGACS*TPEMPQF; ARDLKGPS*SQEDESG, ESGGLEDS*PDRGACS, SPDRGACS*TPEMPQF			GPS*SQEDESGGLEDS*PDRGACS*TPEMPQFESVK	3	1250.8				17388
414	412	Adaptor/scaffold	Epb4.1l1; Epb4.1l1	EPB41L1; EPB41L1 iso2	§665, §677, §685; §665, §677, §685	band 4.1-like protein 1 isoform b	Q9Z2H5; NP_038538	http://www.phosphosite.org/proteinAction.do?id=6633&showAllSites=true	98; 98	AQDLKGPS*SQEDESG, ESGGLEDS*PDRGACS, PDRGACST*PEMPQFE; ARDLKGPS*SQEDESG, ESGGLEDS*PDRGACS, PDRGACST*PEMPQFE			GPS*SQEDESGGLEDS*PDRGACST*PEMPQFESVK	3	1250.8			17565			17105			17166
415	413	Adaptor/scaffold	Epb4.1l1; Epb4.1l1	EPB41L1; EPB41L1 iso2	§666; §666	band 4.1-like protein 1 isoform b	Q9Z2H5; NP_038538	http://www.phosphosite.org/proteinAction.do?id=6633&showAllSites=true	98; 98	QDLKGPSS*QEDESGG; RDLKGPSS*QEDESGG			DLKGPSS*QEDESGGLEDSPDR	3	766.652												9056			9389	9327			9285	9160	9133	9351	9287	9056			43.7748	44.251			44.2722	43.8563	43.8422	43.5263
416	414	Adaptor/scaffold	Epb4.1l1; Epb4.1l1	EPB41L1; EPB41L1 iso2	§666; §666	band 4.1-like protein 1 isoform b	Q9Z2H5; NP_038538	http://www.phosphosite.org/proteinAction.do?id=6633&showAllSites=true	98; 98	QDLKGPSS*QEDESGG; RDLKGPSS*QEDESGG			GPSS*QEDESGGLEDSPDR	2	971.371	7544	7476	7738	7688	7515	7639	7713	7580	7527	7728	7674
417	415	Adaptor/scaffold	Epb4.1l1; Epb4.1l1	EPB41L1; EPB41L1 iso2	§666; §666	band 4.1-like protein 1 isoform b	Q9Z2H5; NP_038538	http://www.phosphosite.org/proteinAction.do?id=6633&showAllSites=true	98; 98	QDLKGPSS*QEDESGG; RDLKGPSS*QEDESGG			GPSS*QEDESGGLEDSPDR	2	971.371					7614
418	416	Adaptor/scaffold	Epb4.1l1; Epb4.1l1	EPB41L1; EPB41L1 iso2	§666; §666	band 4.1-like protein 1 isoform b	Q9Z2H5; NP_038538	http://www.phosphosite.org/proteinAction.do?id=6633&showAllSites=true	98; 98	QDLKGPSS*QEDESGG; RDLKGPSS*QEDESGG			GPSS*QEDESGGLEDSPDR	3	647.916		7518	7759		7531				7566		7705
419	417	Adaptor/scaffold	Epb4.1l1; Epb4.1l1	EPB41L1; EPB41L1 iso2	§666, §671; §666, §671	band 4.1-like protein 1 isoform b	Q9Z2H5; NP_038538	http://www.phosphosite.org/proteinAction.do?id=6633&showAllSites=true	98; 98	QDLKGPSS*QEDESGG, PSSQEDES*GGLEDSP; RDLKGPSS*QEDESGG, PSSQEDES*GGLEDSP			GPSS*QEDES*GGLEDSPDR	2	1011.35	7748				7737	7905			7787		7941
420	418	Adaptor/scaffold	Epb4.1l1; Epb4.1l1	EPB41L1; EPB41L1 iso2	§666, §671; §666, §671	band 4.1-like protein 1 isoform b	Q9Z2H5; NP_038538	http://www.phosphosite.org/proteinAction.do?id=6633&showAllSites=true	98; 98	QDLKGPSS*QEDESGG, PSSQEDES*GGLEDSP; RDLKGPSS*QEDESGG, PSSQEDES*GGLEDSP			GPSS*QEDES*GGLEDSPDRGACSTPEM#PQFESVK	3	1229.48						16046
421	419	Adaptor/scaffold	Epb4.1l1; Epb4.1l1	EPB41L1; EPB41L1 iso2	§666, §671, §677; §666, §671, §677	band 4.1-like protein 1 isoform b	Q9Z2H5; NP_038538	http://www.phosphosite.org/proteinAction.do?id=6633&showAllSites=true	98; 98	QDLKGPSS*QEDESGG, PSSQEDES*GGLEDSP, ESGGLEDS*PDRGACS; RDLKGPSS*QEDESGG, PSSQEDES*GGLEDSP, ESGGLEDS*PDRGACS			GPSS*QEDES*GGLEDS*PDR	2	1051.34							7373			7418	7374		7189	7108	7352	7437	7072	7341	7353	7291	7201	7398	7374	7110	35.4788	36.1398	36.2585	36.9877	35.3967	36.914	36.7505	36.5758	36.491	36.1372
422	420	Adaptor/scaffold	Epb4.1l1; Epb4.1l1	EPB41L1; EPB41L1 iso2	§666, §671, §684; §666, §671, §684	band 4.1-like protein 1 isoform b	Q9Z2H5; NP_038538	http://www.phosphosite.org/proteinAction.do?id=6633&showAllSites=true	98; 98	QDLKGPSS*QEDESGG, PSSQEDES*GGLEDSP, SPDRGACS*TPEMPQF; RDLKGPSS*QEDESGG, PSSQEDES*GGLEDSP, SPDRGACS*TPEMPQF			GPSS*QEDES*GGLEDSPDRGACS*TPEMPQFESVK	3	1250.8							17107
423	421	Adaptor/scaffold	Epb4.1l1; Epb4.1l1	EPB41L1; EPB41L1 iso2	§666, §671, §685; §666, §671, §685	band 4.1-like protein 1 isoform b	Q9Z2H5; NP_038538	http://www.phosphosite.org/proteinAction.do?id=6633&showAllSites=true	98; 98	QDLKGPSS*QEDESGG, PSSQEDES*GGLEDSP, PDRGACST*PEMPQFE; RDLKGPSS*QEDESGG, PSSQEDES*GGLEDSP, PDRGACST*PEMPQFE			GPSS*QEDES*GGLEDSPDRGACST*PEMPQFESVK	3	1250.8			17635
424	422	Adaptor/scaffold	Epb4.1l1; Epb4.1l1	EPB41L1; EPB41L1 iso2	§666, §677; §666, §677	band 4.1-like protein 1 isoform b	Q9Z2H5; NP_038538	http://www.phosphosite.org/proteinAction.do?id=6633&showAllSites=true	98; 98	QDLKGPSS*QEDESGG, ESGGLEDS*PDRGACS; RDLKGPSS*QEDESGG, ESGGLEDS*PDRGACS			DLKGPSS*QEDESGGLEDS*PDR	3	793.307								9240	9228			9124
425	423	Adaptor/scaffold	Epb4.1l1; Epb4.1l1	EPB41L1; EPB41L1 iso2	§666, §677; §666, §677	band 4.1-like protein 1 isoform b	Q9Z2H5; NP_038538	http://www.phosphosite.org/proteinAction.do?id=6633&showAllSites=true	98; 98	QDLKGPSS*QEDESGG, ESGGLEDS*PDRGACS; RDLKGPSS*QEDESGG, ESGGLEDS*PDRGACS			GPSS*QEDESGGLEDS*PDR	2	1011.35	7340	7284	7547	7531	7290	7474	7528	7423	7341	7548	7505	7253	7378	7318	7583	7531	7345	7509	7584	7459	7369	7587	7544	7278	36.1618	36.939	37.0888	37.469	36.3595	37.5768	37.6298	37.2298	37.1075	36.8498
426	424	Adaptor/scaffold	Epb4.1l1; Epb4.1l1	EPB41L1; EPB41L1 iso2	§666, §677; §666, §677	band 4.1-like protein 1 isoform b	Q9Z2H5; NP_038538	http://www.phosphosite.org/proteinAction.do?id=6633&showAllSites=true	98; 98	QDLKGPSS*QEDESGG, ESGGLEDS*PDRGACS; RDLKGPSS*QEDESGG, ESGGLEDS*PDRGACS			GPSS*QEDESGGLEDS*PDR	3	674.572	7364	7307			7317				7361			7268	7357	7318	7583	7584	7324	7509	6786	7459	7369	7587	7544	7268	36.0702	36.939	37.0888	37.5528	36.2697	37.5768	34.6532	37.2298	37.1075	36.8498
427	425	Adaptor/scaffold	Epb4.1l1; Epb4.1l1	EPB41L1; EPB41L1 iso2	§666, §677, §684; §666, §677, §684	band 4.1-like protein 1 isoform b	Q9Z2H5; NP_038538	http://www.phosphosite.org/proteinAction.do?id=6633&showAllSites=true	98; 98	QDLKGPSS*QEDESGG, ESGGLEDS*PDRGACS, SPDRGACS*TPEMPQF; RDLKGPSS*QEDESGG, ESGGLEDS*PDRGACS, SPDRGACS*TPEMPQF			GPSS*QEDESGGLEDS*PDRGACS*TPEMPQFESVK	3	1250.8					17138	17189				17629
428	426	Adaptor/scaffold	Epb4.1l1; Epb4.1l1	EPB41L1; EPB41L1 iso2	§666, §677, §684; §666, §677, §684	band 4.1-like protein 1 isoform b	Q9Z2H5; NP_038538	http://www.phosphosite.org/proteinAction.do?id=6633&showAllSites=true	98; 98	QDLKGPSS*QEDESGG, ESGGLEDS*PDRGACS, SPDRGACS*TPEMPQF; RDLKGPSS*QEDESGG, ESGGLEDS*PDRGACS, SPDRGACS*TPEMPQF			GPSS*QEDESGGLEDS*PDRGACS*TPEM#PQFESVK	3	1256.13			14235			13884		13679	13863			13660	13699	13702	13778	14031	13876	13452	13884	13318	13858	13761	13571	13660	61.0682	61.756	59.8113	62.0202	61.0847	60.2017	61.9373	60.1747	61.58	59.8212
429	427	Adaptor/scaffold	Epb4.1l1; Epb4.1l1	EPB41L1; EPB41L1 iso2	§666, §677, §685; §666, §677, §685	band 4.1-like protein 1 isoform b	Q9Z2H5; NP_038538	http://www.phosphosite.org/proteinAction.do?id=6633&showAllSites=true	98; 98	QDLKGPSS*QEDESGG, ESGGLEDS*PDRGACS, PDRGACST*PEMPQFE; RDLKGPSS*QEDESGG, ESGGLEDS*PDRGACS, PDRGACST*PEMPQFE			GPSS*QEDESGGLEDS*PDRGACST*PEMPQFESVK	3	1250.8		16906		17311						17600	17324		16870	16936	17600	17328	17152	16749	17139	16510	17176	17625	17324	16979	74.3698	75.1045	74.9403	75.3713	74.5422	73.5992	75.2172	73.3248	74.9558	75.2158
430	428	Adaptor/scaffold	Epb4.1l1; Epb4.1l1	EPB41L1; EPB41L1 iso2	§666, §677, §685; §666, §677, §685	band 4.1-like protein 1 isoform b	Q9Z2H5; NP_038538	http://www.phosphosite.org/proteinAction.do?id=6633&showAllSites=true	98; 98	QDLKGPSS*QEDESGG, ESGGLEDS*PDRGACS, PDRGACST*PEMPQFE; RDLKGPSS*QEDESGG, ESGGLEDS*PDRGACS, PDRGACST*PEMPQFE			GPSS*QEDESGGLEDS*PDRGACST*PEM#PQFESVK	3	1256.13		13671	14309		13903		13837			14226	14035
431	429	Adaptor/scaffold	Epb4.1l1; Epb4.1l1	EPB41L1; EPB41L1 iso2	§666, §677, §685; §666, §677, §685	band 4.1-like protein 1 isoform b	Q9Z2H5; NP_038538	http://www.phosphosite.org/proteinAction.do?id=6633&showAllSites=true	98; 98	QDLKGPSS*QEDESGG, ESGGLEDS*PDRGACS, PDRGACST*PEMPQFE; RDLKGPSS*QEDESGG, ESGGLEDS*PDRGACS, PDRGACST*PEMPQFE			GPSS*QEDESGGLEDS*PDRGACST*PEM#PQFESVK	4	942.352												13692	13699	13681	13820	13569	13729	13893	13884	13675	13396	13740	13571	13692	61.0682	61.6677	59.9733	60.2052	60.4843	61.9577	61.9373	61.639	59.7808	59.7492
432	430	Adaptor/scaffold	Epb4.1l1; Epb4.1l1	EPB41L1; EPB41L1 iso2	§671; §671	band 4.1-like protein 1 isoform b	Q9Z2H5; NP_038538	http://www.phosphosite.org/proteinAction.do?id=6633&showAllSites=true	98; 98	PSSQEDES*GGLEDSP; PSSQEDES*GGLEDSP			GPSSQEDES*GGLEDSPDR	2	971.371	6908	6831	7114	7090	6881	7020	7119	6990	6902	7116	7076	6833
433	431	Adaptor/scaffold	Epb4.1l1; Epb4.1l1	EPB41L1; EPB41L1 iso2	§671; §671	band 4.1-like protein 1 isoform b	Q9Z2H5; NP_038538	http://www.phosphosite.org/proteinAction.do?id=6633&showAllSites=true	98; 98	PSSQEDES*GGLEDSP; PSSQEDES*GGLEDSP			GPSSQEDES*GGLEDSPDR	3	647.916						7671	7765	7621		7769		7455
434	432	Adaptor/scaffold	Epb4.1l1; Epb4.1l1	EPB41L1; EPB41L1 iso2	§671, §677; §671, §677	band 4.1-like protein 1 isoform b	Q9Z2H5; NP_038538	http://www.phosphosite.org/proteinAction.do?id=6633&showAllSites=true	98; 98	PSSQEDES*GGLEDSP, ESGGLEDS*PDRGACS; PSSQEDES*GGLEDSP, ESGGLEDS*PDRGACS			GPSSQEDES*GGLEDS*PDR	2	1011.35	6520	6467	6733	6754	6496	6670	6774	6666	6559	6741	6713	6454
435	433	Adaptor/scaffold	Epb4.1l1; Epb4.1l1	EPB41L1; EPB41L1 iso2	§671, §677, §684; §671, §677, §684	band 4.1-like protein 1 isoform b	Q9Z2H5; NP_038538	http://www.phosphosite.org/proteinAction.do?id=6633&showAllSites=true	98; 98	PSSQEDES*GGLEDSP, ESGGLEDS*PDRGACS, SPDRGACS*TPEMPQF; PSSQEDES*GGLEDSP, ESGGLEDS*PDRGACS, SPDRGACS*TPEMPQF			GPSSQEDES*GGLEDS*PDRGACS*TPEMPQFESVK	3	1250.8		16575
436	434	Adaptor/scaffold	Epb4.1l1; Epb4.1l1	EPB41L1; EPB41L1 iso2	§671, §677, §684; §671, §677, §684	band 4.1-like protein 1 isoform b	Q9Z2H5; NP_038538	http://www.phosphosite.org/proteinAction.do?id=6633&showAllSites=true	98; 98	PSSQEDES*GGLEDSP, ESGGLEDS*PDRGACS, SPDRGACS*TPEMPQF; PSSQEDES*GGLEDSP, ESGGLEDS*PDRGACS, SPDRGACS*TPEMPQF			GPSSQEDES*GGLEDS*PDRGACS*TPEM#PQFESVK	3	1256.13		13276
437	435	Adaptor/scaffold	Epb4.1l1; Epb4.1l1	EPB41L1; EPB41L1 iso2	§671, §677, §685; §671, §677, §685	band 4.1-like protein 1 isoform b	Q9Z2H5; NP_038538	http://www.phosphosite.org/proteinAction.do?id=6633&showAllSites=true	98; 98	PSSQEDES*GGLEDSP, ESGGLEDS*PDRGACS, PDRGACST*PEMPQFE; PSSQEDES*GGLEDSP, ESGGLEDS*PDRGACS, PDRGACST*PEMPQFE			GPSSQEDES*GGLEDS*PDRGACST*PEMPQFESVK	3	1250.8	16502				16789
438	436	Adaptor/scaffold	Epb4.1l1; Epb4.1l1	EPB41L1; EPB41L1 iso2	§671, §677, §685; §671, §677, §685	band 4.1-like protein 1 isoform b	Q9Z2H5; NP_038538	http://www.phosphosite.org/proteinAction.do?id=6633&showAllSites=true	98; 98	PSSQEDES*GGLEDSP, ESGGLEDS*PDRGACS, PDRGACST*PEMPQFE; PSSQEDES*GGLEDSP, ESGGLEDS*PDRGACS, PDRGACST*PEMPQFE			GPSSQEDES*GGLEDS*PDRGACST*PEMPQFESVK	3	1250.8					16811
439	437	Adaptor/scaffold	Epb4.1l1; Epb4.1l1	EPB41L1; EPB41L1 iso2	§671, §677, §685; §671, §677, §685	band 4.1-like protein 1 isoform b	Q9Z2H5; NP_038538	http://www.phosphosite.org/proteinAction.do?id=6633&showAllSites=true	98; 98	PSSQEDES*GGLEDSP, ESGGLEDS*PDRGACS, PDRGACST*PEMPQFE; PSSQEDES*GGLEDSP, ESGGLEDS*PDRGACS, PDRGACST*PEMPQFE			GPSSQEDES*GGLEDS*PDRGACST*PEM#PQFESVK	3	1256.13	13288	13235	13798	13587	13451	13424	13458	13251		13798	13561	13217
440	438	Adaptor/scaffold	Epb4.1l1; Epb4.1l1	EPB41L1; EPB41L1 iso2	§671, §677, §685; §671, §677, §685	band 4.1-like protein 1 isoform b	Q9Z2H5; NP_038538	http://www.phosphosite.org/proteinAction.do?id=6633&showAllSites=true	98; 98	PSSQEDES*GGLEDSP, ESGGLEDS*PDRGACS, PDRGACST*PEMPQFE; PSSQEDES*GGLEDSP, ESGGLEDS*PDRGACS, PDRGACST*PEMPQFE			GPSSQEDES*GGLEDS*PDRGACST*PEM#PQFESVK	3	1256.13					13469
441	439	Adaptor/scaffold	Epb4.1l1; Epb4.1l1	EPB41L1; EPB41L1 iso2	§671, §685; §671, §685	band 4.1-like protein 1 isoform b	Q9Z2H5; NP_038538	http://www.phosphosite.org/proteinAction.do?id=6633&showAllSites=true	98; 98	PSSQEDES*GGLEDSP, PDRGACST*PEMPQFE; PSSQEDES*GGLEDSP, PDRGACST*PEMPQFE			GPSSQEDES*GGLEDSPDRGACST*PEM#PQFESVK	4	922.36									13072		12989	12678	12775	12736	13253	13023	12952	12906	12939	12751	12871	13194	13004	12678	57.2925	57.8678	57.8298	58.1247	57.478	58.0563	58.171	57.893	57.8	57.6685
442	440	Adaptor/scaffold	Epb4.1l1; Epb4.1l1	EPB41L1; EPB41L1 iso2	§677; §677	band 4.1-like protein 1 isoform b	Q9Z2H5; NP_038538	http://www.phosphosite.org/proteinAction.do?id=6633&showAllSites=true	98; 98	ESGGLEDS*PDRGACS; ESGGLEDS*PDRGACS			GPSSQEDESGGLEDS*PDR	2	971.371	6393	6313	6546	6768	6668	6487	6906	6485	6695	6904	6538	6313	6434	6353	6604	6345	6400	6543	6660	6536	6445	6642	6599	6354	32.8217	33.4532	33.6913	34.0022	32.9947	34.0875	34.189	33.8085	33.7633	33.4987
443	441	Adaptor/scaffold	Epb4.1l1; Epb4.1l1	EPB41L1; EPB41L1 iso2	§677; §677	band 4.1-like protein 1 isoform b	Q9Z2H5; NP_038538	http://www.phosphosite.org/proteinAction.do?id=6633&showAllSites=true	98; 98	ESGGLEDS*PDRGACS; ESGGLEDS*PDRGACS			GPSSQEDESGGLEDS*PDR	2	971.371	6683	6616	6770	6543	6164	6802	6600	6777	6384	6580	6761	6619	6434	6353	6604	6345	6400	6543	6660	6536	6445	6642	6599	6354	32.8217	33.4532	33.6913	34.0022	32.9947	34.0875	34.189	33.8085	33.7633	33.4987
444	442	Adaptor/scaffold	Epb4.1l1; Epb4.1l1	EPB41L1; EPB41L1 iso2	§677; §677	band 4.1-like protein 1 isoform b	Q9Z2H5; NP_038538	http://www.phosphosite.org/proteinAction.do?id=6633&showAllSites=true	98; 98	ESGGLEDS*PDRGACS; ESGGLEDS*PDRGACS			GPSSQEDESGGLEDS*PDR	2	971.371	6221	6160	6328	6345		6306	6406	6303	6184	6368	6343	6118	6434	6353	6604	6345	6400	6543	6660	6536	6445	6642	6599	6354	32.8217	33.4532	33.6913	34.0022	32.9947	34.0875	34.189	33.8085	33.7633	33.4987
445	443	Adaptor/scaffold	Epb4.1l1; Epb4.1l1	EPB41L1; EPB41L1 iso2	§677; §677	band 4.1-like protein 1 isoform b	Q9Z2H5; NP_038538	http://www.phosphosite.org/proteinAction.do?id=6633&showAllSites=true	98; 98	ESGGLEDS*PDRGACS; ESGGLEDS*PDRGACS			GPSSQEDESGGLEDS*PDR	3	647.916	6398	6335	6566	6565	6360	6510	6624	6518	6407	6605	6560	6317	6434	6353	6604	6602	6360	6543	6660	6536	6445	6642	6599	6354	32.8217	33.4532	33.6913	34.0022	32.9947	34.0875	34.189	33.8085	33.7633	33.4987
446	444	Adaptor/scaffold	Epb4.1l1; Epb4.1l1	EPB41L1; EPB41L1 iso2	§677; §677	band 4.1-like protein 1 isoform b	Q9Z2H5; NP_038538	http://www.phosphosite.org/proteinAction.do?id=6633&showAllSites=true	98; 98	ESGGLEDS*PDRGACS; ESGGLEDS*PDRGACS			GPSSQEDESGGLEDS*PDR	3	647.916			6905	6891		6850				6956		6664	6434	6353	6604	6602	6360	6543	6660	6536	6445	6642	6599	6354	32.8217	33.4532	33.6913	34.0022	32.9947	34.0875	34.189	33.8085	33.7633	33.4987
447	445	Adaptor/scaffold	Epb4.1l1; Epb4.1l1	EPB41L1; EPB41L1 iso2	§677, §684; §677, §684	band 4.1-like protein 1 isoform b	Q9Z2H5; NP_038538	http://www.phosphosite.org/proteinAction.do?id=6633&showAllSites=true	98; 98	ESGGLEDS*PDRGACS, SPDRGACS*TPEMPQF; ESGGLEDS*PDRGACS, SPDRGACS*TPEMPQF			GPSSQEDESGGLEDS*PDRGACS*TPEMPQFESVK	3	1224.15	15884	15985		16284	15987					16581	16264
448	446	Adaptor/scaffold	Epb4.1l1; Epb4.1l1	EPB41L1; EPB41L1 iso2	§677, §684; §677, §684	band 4.1-like protein 1 isoform b	Q9Z2H5; NP_038538	http://www.phosphosite.org/proteinAction.do?id=6633&showAllSites=true	98; 98	ESGGLEDS*PDRGACS, SPDRGACS*TPEMPQF; ESGGLEDS*PDRGACS, SPDRGACS*TPEMPQF			GPSSQEDESGGLEDS*PDRGACS*TPEM#PQFESVK	3	1229.48	12736	13232	13182	13564	13727	13677	13268	12925	13197	13133	13520	12696
449	447	Adaptor/scaffold	Epb4.1l1; Epb4.1l1	EPB41L1; EPB41L1 iso2	§677, §684; §677, §684	band 4.1-like protein 1 isoform b	Q9Z2H5; NP_038538	http://www.phosphosite.org/proteinAction.do?id=6633&showAllSites=true	98; 98	ESGGLEDS*PDRGACS, SPDRGACS*TPEMPQF; ESGGLEDS*PDRGACS, SPDRGACS*TPEMPQF			GPSSQEDESGGLEDS*PDRGACS*TPEM#PQFESVK	3	1229.48	13525	13108	13213	13757	13475	13592	13628	13589	12830	13906	13920	13380
450	448	Adaptor/scaffold	Epb4.1l1; Epb4.1l1	EPB41L1; EPB41L1 iso2	§677, §684; §677, §684	band 4.1-like protein 1 isoform b	Q9Z2H5; NP_038538	http://www.phosphosite.org/proteinAction.do?id=6633&showAllSites=true	98; 98	ESGGLEDS*PDRGACS, SPDRGACS*TPEMPQF; ESGGLEDS*PDRGACS, SPDRGACS*TPEMPQF			GPSSQEDESGGLEDS*PDRGACS*TPEM#PQFESVK	3	1229.48	12924	15545	13630	13153	13282	13195	13069	12691	13688	13563	13155	13575
451	449	Adaptor/scaffold	Epb4.1l1; Epb4.1l1	EPB41L1; EPB41L1 iso2	§677, §684; §677, §684	band 4.1-like protein 1 isoform b	Q9Z2H5; NP_038538	http://www.phosphosite.org/proteinAction.do?id=6633&showAllSites=true	98; 98	ESGGLEDS*PDRGACS, SPDRGACS*TPEMPQF; ESGGLEDS*PDRGACS, SPDRGACS*TPEMPQF			GPSSQEDESGGLEDS*PDRGACS*TPEM#PQFESVK	3	1229.48	13286	13910	13963	13325	13081	13063	13736	13293	13435		13714	15617
452	450	Adaptor/scaffold	Epb4.1l1; Epb4.1l1	EPB41L1; EPB41L1 iso2	§677, §684; §677, §684	band 4.1-like protein 1 isoform b	Q9Z2H5; NP_038538	http://www.phosphosite.org/proteinAction.do?id=6633&showAllSites=true	98; 98	ESGGLEDS*PDRGACS, SPDRGACS*TPEMPQF; ESGGLEDS*PDRGACS, SPDRGACS*TPEMPQF			GPSSQEDESGGLEDS*PDRGACS*TPEM#PQFESVK	3	1229.48	13320		14319	13839	13787	15921	13565	13418			13379	14288
453	451	Adaptor/scaffold	Epb4.1l1; Epb4.1l1	EPB41L1; EPB41L1 iso2	§677, §684; §677, §684	band 4.1-like protein 1 isoform b	Q9Z2H5; NP_038538	http://www.phosphosite.org/proteinAction.do?id=6633&showAllSites=true	98; 98	ESGGLEDS*PDRGACS, SPDRGACS*TPEMPQF; ESGGLEDS*PDRGACS, SPDRGACS*TPEMPQF			GPSSQEDESGGLEDS*PDRGACS*TPEM#PQFESVK	3	1229.48	14364		16420	14596	14568	15777	13502	14199			13337
454	452	Adaptor/scaffold	Epb4.1l1; Epb4.1l1	EPB41L1; EPB41L1 iso2	§677, §684; §677, §684	band 4.1-like protein 1 isoform b	Q9Z2H5; NP_038538	http://www.phosphosite.org/proteinAction.do?id=6633&showAllSites=true	98; 98	ESGGLEDS*PDRGACS, SPDRGACS*TPEMPQF; ESGGLEDS*PDRGACS, SPDRGACS*TPEMPQF			GPSSQEDESGGLEDS*PDRGACS*TPEM#PQFESVK	3	1229.48	13119			16014	15993		14387	13120			16179
455	453	Adaptor/scaffold	Epb4.1l1; Epb4.1l1	EPB41L1; EPB41L1 iso2	§677, §684; §677, §684	band 4.1-like protein 1 isoform b	Q9Z2H5; NP_038538	http://www.phosphosite.org/proteinAction.do?id=6633&showAllSites=true	98; 98	ESGGLEDS*PDRGACS, SPDRGACS*TPEMPQF; ESGGLEDS*PDRGACS, SPDRGACS*TPEMPQF			GPSSQEDESGGLEDS*PDRGACS*TPEM#PQFESVK	3	1229.48	15585
456	454	Adaptor/scaffold	Epb4.1l1; Epb4.1l1	EPB41L1; EPB41L1 iso2	§677, §684; §677, §684	band 4.1-like protein 1 isoform b	Q9Z2H5; NP_038538	http://www.phosphosite.org/proteinAction.do?id=6633&showAllSites=true	98; 98	ESGGLEDS*PDRGACS, SPDRGACS*TPEMPQF; ESGGLEDS*PDRGACS, SPDRGACS*TPEMPQF			GPSSQEDESGGLEDS*PDRGACS*TPEM#PQFESVK	3	1229.48	15595
457	455	Adaptor/scaffold	Epb4.1l1; Epb4.1l1	EPB41L1; EPB41L1 iso2	§677, §684; §677, §684	band 4.1-like protein 1 isoform b	Q9Z2H5; NP_038538	http://www.phosphosite.org/proteinAction.do?id=6633&showAllSites=true	98; 98	ESGGLEDS*PDRGACS, SPDRGACS*TPEMPQF; ESGGLEDS*PDRGACS, SPDRGACS*TPEMPQF			GPSSQEDESGGLEDS*PDRGACS*TPEM#PQFESVK	4	922.36							13095	12895
458	456	Adaptor/scaffold	Epb4.1l1; Epb4.1l1	EPB41L1; EPB41L1 iso2	§677, §685; §677, §685	band 4.1-like protein 1 isoform b	Q9Z2H5; NP_038538	http://www.phosphosite.org/proteinAction.do?id=6633&showAllSites=true	98; 98	ESGGLEDS*PDRGACS, PDRGACST*PEMPQFE; ESGGLEDS*PDRGACS, PDRGACST*PEMPQFE			GPSSQEDESGGLEDS*PDRGACST*PEMPQFESVK	3	1224.15	15727	15911	16365	16332	16196	15940	15986	15715	16182	16401	16100	15764	15799	15911	16445	16173	16060	16035	16026	15796	16042	16449	16196	15824	69.7983	70.3953	70.2317	70.5498	69.938	70.6087	70.6257	70.3327	70.2623	70.4028
459	457	Adaptor/scaffold	Epb4.1l1; Epb4.1l1	EPB41L1; EPB41L1 iso2	§677, §685; §677, §685	band 4.1-like protein 1 isoform b	Q9Z2H5; NP_038538	http://www.phosphosite.org/proteinAction.do?id=6633&showAllSites=true	98; 98	ESGGLEDS*PDRGACS, PDRGACST*PEMPQFE; ESGGLEDS*PDRGACS, PDRGACST*PEMPQFE			GPSSQEDESGGLEDS*PDRGACST*PEMPQFESVK	3	1224.15		15743	16633	16113				15890	16002			15936	15799	15911	16445	16173	16060	16035	16026	15796	16042	16449	16196	15824	69.7983	70.3953	70.2317	70.5498	69.938	70.6087	70.6257	70.3327	70.2623	70.4028
460	458	Adaptor/scaffold	Epb4.1l1; Epb4.1l1	EPB41L1; EPB41L1 iso2	§677, §685; §677, §685	band 4.1-like protein 1 isoform b	Q9Z2H5; NP_038538	http://www.phosphosite.org/proteinAction.do?id=6633&showAllSites=true	98; 98	ESGGLEDS*PDRGACS, PDRGACST*PEMPQFE; ESGGLEDS*PDRGACS, PDRGACST*PEMPQFE			GPSSQEDESGGLEDS*PDRGACST*PEMPQFESVK	3	1224.15			16532										15799	15911	16445	16173	16060	16035	16026	15796	16042	16449	16196	15824	69.7983	70.3953	70.2317	70.5498	69.938	70.6087	70.6257	70.3327	70.2623	70.4028
461	459	Adaptor/scaffold	Epb4.1l1; Epb4.1l1	EPB41L1; EPB41L1 iso2	§677, §685; §677, §685	band 4.1-like protein 1 isoform b	Q9Z2H5; NP_038538	http://www.phosphosite.org/proteinAction.do?id=6633&showAllSites=true	98; 98	ESGGLEDS*PDRGACS, PDRGACST*PEMPQFE; ESGGLEDS*PDRGACS, PDRGACST*PEMPQFE			GPSSQEDESGGLEDS*PDRGACST*PEMPQFESVK	4	918.361	15780	15782	16446	16135	16043	15976	15969	15777	15991	16433	16128	15806	15820	15802	16446	16173	16081	16014	15984	15796	16042	16470	16196	15845	69.8845	70.3098	70.3135	70.5498	70.0215	70.5148	70.4487	70.3327	70.2623	70.4853
462	460	Adaptor/scaffold	Epb4.1l1; Epb4.1l1	EPB41L1; EPB41L1 iso2	§677, §685; §677, §685	band 4.1-like protein 1 isoform b	Q9Z2H5; NP_038538	http://www.phosphosite.org/proteinAction.do?id=6633&showAllSites=true	98; 98	ESGGLEDS*PDRGACS, PDRGACST*PEMPQFE; ESGGLEDS*PDRGACS, PDRGACST*PEMPQFE			GPSSQEDESGGLEDS*PDRGACST*PEMPQFESVK	4	918.361				16129	16185	16084				16546			15820	15802	16446	16173	16081	16014	15984	15796	16042	16470	16196	15845	69.8845	70.3098	70.3135	70.5498	70.0215	70.5148	70.4487	70.3327	70.2623	70.4853
463	461	Adaptor/scaffold	Epb4.1l1; Epb4.1l1	EPB41L1; EPB41L1 iso2	§677, §685; §677, §685	band 4.1-like protein 1 isoform b	Q9Z2H5; NP_038538	http://www.phosphosite.org/proteinAction.do?id=6633&showAllSites=true	98; 98	ESGGLEDS*PDRGACS, PDRGACST*PEMPQFE; ESGGLEDS*PDRGACS, PDRGACST*PEMPQFE			GPSSQEDESGGLEDS*PDRGACST*PEM#PQFESVK	3	1229.48	13105	13381	13752	13546	12892	12856	14112	12681	13020	13345	12968	13195	12775	12736	13253	13023	12910	12906	12939	12751	12871	13194	13392	12737	57.2925	57.8678	57.8298	58.1247	57.3035	58.0563	58.171	57.893	57.8	57.6685
464	462	Adaptor/scaffold	Epb4.1l1; Epb4.1l1	EPB41L1; EPB41L1 iso2	§677, §685; §677, §685	band 4.1-like protein 1 isoform b	Q9Z2H5; NP_038538	http://www.phosphosite.org/proteinAction.do?id=6633&showAllSites=true	98; 98	ESGGLEDS*PDRGACS, PDRGACST*PEMPQFE; ESGGLEDS*PDRGACS, PDRGACST*PEMPQFE			GPSSQEDESGGLEDS*PDRGACST*PEM#PQFESVK	3	1229.48	14409	13553	14087	12972	13265	13270	12879	12998		13607	13392	12867	12775	12736	13253	13023	12910	12906	12939	12751	12871	13194	13392	12737	57.2925	57.8678	57.8298	58.1247	57.3035	58.0563	58.171	57.893	57.8	57.6685
465	463	Adaptor/scaffold	Epb4.1l1; Epb4.1l1	EPB41L1; EPB41L1 iso2	§677, §685; §677, §685	band 4.1-like protein 1 isoform b	Q9Z2H5; NP_038538	http://www.phosphosite.org/proteinAction.do?id=6633&showAllSites=true	98; 98	ESGGLEDS*PDRGACS, PDRGACST*PEMPQFE; ESGGLEDS*PDRGACS, PDRGACST*PEMPQFE			GPSSQEDESGGLEDS*PDRGACST*PEM#PQFESVK	3	1229.48	14026	12695	13608	13348		13868	13290					13298	12775	12736	13253	13023	12910	12906	12939	12751	12871	13194	13392	12737	57.2925	57.8678	57.8298	58.1247	57.3035	58.0563	58.171	57.893	57.8	57.6685
466	464	Adaptor/scaffold	Epb4.1l1; Epb4.1l1	EPB41L1; EPB41L1 iso2	§677, §685; §677, §685	band 4.1-like protein 1 isoform b	Q9Z2H5; NP_038538	http://www.phosphosite.org/proteinAction.do?id=6633&showAllSites=true	98; 98	ESGGLEDS*PDRGACS, PDRGACST*PEMPQFE; ESGGLEDS*PDRGACS, PDRGACST*PEMPQFE			GPSSQEDESGGLEDS*PDRGACST*PEM#PQFESVK	3	1229.48		12886	13406			13996						13084	12775	12736	13253	13023	12910	12906	12939	12751	12871	13194	13392	12737	57.2925	57.8678	57.8298	58.1247	57.3035	58.0563	58.171	57.893	57.8	57.6685
467	465	Adaptor/scaffold	Epb4.1l1; Epb4.1l1	EPB41L1; EPB41L1 iso2	§677, §685; §677, §685	band 4.1-like protein 1 isoform b	Q9Z2H5; NP_038538	http://www.phosphosite.org/proteinAction.do?id=6633&showAllSites=true	98; 98	ESGGLEDS*PDRGACS, PDRGACST*PEMPQFE; ESGGLEDS*PDRGACS, PDRGACST*PEMPQFE			GPSSQEDESGGLEDS*PDRGACST*PEM#PQFESVK	3	1229.48		13025											12775	12736	13253	13023	12910	12906	12939	12751	12871	13194	13392	12737	57.2925	57.8678	57.8298	58.1247	57.3035	58.0563	58.171	57.893	57.8	57.6685
468	466	Adaptor/scaffold	Epb4.1l1; Epb4.1l1	EPB41L1; EPB41L1 iso2	§677, §685; §677, §685	band 4.1-like protein 1 isoform b	Q9Z2H5; NP_038538	http://www.phosphosite.org/proteinAction.do?id=6633&showAllSites=true	98; 98	ESGGLEDS*PDRGACS, PDRGACST*PEMPQFE; ESGGLEDS*PDRGACS, PDRGACST*PEMPQFE			GPSSQEDESGGLEDS*PDRGACST*PEM#PQFESVK	3	1229.48		13974											12775	12736	13253	13023	12910	12906	12939	12751	12871	13194	13392	12737	57.2925	57.8678	57.8298	58.1247	57.3035	58.0563	58.171	57.893	57.8	57.6685
469	467	Adaptor/scaffold	Epb4.1l1; Epb4.1l1	EPB41L1; EPB41L1 iso2	§677, §685; §677, §685	band 4.1-like protein 1 isoform b	Q9Z2H5; NP_038538	http://www.phosphosite.org/proteinAction.do?id=6633&showAllSites=true	98; 98	ESGGLEDS*PDRGACS, PDRGACST*PEMPQFE; ESGGLEDS*PDRGACS, PDRGACST*PEMPQFE			GPSSQEDESGGLEDS*PDRGACST*PEM#PQFESVK	3	1229.48		13927											12775	12736	13253	13023	12910	12906	12939	12751	12871	13194	13392	12737	57.2925	57.8678	57.8298	58.1247	57.3035	58.0563	58.171	57.893	57.8	57.6685
470	468	Adaptor/scaffold	Epb4.1l1; Epb4.1l1	EPB41L1; EPB41L1 iso2	§677, §685; §677, §685	band 4.1-like protein 1 isoform b	Q9Z2H5; NP_038538	http://www.phosphosite.org/proteinAction.do?id=6633&showAllSites=true	98; 98	ESGGLEDS*PDRGACS, PDRGACST*PEMPQFE; ESGGLEDS*PDRGACS, PDRGACST*PEMPQFE			GPSSQEDESGGLEDS*PDRGACST*PEM#PQFESVK	3	1229.48		14265											12775	12736	13253	13023	12910	12906	12939	12751	12871	13194	13392	12737	57.2925	57.8678	57.8298	58.1247	57.3035	58.0563	58.171	57.893	57.8	57.6685
471	469	Adaptor/scaffold	Epb4.1l1; Epb4.1l1	EPB41L1; EPB41L1 iso2	§677, §685; §677, §685	band 4.1-like protein 1 isoform b	Q9Z2H5; NP_038538	http://www.phosphosite.org/proteinAction.do?id=6633&showAllSites=true	98; 98	ESGGLEDS*PDRGACS, PDRGACST*PEMPQFE; ESGGLEDS*PDRGACS, PDRGACST*PEMPQFE			GPSSQEDESGGLEDS*PDRGACST*PEM#PQFESVK	3	1229.48		15807											12775	12736	13253	13023	12910	12906	12939	12751	12871	13194	13392	12737	57.2925	57.8678	57.8298	58.1247	57.3035	58.0563	58.171	57.893	57.8	57.6685
472	470	Adaptor/scaffold	Epb4.1l1; Epb4.1l1	EPB41L1; EPB41L1 iso2	§677, §685; §677, §685	band 4.1-like protein 1 isoform b	Q9Z2H5; NP_038538	http://www.phosphosite.org/proteinAction.do?id=6633&showAllSites=true	98; 98	ESGGLEDS*PDRGACS, PDRGACST*PEMPQFE; ESGGLEDS*PDRGACS, PDRGACST*PEMPQFE			GPSSQEDESGGLEDS*PDRGACST*PEM#PQFESVK	4	922.36				13182	13111							12876
473	471	Adaptor/scaffold	Epb4.1l1; Epb4.1l1	EPB41L1; EPB41L1 iso2	§677, §685; §677, §685	band 4.1-like protein 1 isoform b	Q9Z2H5; NP_038538	http://www.phosphosite.org/proteinAction.do?id=6633&showAllSites=true	98; 98	ESGGLEDS*PDRGACS, PDRGACST*PEMPQFE; ESGGLEDS*PDRGACS, PDRGACST*PEMPQFE			GPSSQEDESGGLEDS*PDRGACST*PEM#PQFESVK	4	922.36				12988
474	472	Adaptor/scaffold	Epb4.1l1; Epb4.1l1	EPB41L1; EPB41L1 iso2	§684; §684	band 4.1-like protein 1 isoform b	Q9Z2H5; NP_038538	http://www.phosphosite.org/proteinAction.do?id=6633&showAllSites=true	98; 98	SPDRGACS*TPEMPQF; SPDRGACS*TPEMPQF			GACS*TPEM#PQFESVK	2	882.355		14651				14696				15130	15206
475	473	Adaptor/scaffold	Epb4.1l1; Epb4.1l1	EPB41L1; EPB41L1 iso2	§684; §684	band 4.1-like protein 1 isoform b	Q9Z2H5; NP_038538	http://www.phosphosite.org/proteinAction.do?id=6633&showAllSites=true	98; 98	SPDRGACS*TPEMPQF; SPDRGACS*TPEMPQF			GACS*TPEM#PQFESVK	2	882.355		14845
476	474	Adaptor/scaffold	Epb4.1l1; Epb4.1l1	EPB41L1; EPB41L1 iso2	§684; §684	band 4.1-like protein 1 isoform b	Q9Z2H5; NP_038538	http://www.phosphosite.org/proteinAction.do?id=6633&showAllSites=true	98; 98	SPDRGACS*TPEMPQF; SPDRGACS*TPEMPQF			GPSSQEDESGGLEDSPDRGACS*TPEMPQFESVK	3	1197.49	15133						15307			15749		15170
477	475	Adaptor/scaffold	Epb4.1l1; Epb4.1l1	EPB41L1; EPB41L1 iso2	§684; §684	band 4.1-like protein 1 isoform b	Q9Z2H5; NP_038538	http://www.phosphosite.org/proteinAction.do?id=6633&showAllSites=true	98; 98	SPDRGACS*TPEMPQF; SPDRGACS*TPEMPQF			GPSSQEDESGGLEDSPDRGACS*TPEM#PQFESVK	3	1202.82					12404	12395							12292	12211	12665	12477	12404	12360	12393	12226	12304	12690	12479	12170	55.4087	55.8118	55.716	56.0697	55.4615	56.0097	56.1283	55.8308	55.709	55.7957
478	476	Adaptor/scaffold	Epb4.1l1; Epb4.1l1	EPB41L1; EPB41L1 iso2	§684, §685; §684, §685	band 4.1-like protein 1 isoform b	Q9Z2H5; NP_038538	http://www.phosphosite.org/proteinAction.do?id=6633&showAllSites=true	98; 98	SPDRGACS*TPEMPQF, PDRGACST*PEMPQFE; SPDRGACS*TPEMPQF, PDRGACST*PEMPQFE			GPSSQEDESGGLEDSPDRGACS*T*PEM#PQFESVK	3	1229.48	15809
479	477	Adaptor/scaffold	Epb4.1l1; Epb4.1l1	EPB41L1; EPB41L1 iso2	§684, §685; §684, §685	band 4.1-like protein 1 isoform b	Q9Z2H5; NP_038538	http://www.phosphosite.org/proteinAction.do?id=6633&showAllSites=true	98; 98	SPDRGACS*TPEMPQF, PDRGACST*PEMPQFE; SPDRGACS*TPEMPQF, PDRGACST*PEMPQFE			GPSSQEDESGGLEDSPDRGACS*T*PEM#PQFESVK	4	922.36		12698	13217				12884	12710	12832
480	478	Adaptor/scaffold	Epb4.1l1; Epb4.1l1	EPB41L1; EPB41L1 iso2	§685; §685	band 4.1-like protein 1 isoform b	Q9Z2H5; NP_038538	http://www.phosphosite.org/proteinAction.do?id=6633&showAllSites=true	98; 98	PDRGACST*PEMPQFE; PDRGACST*PEMPQFE			GACST*PEMPQFESVK	2	874.357	14734	14690	15296	15033	15116	14887	14917	14686	14905	15484	15048	14714	14833	14794	15416	15209	15073	15006	15018	14767	15013	15378	15167	14816	65.7512	66.1408	66.1418	66.3665	65.8607	66.3975	66.4708	66.0523	66.0978	66.122
481	479	Adaptor/scaffold	Epb4.1l1; Epb4.1l1	EPB41L1; EPB41L1 iso2	§685; §685	band 4.1-like protein 1 isoform b	Q9Z2H5; NP_038538	http://www.phosphosite.org/proteinAction.do?id=6633&showAllSites=true	98; 98	PDRGACST*PEMPQFE; PDRGACST*PEMPQFE			GACST*PEMPQFESVK	2	874.357	14898	14880	15481	15209	14954	15071	15082	14853	15077	15300	15232	14905	14833	14794	15416	15209	15073	15006	15018	14767	15013	15378	15167	14816	65.7512	66.1408	66.1418	66.3665	65.8607	66.3975	66.4708	66.0523	66.0978	66.122
482	480	Adaptor/scaffold	Epb4.1l1; Epb4.1l1	EPB41L1; EPB41L1 iso2	§685; §685	band 4.1-like protein 1 isoform b	Q9Z2H5; NP_038538	http://www.phosphosite.org/proteinAction.do?id=6633&showAllSites=true	98; 98	PDRGACST*PEMPQFE; PDRGACST*PEMPQFE			GACST*PEMPQFESVK	3	583.24	14841	14778	15377	15112		14948	14977	14754	14976	15388	15127	14818	14854	14794	15377	15123	15073	15006	14976	14767	14992	15420	15125	14816	65.8288	66.1408	66.1418	66.2847	65.8607	66.3975	66.2977	66.0523	66.0182	66.2788
483	481	Adaptor/scaffold	Epb4.1l1; Epb4.1l1	EPB41L1; EPB41L1 iso2	§685; §685	band 4.1-like protein 1 isoform b	Q9Z2H5; NP_038538	http://www.phosphosite.org/proteinAction.do?id=6633&showAllSites=true	98; 98	PDRGACST*PEMPQFE; PDRGACST*PEMPQFE			GACST*PEMPQFESVK	3	583.24											15152		14854	14794	15377	15123	15073	15006	14976	14767	14992	15420	15125	14816	65.8288	66.1408	66.1418	66.2847	65.8607	66.3975	66.2977	66.0523	66.0182	66.2788
484	482	Adaptor/scaffold	Epb4.1l1; Epb4.1l1	EPB41L1; EPB41L1 iso2	§685; §685	band 4.1-like protein 1 isoform b	Q9Z2H5; NP_038538	http://www.phosphosite.org/proteinAction.do?id=6633&showAllSites=true	98; 98	PDRGACST*PEMPQFE; PDRGACST*PEMPQFE			GACST*PEM#PQFESVK	2	882.355	11148	10724	11115	10925	11596	11422	11245	10738	10797	11483	10928	10661	10675	10594	10964	10797	10705	10722	10713	10609	10624	10865	10799	10532	49.0057	49.501	49.4472	49.7015	49.0728	49.7495	49.6843	49.5008	49.4517	49.356
485	483	Adaptor/scaffold	Epb4.1l1; Epb4.1l1	EPB41L1; EPB41L1 iso2	§685; §685	band 4.1-like protein 1 isoform b	Q9Z2H5; NP_038538	http://www.phosphosite.org/proteinAction.do?id=6633&showAllSites=true	98; 98	PDRGACST*PEMPQFE; PDRGACST*PEMPQFE			GACST*PEM#PQFESVK	2	882.355	10954	11083	10902	11307	10835	11616	11603	11120	10583	11734	11693	11425	10675	10594	10964	10797	10705	10722	10713	10609	10624	10865	10799	10532	49.0057	49.501	49.4472	49.7015	49.0728	49.7495	49.6843	49.5008	49.4517	49.356
486	484	Adaptor/scaffold	Epb4.1l1; Epb4.1l1	EPB41L1; EPB41L1 iso2	§685; §685	band 4.1-like protein 1 isoform b	Q9Z2H5; NP_038538	http://www.phosphosite.org/proteinAction.do?id=6633&showAllSites=true	98; 98	PDRGACST*PEMPQFE; PDRGACST*PEMPQFE			GACST*PEM#PQFESVK	2	882.355	11655	13778	14341	14652	14125	14516	15000	14321	13767	14947	14532	14013	10675	10594	10964	10797	10705	10722	10713	10609	10624	10865	10799	10532	49.0057	49.501	49.4472	49.7015	49.0728	49.7495	49.6843	49.5008	49.4517	49.356
487	485	Adaptor/scaffold	Epb4.1l1; Epb4.1l1	EPB41L1; EPB41L1 iso2	§685; §685	band 4.1-like protein 1 isoform b	Q9Z2H5; NP_038538	http://www.phosphosite.org/proteinAction.do?id=6633&showAllSites=true	98; 98	PDRGACST*PEMPQFE; PDRGACST*PEMPQFE			GACST*PEM#PQFESVK	2	882.355	11486	11469	11494	11667	11026	11235	10861	10930	11175	11075	11309	11050	10675	10594	10964	10797	10705	10722	10713	10609	10624	10865	10799	10532	49.0057	49.501	49.4472	49.7015	49.0728	49.7495	49.6843	49.5008	49.4517	49.356
488	486	Adaptor/scaffold	Epb4.1l1; Epb4.1l1	EPB41L1; EPB41L1 iso2	§685; §685	band 4.1-like protein 1 isoform b	Q9Z2H5; NP_038538	http://www.phosphosite.org/proteinAction.do?id=6633&showAllSites=true	98; 98	PDRGACST*PEMPQFE; PDRGACST*PEMPQFE			GACST*PEM#PQFESVK	2	882.355	12794	13250	12991	13561	13117	12481	12707	13169	13302	13548	13079	13586	10675	10594	10964	10797	10705	10722	10713	10609	10624	10865	10799	10532	49.0057	49.501	49.4472	49.7015	49.0728	49.7495	49.6843	49.5008	49.4517	49.356
489	487	Adaptor/scaffold	Epb4.1l1; Epb4.1l1	EPB41L1; EPB41L1 iso2	§685; §685	band 4.1-like protein 1 isoform b	Q9Z2H5; NP_038538	http://www.phosphosite.org/proteinAction.do?id=6633&showAllSites=true	98; 98	PDRGACST*PEMPQFE; PDRGACST*PEMPQFE			GACST*PEM#PQFESVK	2	882.355	14387	14258	14167	14470	14545	14864	14029	13727	14340	14462	14067	13846	10675	10594	10964	10797	10705	10722	10713	10609	10624	10865	10799	10532	49.0057	49.501	49.4472	49.7015	49.0728	49.7495	49.6843	49.5008	49.4517	49.356
490	488	Adaptor/scaffold	Epb4.1l1; Epb4.1l1	EPB41L1; EPB41L1 iso2	§685; §685	band 4.1-like protein 1 isoform b	Q9Z2H5; NP_038538	http://www.phosphosite.org/proteinAction.do?id=6633&showAllSites=true	98; 98	PDRGACST*PEMPQFE; PDRGACST*PEMPQFE			GACST*PEM#PQFESVK	2	882.355	12583	12729	15249	12996	13349	13598	12891	13567	14920	13357	12600	13135	10675	10594	10964	10797	10705	10722	10713	10609	10624	10865	10799	10532	49.0057	49.501	49.4472	49.7015	49.0728	49.7495	49.6843	49.5008	49.4517	49.356
491	489	Adaptor/scaffold	Epb4.1l1; Epb4.1l1	EPB41L1; EPB41L1 iso2	§685; §685	band 4.1-like protein 1 isoform b	Q9Z2H5; NP_038538	http://www.phosphosite.org/proteinAction.do?id=6633&showAllSites=true	98; 98	PDRGACST*PEMPQFE; PDRGACST*PEMPQFE			GACST*PEM#PQFESVK	2	882.355	13799	13611	14525	14276	14928	13927	14240	13925	14548	14662	14253	14303	10675	10594	10964	10797	10705	10722	10713	10609	10624	10865	10799	10532	49.0057	49.501	49.4472	49.7015	49.0728	49.7495	49.6843	49.5008	49.4517	49.356
492	490	Adaptor/scaffold	Epb4.1l1; Epb4.1l1	EPB41L1; EPB41L1 iso2	§685; §685	band 4.1-like protein 1 isoform b	Q9Z2H5; NP_038538	http://www.phosphosite.org/proteinAction.do?id=6633&showAllSites=true	98; 98	PDRGACST*PEMPQFE; PDRGACST*PEMPQFE			GACST*PEM#PQFESVK	2	882.355	13580	13071	12796	13745	13535	13110	12517	12748	12447	13486	12894	13377	10675	10594	10964	10797	10705	10722	10713	10609	10624	10865	10799	10532	49.0057	49.501	49.4472	49.7015	49.0728	49.7495	49.6843	49.5008	49.4517	49.356
493	491	Adaptor/scaffold	Epb4.1l1; Epb4.1l1	EPB41L1; EPB41L1 iso2	§685; §685	band 4.1-like protein 1 isoform b	Q9Z2H5; NP_038538	http://www.phosphosite.org/proteinAction.do?id=6633&showAllSites=true	98; 98	PDRGACST*PEMPQFE; PDRGACST*PEMPQFE			GACST*PEM#PQFESVK	2	882.355	11320	10534	11896	11501	11217	10852	10673	11522	11553	11918	11501	11233	10675	10594	10964	10797	10705	10722	10713	10609	10624	10865	10799	10532	49.0057	49.501	49.4472	49.7015	49.0728	49.7495	49.6843	49.5008	49.4517	49.356
494	492	Adaptor/scaffold	Epb4.1l1; Epb4.1l1	EPB41L1; EPB41L1 iso2	§685; §685	band 4.1-like protein 1 isoform b	Q9Z2H5; NP_038538	http://www.phosphosite.org/proteinAction.do?id=6633&showAllSites=true	98; 98	PDRGACST*PEMPQFE; PDRGACST*PEMPQFE			GACST*PEM#PQFESVK	2	882.355	14711	12330	15075	12805	12887	13762	14810	12321	13961	13738	13838	12691	10675	10594	10964	10797	10705	10722	10713	10609	10624	10865	10799	10532	49.0057	49.501	49.4472	49.7015	49.0728	49.7495	49.6843	49.5008	49.4517	49.356
495	493	Adaptor/scaffold	Epb4.1l1; Epb4.1l1	EPB41L1; EPB41L1 iso2	§685; §685	band 4.1-like protein 1 isoform b	Q9Z2H5; NP_038538	http://www.phosphosite.org/proteinAction.do?id=6633&showAllSites=true	98; 98	PDRGACST*PEMPQFE; PDRGACST*PEMPQFE			GACST*PEM#PQFESVK	2	882.355	14221	13946	15427	14836	13933	14325	14460	14133	14361	15316	14616	14672	10675	10594	10964	10797	10705	10722	10713	10609	10624	10865	10799	10532	49.0057	49.501	49.4472	49.7015	49.0728	49.7495	49.6843	49.5008	49.4517	49.356
496	494	Adaptor/scaffold	Epb4.1l1; Epb4.1l1	EPB41L1; EPB41L1 iso2	§685; §685	band 4.1-like protein 1 isoform b	Q9Z2H5; NP_038538	http://www.phosphosite.org/proteinAction.do?id=6633&showAllSites=true	98; 98	PDRGACST*PEMPQFE; PDRGACST*PEMPQFE			GACST*PEM#PQFESVK	2	882.355	14554	12543	14904	12592	12694	12924	13858	14648	14726	12769	15002	12477	10675	10594	10964	10797	10705	10722	10713	10609	10624	10865	10799	10532	49.0057	49.501	49.4472	49.7015	49.0728	49.7495	49.6843	49.5008	49.4517	49.356
497	495	Adaptor/scaffold	Epb4.1l1; Epb4.1l1	EPB41L1; EPB41L1 iso2	§685; §685	band 4.1-like protein 1 isoform b	Q9Z2H5; NP_038538	http://www.phosphosite.org/proteinAction.do?id=6633&showAllSites=true	98; 98	PDRGACST*PEMPQFE; PDRGACST*PEMPQFE			GACST*PEM#PQFESVK	2	882.355	14030	14498	14721	14998	14777	14093	14639	14482	14148	13159	14826	14511	10675	10594	10964	10797	10705	10722	10713	10609	10624	10865	10799	10532	49.0057	49.501	49.4472	49.7015	49.0728	49.7495	49.6843	49.5008	49.4517	49.356
498	496	Adaptor/scaffold	Epb4.1l1; Epb4.1l1	EPB41L1; EPB41L1 iso2	§685; §685	band 4.1-like protein 1 isoform b	Q9Z2H5; NP_038538	http://www.phosphosite.org/proteinAction.do?id=6633&showAllSites=true	98; 98	PDRGACST*PEMPQFE; PDRGACST*PEMPQFE			GACST*PEM#PQFESVK	2	882.355	10782	10899	11305	11117	11410	10661	11056	11351	10988	10865	11125	10470	10675	10594	10964	10797	10705	10722	10713	10609	10624	10865	10799	10532	49.0057	49.501	49.4472	49.7015	49.0728	49.7495	49.6843	49.5008	49.4517	49.356
499	497	Adaptor/scaffold	Epb4.1l1; Epb4.1l1	EPB41L1; EPB41L1 iso2	§685; §685	band 4.1-like protein 1 isoform b	Q9Z2H5; NP_038538	http://www.phosphosite.org/proteinAction.do?id=6633&showAllSites=true	98; 98	PDRGACST*PEMPQFE; PDRGACST*PEMPQFE			GACST*PEM#PQFESVK	2	882.355	12959	13448	13768	13176	13770	12728	13692	13397	12839	13927	13456		10675	10594	10964	10797	10705	10722	10713	10609	10624	10865	10799	10532	49.0057	49.501	49.4472	49.7015	49.0728	49.7495	49.6843	49.5008	49.4517	49.356
500	498	Adaptor/scaffold	Epb4.1l1; Epb4.1l1	EPB41L1; EPB41L1 iso2	§685; §685	band 4.1-like protein 1 isoform b	Q9Z2H5; NP_038538	http://www.phosphosite.org/proteinAction.do?id=6633&showAllSites=true	98; 98	PDRGACST*PEMPQFE; PDRGACST*PEMPQFE			GACST*PEM#PQFESVK	2	882.355	10592	11279	11709	10737	10623	11044	11434	10548	11366	11270	10716	10857	10675	10594	10964	10797	10705	10722	10713	10609	10624	10865	10799	10532	49.0057	49.501	49.4472	49.7015	49.0728	49.7495	49.6843	49.5008	49.4517	49.356
501	499	Adaptor/scaffold	Epb4.1l1; Epb4.1l1	EPB41L1; EPB41L1 iso2	§685; §685	band 4.1-like protein 1 isoform b	Q9Z2H5; NP_038538	http://www.phosphosite.org/proteinAction.do?id=6633&showAllSites=true	98; 98	PDRGACST*PEMPQFE; PDRGACST*PEMPQFE			GACST*PEM#PQFESVK	2	882.355	13128	12895	13979	13375		13367	13459	12972	13096	14095	13654		10675	10594	10964	10797	10705	10722	10713	10609	10624	10865	10799	10532	49.0057	49.501	49.4472	49.7015	49.0728	49.7495	49.6843	49.5008	49.4517	49.356
502	500	Adaptor/scaffold	Epb4.1l1; Epb4.1l1	EPB41L1; EPB41L1 iso2	§685; §685	band 4.1-like protein 1 isoform b	Q9Z2H5; NP_038538	http://www.phosphosite.org/proteinAction.do?id=6633&showAllSites=true	98; 98	PDRGACST*PEMPQFE; PDRGACST*PEMPQFE			GACST*PEM#PQFESVK	2	882.355			13587	14084			13080		12658	14280	13272		10675	10594	10964	10797	10705	10722	10713	10609	10624	10865	10799	10532	49.0057	49.501	49.4472	49.7015	49.0728	49.7495	49.6843	49.5008	49.4517	49.356
503	501	Adaptor/scaffold	Epb4.1l1; Epb4.1l1	EPB41L1; EPB41L1 iso2	§685; §685	band 4.1-like protein 1 isoform b	Q9Z2H5; NP_038538	http://www.phosphosite.org/proteinAction.do?id=6633&showAllSites=true	98; 98	PDRGACST*PEMPQFE; PDRGACST*PEMPQFE			GACST*PEM#PQFESVK	2	882.355			13391	13917			13274		13597				10675	10594	10964	10797	10705	10722	10713	10609	10624	10865	10799	10532	49.0057	49.501	49.4472	49.7015	49.0728	49.7495	49.6843	49.5008	49.4517	49.356
504	502	Adaptor/scaffold	Epb4.1l1; Epb4.1l1	EPB41L1; EPB41L1 iso2	§685; §685	band 4.1-like protein 1 isoform b	Q9Z2H5; NP_038538	http://www.phosphosite.org/proteinAction.do?id=6633&showAllSites=true	98; 98	PDRGACST*PEMPQFE; PDRGACST*PEMPQFE			GACST*PEM#PQFESVK	2	882.355			13204										10675	10594	10964	10797	10705	10722	10713	10609	10624	10865	10799	10532	49.0057	49.501	49.4472	49.7015	49.0728	49.7495	49.6843	49.5008	49.4517	49.356
505	503	Adaptor/scaffold	Epb4.1l1; Epb4.1l1	EPB41L1; EPB41L1 iso2	§685; §685	band 4.1-like protein 1 isoform b	Q9Z2H5; NP_038538	http://www.phosphosite.org/proteinAction.do?id=6633&showAllSites=true	98; 98	PDRGACST*PEMPQFE; PDRGACST*PEMPQFE			GACST*PEM#PQFESVK	3	588.572				10798		10702	10740	10810	10604				10612	10552	10964	10797	10642	10743	10713	10567	10604	10947	10757	10532	48.7727	49.3538	49.4472	49.7015	48.8483	49.825	49.6843	49.345	49.5213	49.356
506	504	Adaptor/scaffold	Epb4.1l1; Epb4.1l1	EPB41L1; EPB41L1 iso2	§685; §685	band 4.1-like protein 1 isoform b	Q9Z2H5; NP_038538	http://www.phosphosite.org/proteinAction.do?id=6633&showAllSites=true	98; 98	PDRGACST*PEMPQFE; PDRGACST*PEMPQFE			GPSSQEDESGGLEDSPDRGACST*PEMPQFESVK	3	1197.49	15124				15401	15315					15438	15121
507	505	Adaptor/scaffold	Epb4.1l1; Epb4.1l1	EPB41L1; EPB41L1 iso2	§685; §685	band 4.1-like protein 1 isoform b	Q9Z2H5; NP_038538	http://www.phosphosite.org/proteinAction.do?id=6633&showAllSites=true	98; 98	PDRGACST*PEMPQFE; PDRGACST*PEMPQFE			GPSSQEDESGGLEDSPDRGACST*PEMPQFESVK	3	1197.49						15272
508	506	Adaptor/scaffold	Epb4.1l1; Epb4.1l1	EPB41L1; EPB41L1 iso2	§685; §685	band 4.1-like protein 1 isoform b	Q9Z2H5; NP_038538	http://www.phosphosite.org/proteinAction.do?id=6633&showAllSites=true	98; 98	PDRGACST*PEMPQFE; PDRGACST*PEMPQFE			GPSSQEDESGGLEDSPDRGACST*PEM#PQFESVK	3	1202.82								12218
509	507	Adaptor/scaffold	Epb4.1l1; Epb4.1l1	EPB41L1; EPB41L1 iso2	§693; §693	band 4.1-like protein 1 isoform b	Q9Z2H5; NP_038538	http://www.phosphosite.org/proteinAction.do?id=6633&showAllSites=true	98; 98	PEMPQFES*VKAETMT; PEMPQFES*VKAETMT			GPSSQEDESGGLEDSPDRGACSTPEMPQFES*VK	3	1197.49					15426								15169	15109	15878	15459	15426	15300	15459	15061	15307	15756	15440	15152	67.1358	67.4578	67.9667	67.6068	67.058	67.559	68.2475	67.2525	67.266	67.6105
510	508	Adaptor/scaffold	Eps15l1	EPS15R	§791, 794, 803	epidermal growth factor receptor substrate 15-like 1 isoform b	Q60902	http://www.phosphosite.org/proteinAction.do?id=3028&showAllSites=true	99	PPRPKPPS*GQSTPVS, PKPPSGQS*TPVSQLG, PVSQLGSS*DFPESPD			PKPPS*GQS*TPVSQLGSS*DFPESPDPFQPLGADSGDPFQNK	4	1095.72				24019									23422	23656	24257	24019	23683	23847	23586	23356	23896	24513	24260	23657	103.324	103.865	103.421	103.632	103.303	103.857	103.649	103.666	103.754	103.674
511	509	Adaptor/scaffold	Eps15l1	EPS15R	§791, 794, 808	epidermal growth factor receptor substrate 15-like 1 isoform b	Q60902	http://www.phosphosite.org/proteinAction.do?id=3028&showAllSites=true	99	PPRPKPPS*GQSTPVS, PKPPSGQS*TPVSQLG, GSSDFPES*PDPFQPL			PKPPS*GQS*TPVSQLGSSDFPES*PDPFQPLGADSGDPFQNK	3	1460.62			24340										23380	23803	24340	24027		23763			23875	24513	24113	23594	103.131	104.52	103.613	103.724		103.474			103.651	103.674
512	510	Adaptor/scaffold	Eps15l1	EPS15R	§791, §795	epidermal growth factor receptor substrate 15-like 1 isoform b	Q60902	http://www.phosphosite.org/proteinAction.do?id=3028&showAllSites=true	99	PPRPKPPS*GQSTPVS, KPPSGQST*PVSQLGS			PKPPS*GQST*PVSQLGSSDFPESPDPFQPLGADSGDPFQNKK	4	1107.75											22006
513	511	Adaptor/scaffold	Eps15l1	EPS15R	§791, 798	epidermal growth factor receptor substrate 15-like 1 isoform b	Q60902	http://www.phosphosite.org/proteinAction.do?id=3028&showAllSites=true	99	PPRPKPPS*GQSTPVS, SGQSTPVS*QLGSSDF			PKPPS*GQSTPVS*QLGSSDFPESPDPFQPLGADSGDPFQNK	4	1075.73								23069
514	512	Adaptor/scaffold	Eps15l1	EPS15R	§791, 803	epidermal growth factor receptor substrate 15-like 1 isoform b	Q60902	http://www.phosphosite.org/proteinAction.do?id=3028&showAllSites=true	99	PPRPKPPS*GQSTPVS, PVSQLGSS*DFPESPD			PKPPS*GQSTPVSQLGSS*DFPESPDPFQPLGADSGDPFQNK	4	1075.73							23372			24281
515	513	Adaptor/scaffold	Eps15l1	EPS15R	§791, 808	epidermal growth factor receptor substrate 15-like 1 isoform b	Q60902	http://www.phosphosite.org/proteinAction.do?id=3028&showAllSites=true	99	PPRPKPPS*GQSTPVS, GSSDFPES*PDPFQPL			PKPPS*GQSTPVSQLGSSDFPES*PDPFQPLGADSGDPFQNK	4	1075.73												23421
516	514	Adaptor/scaffold	Eps15l1	EPS15R	794, §795	epidermal growth factor receptor substrate 15-like 1 isoform b	Q60902	http://www.phosphosite.org/proteinAction.do?id=3028&showAllSites=true	99	PKPPSGQS*TPVSQLG, KPPSGQST*PVSQLGS			PKPPSGQS*T*PVSQLGSSDFPESPDPFQPLGADSGDPFQNK	4	1075.73				23770									23149	23404	24047	23770	23452	23511	23145	23083	23623	24324	23819	23363	102.037	102.742	102.457	102.699	102.265	102.366	101.663	102.412	102.515	102.864
517	515	Adaptor/scaffold	Eps15l1	EPS15R	794, §795	epidermal growth factor receptor substrate 15-like 1 isoform b	Q60902	http://www.phosphosite.org/proteinAction.do?id=3028&showAllSites=true	99	PKPPSGQS*TPVSQLG, KPPSGQST*PVSQLGS			PKPPSGQS*T*PVSQLGSSDFPESPDPFQPLGADSGDPFQNKK	4	1107.75			22338			21718							21511	21598	22338	21969	21772	21747	21675	21403	21901	22413	21992	21536	94.7963	95.1385	94.7882	95.1162	94.7222	95.1452	95.0737	94.9407	94.986	95.103
518	516	Adaptor/scaffold	Eps15l1	EPS15R	794, §795, 808	epidermal growth factor receptor substrate 15-like 1 isoform b	Q60902	http://www.phosphosite.org/proteinAction.do?id=3028&showAllSites=true	99	PKPPSGQS*TPVSQLG, KPPSGQST*PVSQLGS, GSSDFPES*PDPFQPL			PKPPSGQS*T*PVSQLGSSDFPES*PDPFQPLGADSGDPFQNK	4	1095.72			24264
519	517	Adaptor/scaffold	Eps15l1	EPS15R	803, 808	epidermal growth factor receptor substrate 15-like 1 isoform b	Q60902	http://www.phosphosite.org/proteinAction.do?id=3028&showAllSites=true	99	PVSQLGSS*DFPESPD, GSSDFPES*PDPFQPL			PKPPSGQSTPVSQLGSS*DFPES*PDPFQPLGADSGDPFQNK	4	1075.73								23091
520	518	Adaptor/scaffold	Eps8	EPS8	§684	epidermal growth factor receptor kinase substrate 8	Q08509	http://www.phosphosite.org/proteinAction.do?id=4382&showAllSites=true	92	LPVDRRKS*QMEEVQD			RKS*QMEEVQDELFQR	3	668.307	14516	14410		14721									14518	14395	14996	14721	14716	14586	14619	14368	14614	15000	14726	14459	64.4337	64.5408	64.4755	64.7155	64.4192	64.7337	64.8805	64.4355	64.5295	64.6788
521	519	Adaptor/scaffold	Fam59a	GAREM	§613	hypothetical protein LOC381126	Q3UFT3	http://www.phosphosite.org/proteinAction.do?id=4324&showAllSites=true	97	DPKSPFGS*PSAEALS			SPFGS*PSAEALSSR	2	736.824		13646	14200	13960	13904	13837	13846	13639	13843	14170	13982	13689	13699	13639	14219	13960	13897	13851	13863	13654	13858	14181	13970	13703	61.0682	61.494	61.4748	61.7617	61.1707	61.7907	61.8565	61.5482	61.58	61.4682
522	520	Adaptor/scaffold	Fam59a	GAREM	615	hypothetical protein LOC381126	Q3UFT3	http://www.phosphosite.org/proteinAction.do?id=4324&showAllSites=true	97	KSPFGSPS*AEALSSR			SPFGSPS*AEALSSR	2	736.824			13414	13186
523	521	Adaptor/scaffold	Fam59a	GAREM	§738	hypothetical protein LOC381126	Q3UFT3	http://www.phosphosite.org/proteinAction.do?id=4324&showAllSites=true	97	KPVEQKAT*PETSPLP			APKPVEQKAT*PETSPLPLK	3	704.376	10202	10110					10225	10094	10135	10419	10268	10070	10192	10124	10355	10272	10243	10218	10230	10105	10141	10401	10253	10050	47.1923	47.7388	47.2955	47.7915	47.4177	47.8882	47.9005	47.5833	47.6753	47.4363
524	522	Adaptor/scaffold	Fam59a	GAREM	§738	hypothetical protein LOC381126	Q3UFT3	http://www.phosphosite.org/proteinAction.do?id=4324&showAllSites=true	97	KPVEQKAT*PETSPLP			APKPVEQKAT*PETSPLPLK	3	704.376		10124											10192	10124	10355	10272	10243	10218	10230	10105	10141	10401	10253	10050	47.1923	47.7388	47.2955	47.7915	47.4177	47.8882	47.9005	47.5833	47.6753	47.4363
525	523	Adaptor/scaffold	Fchsd2; Fchsd2	FCHSD2; FCHSD2 iso2	§681; §705	FCH and double SH3 domains protein 2 isoform 2	Q3USJ8; Q3USJ8-2	http://www.phosphosite.org/proteinAction.do?id=11298&showAllSites=true	84; 87	SSQFFPRS*PSANENS; SSQFFPRS*PSANENS			S*PSANENSLHAESPGFSQASR	3	751.657		9761	10095	9974		9917	9933	9807		10079			9856	9775	10095	9957	9865	9903	9915	9769	9784	10086	9959	9714	45.8473	46.4623	46.3615	46.593	45.9335	46.6725	46.7065	46.2527	46.2723	46.256
526	524	Adaptor/scaffold	Gab1	Gab1	638	GRB2-associated-binding protein 1	Q9QYY0	http://www.phosphosite.org/proteinAction.do?id=1645&showAllSites=true	77	LDLDSGKS*TPPRKQK			QVEYLDLDLDSGKS*TPPRK	4	561.025	15181									15709			15211	15109	15710	15459	15388	15300	15312	15082	15328	15709	15440	15131	67.3178	67.4578	67.2973	67.6068	67.1347	67.559	67.6373	67.3305	67.3513	67.5255
527	525	Adaptor/scaffold	Gab1	Gab1	§639	GRB2-associated-binding protein 1	Q9QYY0	http://www.phosphosite.org/proteinAction.do?id=1645&showAllSites=true	77	DLDSGKST*PPRKQKS			QVEYLDLDLDSGKST*PPRK	3	747.698			15673	15405	15355	15231				15682	15400	15101	15211	15109	15731	15438	15388	15231	15312	15061	15307	15735	15440	15131	67.3178	67.4578	67.3753	67.5237	67.1347	67.559	67.6373	67.2525	67.266	67.5255
528	526	Adaptor/scaffold	Gab2	Gab2	§388	GRB2-associated-binding protein 2 isoform 2	Q9Z1S8	http://www.phosphosite.org/proteinAction.do?id=1650&showAllSites=true	73	ATIPRRNT*LPAMDNS		14-3-3 beta, EGFR, Grb2, Shc1	RNT*LPAMDNSR	2	677.8	7558	7484		7623	7553	7612		7535				7444	7819	7507	8003	7962	7553	7908	7983	7858	7789	8028	7943	7719	37.8817	37.6762	38.6328	38.9985	38.0338	39.0645	39.1627	38.7465	38.6793	38.5032
529	527	Adaptor/scaffold	Gab2	Gab2	§388	GRB2-associated-binding protein 2 isoform 2	Q9Z1S8	http://www.phosphosite.org/proteinAction.do?id=1650&showAllSites=true	73	ATIPRRNT*LPAMDNS		14-3-3 beta, EGFR, Grb2, Shc1	RNT*LPAM#DNSR	2	685.798					3875			3975	3956				3849	3857	3960	4033	3856	3990	4097	3975	3940	4046	4057	3866	22.6882	23.7257	23.6198	23.944	23.0393	24.076	23.9505	23.604	23.8762	23.5032
530	528	Adaptor/scaffold	Gab2	Gab2	§402	GRB2-associated-binding protein 2 isoform 2	Q9Z1S8	http://www.phosphosite.org/proteinAction.do?id=1650&showAllSites=true	73	SRLHRASS*CETYEYP			ASS*CETYEYPAR	2	757.287	8570				8516								8596	8494	8780	8697	8516	8685	8697	8572	8545	8763	8678	8454	40.9287	41.4638	41.5117	41.8252	40.9063	42.0443	41.9622	41.5535	41.5972	41.3083
531	529	Adaptor/scaffold	Grip1; Grip1; Grip1	GRIP1; GRIP1 iso2; GRIP1 iso3	§971; §878; §877	glutamate receptor-interacting protein 1 isoform 1	Q925T6; Q925T6-2; Q925T6-3	http://www.phosphosite.org/proteinAction.do?id=17435&showAllSites=true	122; 111; 111	SQTTRSNT*LPSDVGR; SQTTRSNT*LPSDVGR; SQTTRSNT*LPSDVGR			SNT*LPSDVGR	2	563.25	8012		8208		8004	8104	8166	8052	7998	8214	8140	7893	8029	7969	8208	8151	8017	8118	8193	8047	8020	8238	8153	7908	38.7242	39.4437	39.492	39.7295	38.9082	39.8667	39.9817	39.4915	39.5598	39.2713
532	530	Adaptor/scaffold	Grip2	GRIP2	550, 554, 557	glutamate receptor interacting protein 2	G3XA20	http://www.phosphosite.org/proteinAction.do?id=23288&showAllSites=true	112	IEFDVAES*VIPSSGT, VAESVIPS*SGTFHVK, SVIPSSGT*FHVKLPK			VVLEIEFDVAES*VIPS*SGT*FHVKLPKRR	4	848.917					30101								29617	29713	30555	30180	30101	30105	29700	29467	30049	30771	30455	29894	132.184	132.203	132.461	132.217	132.192	132.455	132.242	132.252	132.272	132.337
533	531	Adaptor/scaffold	Homer1	HOMER1	128, §144	homer protein homolog 1 isoform S	Q9Z2Y3	http://www.phosphosite.org/proteinAction.do?id=22068&showAllSites=true	41	MELTSTPS*QESAGGD, QSPLTPES*INGTDDE			M#ELTSTPS*QESAGGDLQSPLTPES*INGTDDER	3	1180.15			17114
534	532	Adaptor/scaffold	Homer1	HOMER1	131, §141	homer protein homolog 1 isoform S	Q9Z2Y3	http://www.phosphosite.org/proteinAction.do?id=22068&showAllSites=true	41	TSTPSQES*AGGDLQS, GDLQSPLT*PESINGT			MELTSTPSQES*AGGDLQSPLT*PESINGTDDER	3	1174.82			18739
535	533	Adaptor/scaffold	Homer1	HOMER1	131, §141	homer protein homolog 1 isoform S	Q9Z2Y3	http://www.phosphosite.org/proteinAction.do?id=22068&showAllSites=true	41	TSTPSQES*AGGDLQS, GDLQSPLT*PESINGT			M#ELTSTPSQES*AGGDLQSPLT*PESINGTDDER	3	1180.15									16748
536	534	Adaptor/scaffold	Homer1	HOMER1	131, §144	homer protein homolog 1 isoform S	Q9Z2Y3	http://www.phosphosite.org/proteinAction.do?id=22068&showAllSites=true	41	TSTPSQES*AGGDLQS, QSPLTPES*INGTDDE			M#ELTSTPSQES*AGGDLQSPLTPES*INGTDDER	3	1180.15			17129
537	535	Adaptor/scaffold	Homer1	HOMER1	§138, §141	homer protein homolog 1 isoform S	Q9Z2Y3	http://www.phosphosite.org/proteinAction.do?id=22068&showAllSites=true	41	SAGGDLQS*PLTPESI, GDLQSPLT*PESINGT			MELTSTPSQESAGGDLQS*PLT*PESINGTDDER	3	1174.82			17569	17300	17146		17128			17601	17363	16942	16849	16936	17579	17328	17173	17127	17118	16888	17176	17625	17363	16958	74.285	75.1045	74.8542	75.3713	74.6368	75.2533	75.132	74.972	74.9558	75.2158
538	536	Adaptor/scaffold	Homer1	HOMER1	§138, §141	homer protein homolog 1 isoform S	Q9Z2Y3	http://www.phosphosite.org/proteinAction.do?id=22068&showAllSites=true	41	SAGGDLQS*PLTPESI, GDLQSPLT*PESINGT			MELTSTPSQESAGGDLQS*PLT*PESINGTDDER	3	1174.82			17554	17316									16849	16936	17579	17328	17173	17127	17118	16888	17176	17625	17363	16958	74.285	75.1045	74.8542	75.3713	74.6368	75.2533	75.132	74.972	74.9558	75.2158
539	537	Adaptor/scaffold	Homer1	HOMER1	§138, §141	homer protein homolog 1 isoform S	Q9Z2Y3	http://www.phosphosite.org/proteinAction.do?id=22068&showAllSites=true	41	SAGGDLQS*PLTPESI, GDLQSPLT*PESINGT			M#ELTSTPSQESAGGDLQS*PLT*PESINGTDDER	3	1180.15		15250		15620	15461	15454			15421	15847	15623	15220	15211	15235	15836	15606	15472	15426	15438	15229	15421	15882	15587	15215	67.3178	68.0032	67.8052	68.229	67.4968	68.0638	68.1633	67.9447	67.9487	68.121
540	538	Adaptor/scaffold	Homer1	HOMER1	§138, §141	homer protein homolog 1 isoform S	Q9Z2Y3	http://www.phosphosite.org/proteinAction.do?id=22068&showAllSites=true	41	SAGGDLQS*PLTPESI, GDLQSPLT*PESINGT			M#ELTSTPSQESAGGDLQS*PLT*PESINGTDDER	3	1180.15		15213		15562		15402						15192	15211	15235	15836	15606	15472	15426	15438	15229	15421	15882	15587	15215	67.3178	68.0032	67.8052	68.229	67.4968	68.0638	68.1633	67.9447	67.9487	68.121
541	539	Adaptor/scaffold	Homer1	HOMER1	§138, §144	homer protein homolog 1 isoform S	Q9Z2Y3	http://www.phosphosite.org/proteinAction.do?id=22068&showAllSites=true	41	SAGGDLQS*PLTPESI, QSPLTPES*INGTDDE			M#ELTSTPSQESAGGDLQS*PLTPES*INGTDDER	3	1180.15	15205						15405
542	540	Adaptor/scaffold	Homer1	HOMER1	§141	homer protein homolog 1 isoform S	Q9Z2Y3	http://www.phosphosite.org/proteinAction.do?id=22068&showAllSites=true	41	GDLQSPLT*PESINGT			MELTSTPSQESAGGDLQSPLT*PESINGTDDER	3	1148.17	17087		17792		17385			17102		17807
543	541	Adaptor/scaffold	Homer1	HOMER1	§141	homer protein homolog 1 isoform S	Q9Z2Y3	http://www.phosphosite.org/proteinAction.do?id=22068&showAllSites=true	41	GDLQSPLT*PESINGT			M#ELTSTPSQESAGGDLQSPLT*PESINGTDDER	3	1153.5	15608	15623	16226	15960	15875	15811	15864	15594	15837	16249	15970	15619	15652	15634	16256	16005	15892	15846	15837	15628	15895	16249	16007	15656	69.1675	69.6448	69.4728	69.8697	69.225	69.8318	69.8348	69.6323	69.6603	69.827
544	542	Adaptor/scaffold	Homer1	HOMER1	§141	homer protein homolog 1 isoform S	Q9Z2Y3	http://www.phosphosite.org/proteinAction.do?id=22068&showAllSites=true	41	GDLQSPLT*PESINGT			M#ELTSTPSQESAGGDLQSPLT*PESINGTDDER	3	1153.5									15825				15652	15634	16256	16005	15892	15846	15837	15628	15895	16249	16007	15656	69.1675	69.6448	69.4728	69.8697	69.225	69.8318	69.8348	69.6323	69.6603	69.827
545	543	Adaptor/scaffold	Homer1	HOMER1	§144	homer protein homolog 1 isoform S	Q9Z2Y3	http://www.phosphosite.org/proteinAction.do?id=22068&showAllSites=true	41	QSPLTPES*INGTDDE			MELTSTPSQESAGGDLQSPLTPES*INGTDDER	3	1148.17			17764	17474		17322	17332		17358		17546		17080	17125	17764	17496	17404	17316	17328	17119	17407	17835	17519	17168	75.2943	75.9188	75.8283	76.075	75.6197	76.0612	76.0228	75.9973	75.9092	76.0933
546	544	Adaptor/scaffold	Homer1	HOMER1	§144	homer protein homolog 1 isoform S	Q9Z2Y3	http://www.phosphosite.org/proteinAction.do?id=22068&showAllSites=true	41	QSPLTPES*INGTDDE			M#ELTSTPSQESAGGDLQSPLTPES*INGTDDER	3	1153.5				15972								15605
547	545	Adaptor/scaffold	Inadl	INADL	1200, 1211	inaD-like protein isoform 2	Q63ZW7	http://www.phosphosite.org/proteinAction.do?id=16024&showAllSites=true	199	RKAKRHGT*APPPMKL, PMKLPPPY*RAPSADM			KAKRHGT*APPPM#KLPPPY*R	4	580.29						19380							19222	19183	19952	19617	19504	19380	19428	19135	19528	20019	19640	19268	84.679	84.7993	84.881	85.0858	84.7547	84.8782	85.0908	84.7677	84.767	85.1528
548	546	Adaptor/scaffold	Inadl	INADL	§1661, 1664	inaD-like protein isoform 2	Q63ZW7	http://www.phosphosite.org/proteinAction.do?id=16024&showAllSites=true	199	WAASRKTS*QNSQGDQ, SRKTSQNS*QGDQHSA			KTS*QNS*QGDQHSAHSSCR	3	725.607				970				959	987	978	1138		795	915	913	970	789	984	943	972	1006	818	1083	996	9.376	11.32	10.696	11.1085	9.1728	11.2481	9.5201	11.0492	11.3677	8.7665
549	547	Adaptor/scaffold	Inadl	INADL	§1661, 1664	inaD-like protein isoform 2	Q63ZW7	http://www.phosphosite.org/proteinAction.do?id=16024&showAllSites=true	199	WAASRKTS*QNSQGDQ, SRKTSQNS*QGDQHSA			KTS*QNS*QGDQHSAHSSCR	3	725.607								1032					795	915	913	970	789	984	943	972	1006	818	1083	996	9.376	11.32	10.696	11.1085	9.1728	11.2481	9.5201	11.0492	11.3677	8.7665
550	548	Adaptor/scaffold	Inadl	INADL	§1661, 1664	inaD-like protein isoform 2	Q63ZW7	http://www.phosphosite.org/proteinAction.do?id=16024&showAllSites=true	199	WAASRKTS*QNSQGDQ, SRKTSQNS*QGDQHSA			KTS*QNS*QGDQHSAHSSCRPSFAPVITSLQNLVGTK	5	786.363							21821
551	549	Adaptor/scaffold	Inadl	INADL	§1661, 1673	inaD-like protein isoform 2	Q63ZW7	http://www.phosphosite.org/proteinAction.do?id=16024&showAllSites=true	199	WAASRKTS*QNSQGDQ, GDQHSAHS*SCRPSFA			KTS*QNSQGDQHSAHS*SCRPSFAPVITSLQNLVGTK	5	786.363												21724
552	550	Adaptor/scaffold	Inadl	INADL	1664	inaD-like protein isoform 2	Q63ZW7	http://www.phosphosite.org/proteinAction.do?id=16024&showAllSites=true	199	SRKTSQNS*QGDQHSA			TSQNS*QGDQHSAHSSCR	3	656.253				1030		1034		1014	1054		1119	1020	847	974	1005	1043	1051	1057	1202	1019	1054	1116	1129	1031	9.796	11.607	11.2363	11.4139	11.2226	11.6128	11.5503	11.2761	11.651	11.2327
553	551	Adaptor/scaffold	Inadl	INADL	1664	inaD-like protein isoform 2	Q63ZW7	http://www.phosphosite.org/proteinAction.do?id=16024&showAllSites=true	199	SRKTSQNS*QGDQHSA			TSQNS*QGDQHSAHSSCRPSFAPVITSLQNLVGTK	4	930.686	21744		22538		22005	21940	21910		22112	22710			21742	21808	22514	22200	22024	21978	21906	21634	22111	22710	22181	21830	95.8452	96.0248	95.775	96.039	95.8778	96.1067	96.1187	96.0055	95.904	96.1188
554	552	Adaptor/scaffold	Inadl	INADL	1664, §1670	inaD-like protein isoform 2	Q63ZW7	http://www.phosphosite.org/proteinAction.do?id=16024&showAllSites=true	199	SRKTSQNS*QGDQHSA, NSQGDQHS*AHSSCRP			KTSQNS*QGDQHS*AHSSCRPSFAPVITSLQNLVGTK	5	786.363									22018
555	553	Adaptor/scaffold	Inadl	INADL	1664, 1673	inaD-like protein isoform 2	Q63ZW7	http://www.phosphosite.org/proteinAction.do?id=16024&showAllSites=true	199	SRKTSQNS*QGDQHSA, GDQHSAHS*SCRPSFA			KTSQNS*QGDQHSAHS*SCRPSFAPVITSLQNLVGTK	5	786.363				22127		21839							21700	21703	22493	22127	21961	21936	21885	21529	22090	22644	22118	21725	95.6532	95.5827	95.6988	95.7175	95.5885	95.9418	96.023	95.5112	95.8132	96.0393
556	554	Adaptor/scaffold	Inadl	INADL	1664, 1674	inaD-like protein isoform 2	Q63ZW7	http://www.phosphosite.org/proteinAction.do?id=16024&showAllSites=true	199	SRKTSQNS*QGDQHSA, DQHSAHSS*CRPSFAP			KTSQNS*QGDQHSAHSS*CRPSFAPVITSLQNLVGTK	5	786.363								21524
557	555	Adaptor/scaffold	Inadl	INADL	1678	inaD-like protein isoform 2	Q63ZW7	http://www.phosphosite.org/proteinAction.do?id=16024&showAllSites=true	199	AHSSCRPS*FAPVITS			TSQNSQGDQHSAHSSCRPS*FAPVITSLQNLVGTK	4	930.686		21831
558	556	Adaptor/scaffold	Inadl	INADL	1678	inaD-like protein isoform 2	Q63ZW7	http://www.phosphosite.org/proteinAction.do?id=16024&showAllSites=true	199	AHSSCRPS*FAPVITS			TSQNSQGDQHSAHSSCRPS*FAPVITSLQNLVGTK	5	744.75		21827											21742	21827	22472	22221	22003	21936	21927	21634	22090	22665	22181	21788	95.8452	95.9282	95.6037	96.12	95.781	95.9418	96.2017	96.0055	95.8132	96.1188
559	557	Adaptor/scaffold	Irs2	IRS2	§360	insulin receptor substrate 2	P81122	http://www.phosphosite.org/proteinAction.do?id=6132&showAllSites=true	137	CTSCRVRT*ASEGDGG			T*ASEGDGGAAGGAGTAGGR	2	800.323					3149	3328				3334
560	558	Adaptor/scaffold	Irs2	IRS2	§362	insulin receptor substrate 2	P81122	http://www.phosphosite.org/proteinAction.do?id=6132&showAllSites=true	137	SCRVRTAS*EGDGGAA			TAS*EGDGGAAGGAGTAGGR	2	800.323	3171	3176	3262	3348			3422		3291		3404	3193	3151	3159	3262	3352	3139	3331	3403	3305	3273	3337	3388	3176	19.9422	20.9617	20.9208	21.2685	20.1833	21.4287	21.1582	20.9913	21.1773	20.684
561	559	Adaptor/scaffold	Irs2	IRS2	§401	insulin receptor substrate 2	P81122	http://www.phosphosite.org/proteinAction.do?id=6132&showAllSites=true	137	APLSRSHT*LSAGCGG			SHT*LSAGCGGR	2	591.74	3232	3234	3322	3382	3255	3369	3475	3346	3347	3414	3445	3266	3235	3243	3322	3373	3244	3373	3466	3347	3336	3421	3451	3260	20.2777	21.3087	21.1733	21.3523	20.6278	21.5973	21.4185	21.1645	21.4397	21.0208
562	560	Adaptor/scaffold	Irs2	IRS2	§401	insulin receptor substrate 2	P81122	http://www.phosphosite.org/proteinAction.do?id=6132&showAllSites=true	137	APLSRSHT*LSAGCGG			SHT*LSAGCGGRPSK	2	747.83	2961	2962	3054										2961	2970	3056	3100	2952	3102	3214	3074	3063	3149	3178	2992	19.2012	20.2082	20.0833	20.2458	19.4253	20.5043	20.3905	20.0573	20.311	19.9332
563	561	Adaptor/scaffold	Irs2	IRS2	§401	insulin receptor substrate 2	P81122	http://www.phosphosite.org/proteinAction.do?id=6132&showAllSites=true	137	APLSRSHT*LSAGCGG			SHT*LSAGCGGRPSK	3	498.889		2954
564	562	Adaptor/scaffold	Irs2	IRS2	403	insulin receptor substrate 2	P81122	http://www.phosphosite.org/proteinAction.do?id=6132&showAllSites=true	137	LSRSHTLS*AGCGGRP			SHTLS*AGCGGRPSK	3	498.889	2945												2945	2949	3037	3100	2970	3102	3214	3053	3063	3149	3178	2992	19.121	20.1203	19.999	20.2458	19.5053	20.5043	20.3905	19.9747	20.311	19.9332
565	563	Adaptor/scaffold	Irs2	IRS2	§515	insulin receptor substrate 2	P81122	http://www.phosphosite.org/proteinAction.do?id=6132&showAllSites=true	137	RAFSSHRS*NTPESIA			S*NTPESIAETPPAR	2	775.348		9257										9223
566	564	Adaptor/scaffold	Irs2	IRS2	§515, §524	insulin receptor substrate 2	P81122	http://www.phosphosite.org/proteinAction.do?id=6132&showAllSites=true	137	RAFSSHRS*NTPESIA, TPESIAET*PPARDGS			S*NTPESIAET*PPAR	2	815.332					9080								8932	9040	9074	9264	9080	9210	9222	9139	9112	9330	9266	8727	42.2557	43.6212	42.6235	44.0162	42.9412	44.0707	44.0253	43.7878	43.7678	43.4513
567	565	Adaptor/scaffold	Irs2	IRS2	§517	insulin receptor substrate 2	P81122	http://www.phosphosite.org/proteinAction.do?id=6132&showAllSites=true	137	FSSHRSNT*PESIAET			SNT*PESIAETPPAR	2	775.348	9340		9570	9468	9352	9437	9451	9348	9338	9576	9473		9058	8935	9570	9474	9004	9021	9453	8929	8944	9183	9056	8874	42.7607	43.1947	44.4683	44.8193	42.6887	43.319	44.942	42.9708	43.1128	42.8897
568	566	Adaptor/scaffold	Irs2	IRS2	§517, §524	insulin receptor substrate 2	P81122	http://www.phosphosite.org/proteinAction.do?id=6132&showAllSites=true	137	FSSHRSNT*PESIAET, TPESIAET*PPARDGS			SNT*PESIAET*PPAR	2	815.332	9055
569	567	Adaptor/scaffold	Irs2	IRS2	§556	insulin receptor substrate 2	P81122	http://www.phosphosite.org/proteinAction.do?id=6132&showAllSites=true	137	GRPYRRVS*GDGAQDL			RVS*GDGAQDLDR	2	684.799	5138	5145	5263	5262	5122	5246		5219	5149	5308	5301	5103	5153	5145	5281	5279	5119	5241	5379	5234	5164	5319	5318	5115	27.7975	28.7023	28.6827	28.8813	27.9848	29.0388	29.0788	28.6598	28.7223	28.448
570	568	Adaptor/scaffold	Irs2	IRS2	§556	insulin receptor substrate 2	P81122	http://www.phosphosite.org/proteinAction.do?id=6132&showAllSites=true	137	GRPYRRVS*GDGAQDL			RVS*GDGAQDLDR	3	456.868					5127							5131	5153	5135	5260	5279	5127	5241	5379	5213	5164	5340	5318	5115	27.7975	28.7023	28.5967	28.8813	27.9848	29.0388	29.0788	28.5823	28.7223	28.529
571	569	Adaptor/scaffold	Irs4; Wwc1	IRS4; KIBRA	401; 358	insulin receptor substrate 4	Q9Z0Y7; Q5SXA9	http://www.phosphosite.org/proteinAction.do?id=7929&showAllSites=true	130; 124	LFTRRFIS*PREPPPP; LKEMRFIS*PRKWTQG			RFIS*PR	2	428.216							7615						7525	7444	7625	7584	7513	7530	7615	7459	7474	7671	7586	7404	36.7552	37.4363	37.2463	37.5528	37.0033	37.6502	37.8727	37.2298	37.4982	37.1602
572	570	Adaptor/scaffold	Kifap3	KIFAP3	256	kinesin-associated protein 3	P70188	http://www.phosphosite.org/proteinAction.do?id=7128&showAllSites=true	91	DEDLENQT*LRKDYDK			AVDEDLENQT*LR	2	741.827			10958	10810									10633	10594	10958	10797	10684	10722	10713	10567	10624	10926	10799	10532	48.8527	49.501	49.4472	49.7015	48.9983	49.7495	49.6843	49.345	49.4517	49.2857
573	571	Adaptor/scaffold	Kifap3	KIFAP3	256	kinesin-associated protein 3	P70188	http://www.phosphosite.org/proteinAction.do?id=7128&showAllSites=true	91	DEDLENQT*LRKDYDK			AVDEDLENQT*LRK	2	805.875	8568	8481	8736	8641	8527	8599		8522	8494	8728	8642	8437	8596	8494	8736	8655	8542	8622	8676	8530	8524	8742	8657	8454	40.9287	41.4638	41.4267	41.6552	40.9063	41.8077	41.8847	41.3853	41.513	41.2325
574	572	Adaptor/scaffold	Kifap3	KIFAP3	256	kinesin-associated protein 3	P70188	http://www.phosphosite.org/proteinAction.do?id=7128&showAllSites=true	91	DEDLENQT*LRKDYDK			KAVDEDLENQT*LR	2	805.875			9282	9178
575	573	Adaptor/scaffold	Madd; Madd	MADD; MADD iso10	§812; §787	MAP kinase-activating death domain protein isoform 10	Q80U28; Q80U28-10	http://www.phosphosite.org/proteinAction.do?id=19839&showAllSites=true	175; 166	QKLLRPNS*LKLASDS; QKLLRPNS*LKLASDS			LLRPNS*LK	2	510.784								8346					8407	8347	8549	8466	8395	8412	8508	8346	8356	8574	8489	8286	40.195	40.8873	40.66	40.9468	40.3497	41.0198	41.234	40.7457	40.8632	40.5772
576	574	Adaptor/scaffold	Maged1	NRAGE	§166	melanoma-associated antigen D1	Q9QYH6	http://www.phosphosite.org/proteinAction.do?id=2804&showAllSites=true	86	TTYNFPQS*PSANEMT			AGPGTTYNFPQS*PSANEMTNNQPK	3	877.711	13568	13468	14028	13799	13702	13671	13688	13495	13662	14010	13796	13487	13552	13468	14093	13842	13750	13683	13695	13486	13669	14055	13823	13514	60.4287	60.8752	60.9773	61.2467	60.5675	61.102	61.1398	60.8575	60.8163	60.9642
577	575	Adaptor/scaffold	Maged1	NRAGE	§166	melanoma-associated antigen D1	Q9QYH6	http://www.phosphosite.org/proteinAction.do?id=2804&showAllSites=true	86	TTYNFPQS*PSANEMT			AGPGTTYNFPQS*PSANEMTNNQPK	3	877.711	13629												13552	13468	14093	13842	13750	13683	13695	13486	13669	14055	13823	13514	60.4287	60.8752	60.9773	61.2467	60.5675	61.102	61.1398	60.8575	60.8163	60.9642
578	576	Adaptor/scaffold	Magi2; Magi2	AIP1; AIP1 iso4	249; 95	membrane-associated guanylate kinase, WW and PDZ domain-containing protein 2 isoform 3	Q9WVQ1; Q80TU0	http://www.phosphosite.org/proteinAction.do?id=3987&showAllSites=true	141; 137	NGNGVVIT*PESSEHE; NGNGVVIT*PESSEHE			ASIEPPEEEEEERPVVNGNGVVIT*PESSEHEDK	3	1237.89	13430	13352	13908		13626	13542	13575	13384	13551	13891	13684	13397	13430	13387	13925	13695	13666	13578	13443	13339	13564	13908	13676	13409	59.9937	60.4473	60.3245	60.6537	60.2247	60.6688	60.1637	60.254	60.39	60.3815
579	577	Adaptor/scaffold	Magi2; Magi2	AIP1; AIP1 iso4	249; 95	membrane-associated guanylate kinase, WW and PDZ domain-containing protein 2 isoform 3	Q9WVQ1; Q80TU0	http://www.phosphosite.org/proteinAction.do?id=3987&showAllSites=true	141; 137	NGNGVVIT*PESSEHE; NGNGVVIT*PESSEHE			ASIEPPEEEEEERPVVNGNGVVIT*PESSEHEDK	3	1237.89	13401	13390	13891		13590	13524			13513				13430	13387	13925	13695	13666	13578	13443	13339	13564	13908	13676	13409	59.9937	60.4473	60.3245	60.6537	60.2247	60.6688	60.1637	60.254	60.39	60.3815
580	578	Adaptor/scaffold	Magi2; Magi2	AIP1; AIP1 iso4	249; 95	membrane-associated guanylate kinase, WW and PDZ domain-containing protein 2 isoform 3	Q9WVQ1; Q80TU0	http://www.phosphosite.org/proteinAction.do?id=3987&showAllSites=true	141; 137	NGNGVVIT*PESSEHE; NGNGVVIT*PESSEHE			ASIEPPEEEEEERPVVNGNGVVIT*PESSEHEDK	4	928.669	13389	13347	13867				13530					13347	13447	13408	13867	13695	13645	13557	13569	13381	13564	13908	13697	13409	59.9937	60.5262	60.3245	60.6537	60.15	60.5907	60.662	60.4212	60.39	60.3815
581	579	Adaptor/scaffold	Magi2; Magi2	AIP1; AIP1 iso4	249, 253; 95, 99	membrane-associated guanylate kinase, WW and PDZ domain-containing protein 2 isoform 3	Q9WVQ1; Q80TU0	http://www.phosphosite.org/proteinAction.do?id=3987&showAllSites=true	141; 137	NGNGVVIT*PESSEHE, VVITPESS*EHEDKSA; NGNGVVIT*PESSEHE, VVITPESS*EHEDKSA			ASIEPPEEEEEERPVVNGNGVVIT*PESS*EHEDK	4	948.661						14182		13981					14035	14017	14555	14346	14296	14229	14178	13981	14215	14580	14327	14018	62.4518	63.0418	62.8102	63.2595	62.7507	63.3447	63.1293	62.9047	62.993	63.0393
582	580	Adaptor/scaffold	Mapk8ip3; Mapk8ip3; Mapk8ip3	JIP3; JIP3 iso2; JIP3 iso3	§363, §366; §331, §334; §340, §343	C-Jun-amino-terminal kinase-interacting protein 3 isoform b	Q9ESN9; Q9ESN9-2; Q9ESN9-3	http://www.phosphosite.org/proteinAction.do?id=2042&showAllSites=true	148; 144; 145	PETRLERT*GSSPTQG, RLERTGSS*PTQGIVN; PETRLERT*GSSPTQG, RLERTGSS*PTQGIVN; PETRLERT*GSSPTQG, RLERTGSS*PTQGIVN	ROCK1; ROCK1; ROCK1		T*GSS*PTQGIVNK	2	674.781	7978					8090
583	581	Adaptor/scaffold	Mapk8ip3; Mapk8ip3; Mapk8ip3	JIP3; JIP3 iso2; JIP3 iso3	§365, §366; §333, §334; §342, §343	C-Jun-amino-terminal kinase-interacting protein 3 isoform b	Q9ESN9; Q9ESN9-2; Q9ESN9-3	http://www.phosphosite.org/proteinAction.do?id=2042&showAllSites=true	148; 144; 145	TRLERTGS*SPTQGIV, RLERTGSS*PTQGIVN; TRLERTGS*SPTQGIV, RLERTGSS*PTQGIVN; TRLERTGS*SPTQGIV, RLERTGSS*PTQGIVN	ROCK1; ROCK1; ROCK1		TGS*S*PTQGIVNK	2	674.781		7941	8170	8128			8127	8033	7975	8190	8102	7853	7966	7927	8171	8151	7933	8097	8151	8026	7978	8196	8102	7845	38.4657	39.2697	39.2442	39.7295	38.5792	39.7887	39.8193	39.4048	39.3942	39.1127
584	582	Adaptor/scaffold	Mapk8ip3; Mapk8ip3; Mapk8ip3	JIP3; JIP3 iso2; JIP3 iso3	§366; §334; §343	C-Jun-amino-terminal kinase-interacting protein 3 isoform b	Q9ESN9; Q9ESN9-2; Q9ESN9-3	http://www.phosphosite.org/proteinAction.do?id=2042&showAllSites=true	148; 144; 145	RLERTGSS*PTQGIVN; RLERTGSS*PTQGIVN; RLERTGSS*PTQGIVN	ROCK1; ROCK1; ROCK1		TGSS*PTQGIVNK	2	634.798	6573	6537	6735	6732	6571	6692	6788	6668	6597	6786	6747	6526	6644	6626	6735	6833	6631	6753	6849	6725	6676	6852	6809	6585	33.5742	34.4518	34.4248	34.8378	33.79	34.8487	34.9017	34.5027	34.6125	34.246
585	583	Adaptor/scaffold	Mapk8ip3; Mapk8ip3; Mapk8ip3	JIP3; JIP3 iso2; JIP3 iso3	§586; §554; §563	C-Jun-amino-terminal kinase-interacting protein 3 isoform b	Q9ESN9; Q9ESN9-2; Q9ESN9-3	http://www.phosphosite.org/proteinAction.do?id=2042&showAllSites=true	148; 144; 145	RLFSSSSS*PPPAKRS; RLFSSSSS*PPPAKRS; RLFSSSSS*PPPAKRS			LFSSSSS*PPPAK	2	642.797		8151	8370	8286	8288	8231	8399	8181		8377	8287	8087	8008	7927	8150	8046	7975	8202	8399	8194	7936	8154	8069	7887	38.6315	39.2697	39.165	39.327	38.7467	40.1978	39.6437	40.0833	39.2308	38.951
586	584	Adaptor/scaffold	Mical2; Mical2	MICAL2; MICAL2 iso2	§515; §515	protein MICAL-2 isoform A	Q8BML1; NP_001180234	http://www.phosphosite.org/proteinAction.do?id=8728&showAllSites=true	110; 124	VSLSRRES*DIRPNKL; VSLSRRES*DIRPNKL			RES*DIRPNK	2	597.785			2156					2185		2259		2151	2104	2109	2156	2205	2116	2194	2327	2172	2181	2249	2286	2134	15.6607	16.5982	16.2699	16.5145	15.9052	16.6522	16.5889	16.3009	16.5656	16.1791
587	585	Adaptor/scaffold	Mpdz	MPDZ	1803, 1805	multiple PDZ domain protein	Q8VBX6	http://www.phosphosite.org/proteinAction.do?id=10659&showAllSites=true	219	FHSERRPS*QSSQVSE, SERRPSQS*SQVSESS			RPS*QS*SQVSESSLSSFTPPLSGINTSESLESNSK	3	1238.89	20599					20861
588	586	Adaptor/scaffold	Mpdz	MPDZ	1803, 1806	multiple PDZ domain protein	Q8VBX6	http://www.phosphosite.org/proteinAction.do?id=10659&showAllSites=true	219	FHSERRPS*QSSQVSE, ERRPSQSS*QVSESSL			RPS*QSS*QVSESSLSSFTPPLSGINTSESLESNSK	3	1238.89		20542	21286	21031	20779		20843	20484	20868	21360	20966		20524	20590	21380	20961	20848	20781	20772	20542	20935	21447	20966	20591	90.4528	90.9757	90.9903	90.9813	90.6682	90.9427	91.0472	91.0648	90.9002	91.2547
589	587	Adaptor/scaffold	Mpdz	MPDZ	1803, 1806	multiple PDZ domain protein	Q8VBX6	http://www.phosphosite.org/proteinAction.do?id=10659&showAllSites=true	219	FHSERRPS*QSSQVSE, ERRPSQSS*QVSESSL			RPS*QSS*QVSESSLSSFTPPLSGINTSESLESNSK	3	1238.89				20918							20992		20524	20590	21380	20961	20848	20781	20772	20542	20935	21447	20966	20591	90.4528	90.9757	90.9903	90.9813	90.6682	90.9427	91.0472	91.0648	90.9002	91.2547
590	588	Adaptor/scaffold	Mpdz	MPDZ	1803, 1806	multiple PDZ domain protein	Q8VBX6	http://www.phosphosite.org/proteinAction.do?id=10659&showAllSites=true	219	FHSERRPS*QSSQVSE, ERRPSQSS*QVSESSL			RPS*QSS*QVSESSLSSFTPPLSGINTSESLESNSK	3	1238.89				21053									20524	20590	21380	20961	20848	20781	20772	20542	20935	21447	20966	20591	90.4528	90.9757	90.9903	90.9813	90.6682	90.9427	91.0472	91.0648	90.9002	91.2547
591	589	Adaptor/scaffold	Mpdz	MPDZ	1805, 1806	multiple PDZ domain protein	Q8VBX6	http://www.phosphosite.org/proteinAction.do?id=10659&showAllSites=true	219	SERRPSQS*SQVSESS, ERRPSQSS*QVSESSL			RPSQS*S*QVSESSLSSFTPPLSGINTSESLESNSK	3	1238.89			21442			20743				21473
592	590	Adaptor/scaffold	Mpdz	MPDZ	1805, 1806	multiple PDZ domain protein	Q8VBX6	http://www.phosphosite.org/proteinAction.do?id=10659&showAllSites=true	219	SERRPSQS*SQVSESS, ERRPSQSS*QVSESSL			RPSQS*S*QVSESSLSSFTPPLSGINTSESLESNSK	3	1238.89						20714
593	591	Adaptor/scaffold	Mpdz	MPDZ	1809, 1811	multiple PDZ domain protein	Q8VBX6	http://www.phosphosite.org/proteinAction.do?id=10659&showAllSites=true	219	PSQSSQVS*ESSLSSF, QSSQVSES*SLSSFTP			RPSQSSQVS*ES*SLSSFTPPLSGINTSESLESNSK	3	1238.89	20473										21058
594	592	Adaptor/scaffold	Mpp2	MPP2	473	MAGUK p55 subfamily member 2	Q9WV34	http://www.phosphosite.org/proteinAction.do?id=12958&showAllSites=true	62	VFIEAPDY*ETLRAMN			TAEFVPYVVFIEAPDY*ETLR	2	1220.08					28172
595	593	Adaptor/scaffold	Mpp2	MPP2	473	MAGUK p55 subfamily member 2	Q9WV34	http://www.phosphosite.org/proteinAction.do?id=12958&showAllSites=true	62	VFIEAPDY*ETLRAMN			TAEFVPYVVFIEAPDY*ETLR	3	813.722	27880	28053			28142	28290		27711	28259				27860	28037	28772	28479	28135	28290	27996	27682	28243	29070	28607	28109	123.68	124.074	124.116	124.175	123.855	124.052	124.224	123.911	123.87	124.381
596	594	Adaptor/scaffold	Mpp2	MPP2	475	MAGUK p55 subfamily member 2	Q9WV34	http://www.phosphosite.org/proteinAction.do?id=12958&showAllSites=true	62	IEAPDYET*LRAMNRA			TAEFVPYVVFIEAPDYET*LR	2	1220.08						28312							27860	28352	28373		28135	28312		27682	28243	29049	28586	28130	123.68	125.637	122.198		123.855	124.052		123.911	123.87	124.281
597	595	Adaptor/scaffold	Mpp2	MPP2	475	MAGUK p55 subfamily member 2	Q9WV34	http://www.phosphosite.org/proteinAction.do?id=12958&showAllSites=true	62	IEAPDYET*LRAMNRA			TAEFVPYVVFIEAPDYET*LR	3	813.722			28768	28471			28006			29063	28619
598	596	Adaptor/scaffold	Mpp5	MPP5	§638	MAGUK p55 subfamily member 5	Q9JLB2	http://www.phosphosite.org/proteinAction.do?id=7191&showAllSites=true	77	MEQNNGHY*FDTAIVN			TREM#EQNNGHY*FDTAIVNSDLDK	3	931.732			20936										20104	20443	20936	20583	20428	20613	20331	20437	20767	20985	20858	20444	88.5768	90.3585	88.9748	89.3287	88.8217	90.221	89.125	90.6065	90.1917	89.2825
599	597	Adaptor/scaffold	Mtss1; Mtss1	MTSS1; MTSS1 iso4	§279; §303	metastasis suppressor protein 1 isoform 2	Q8R1S4; Q6ZQB7	http://www.phosphosite.org/proteinAction.do?id=13507&showAllSites=true	82; 84	SRKSSVCS*SLNSVNS; SRKSSVCS*SLNSVNS			KSSVCS*SLNSVNSSDSR	3	631.938			7519			7421							7357	7276	7520	7458	7303	7421	7479	7354	7285	7524	7439	7257	36.0702	36.7585	36.8485	37.0722	36.196	37.1527	37.1953	36.8143	36.7867	36.603
600	598	Adaptor/scaffold	Nckipsd	NckIPSD	§275	NCK-interacting protein with SH3 domain	Q9ESJ4	http://www.phosphosite.org/proteinAction.do?id=10997&showAllSites=true	79	VAAETNST*PDDLEAQ			APSPEPPTEEVAAETNST*PDDLEAQDALSPETTEEK	3	1292.56		16678			16962	16872	16898	16653	16939	17393	17095		16660	16663	17306	17055	16942	16875	16866	16653	16945	17352	17078	16727	73.4502	73.9022	73.7023	74.1933	73.6243	74.1212	74.0552	73.8333	73.9722	74.0792
601	599	Adaptor/scaffold	Nckipsd	NckIPSD	§275, §286	NCK-interacting protein with SH3 domain	Q9ESJ4	http://www.phosphosite.org/proteinAction.do?id=10997&showAllSites=true	79	VAAETNST*PDDLEAQ, LEAQDALS*PETTEEK			APSPEPPTEEVAAETNST*PDDLEAQDALS*PETTEEK	3	1319.22					16792		16713						16492	16516	17159	16908	16774	16749	16713	16531	16756	17247	16931	16559	72.7438	73.2782	73.1518	73.6225	72.9435	73.5992	73.4698	73.4063	73.2158	73.6542
602	600	Adaptor/scaffold	Nckipsd	NckIPSD	§275, 289	NCK-interacting protein with SH3 domain	Q9ESJ4	http://www.phosphosite.org/proteinAction.do?id=10997&showAllSites=true	79	VAAETNST*PDDLEAQ, QDALSPET*TEEKAAA			APSPEPPTEEVAAETNST*PDDLEAQDALSPET*TEEK	3	1319.22	16490
603	601	Adaptor/scaffold	Ndfip2	NDFIP2	296, 298	NEDD4 family-interacting protein 2	Q91ZP6	http://www.phosphosite.org/proteinAction.do?id=12147&showAllSites=true	34	YLKVRNMS*ESMAAAH, KVRNMSES*MAAAHRT			NMS*ES*M#AAAHR	2	690.727							28583						28420	28602	29316	29067	28702	28845	28583	28249		29616	29153	28676	126.42	126.885	126.745	127.026	126.635	126.67	126.966	126.66		127.007
604	602	Adaptor/scaffold	Nelf	NELF	§206	nasal embryonic luteinizing hormone-releasing hormone factor isoform A	Q99NF2	http://www.phosphosite.org/proteinAction.do?id=1905804&showAllSites=true	60	KKLERMYS*VDGVSDD			M#YS*VDGVSDDVPIR	2	824.85	16191			16438				16150	16432	16834	16566	16111	16177	16159	16802	16530	16417	16350	16362	16132	16432	16827	16553	16181	71.389	71.7702	71.6472	72.0163	71.4092	71.9108	71.989	71.731	71.8153	71.9253
605	603	Adaptor/scaffold	Nelf	NELF	§294	nasal embryonic luteinizing hormone-releasing hormone factor isoform A	Q99NF2	http://www.phosphosite.org/proteinAction.do?id=1905804&showAllSites=true	60	RSFSRSWS*DPTPMKA			SWS*DPTPMK	2	564.725	11937	11856	12311	12121	12050	12046	12058	11871	11969	12313	12145	11836	11977	11875	12350	12121	12070	12066	12078	11890	11989	12312	12143	11876	54.1277	54.4898	54.5618	54.7605	54.1798	54.8637	54.9033	54.4928	54.5132	54.3492
606	604	Adaptor/scaffold	Nelf	NELF	§294	nasal embryonic luteinizing hormone-releasing hormone factor isoform A	Q99NF2	http://www.phosphosite.org/proteinAction.do?id=1905804&showAllSites=true	60	RSFSRSWS*DPTPMKA			SWS*DPTPM#K	2	572.723	8421	8352		8524	8379	8467	8535	8394	8366	8587	8520	8289	8470	8389	8654	8571	8416	8538	8571	8394	8419	8637	8573	8349	40.4262	41.0412	41.0352	41.3372	40.4307	41.4848	41.468	41.055	41.0907	40.8208
607	605	Adaptor/scaffold	Nelf	NELF	§294	nasal embryonic luteinizing hormone-releasing hormone factor isoform A	Q99NF2	http://www.phosphosite.org/proteinAction.do?id=1905804&showAllSites=true	60	RSFSRSWS*DPTPMKA			SWS*DPTPM#K	2	572.723				12172									8470	8389	8654	8571	8416	8538	8571	8394	8419	8637	8573	8349	40.4262	41.0412	41.0352	41.3372	40.4307	41.4848	41.468	41.055	41.0907	40.8208
608	606	Adaptor/scaffold	Pacsin1	PACSIN1	§181	protein kinase C and casein kinase substrate in neurons protein 1 isoform 1	Q61644	http://www.phosphosite.org/proteinAction.do?id=14525&showAllSites=true	51	SKTEQSVT*PEQQKKL			TEQSVT*PEQQK	2	677.798	2786	2812	2882	2987	2777	2955	3046	2959	2919	2978	3022	2835	2857	2865	2952	3037	2847	3026	3132	2959	2979	3030	3079	2887	18.7795	19.7975	19.6515	19.993	18.996	20.195	20.0498	19.894	19.9658	19.4478
609	607	Adaptor/scaffold	Pacsin1	PACSIN1	§181	protein kinase C and casein kinase substrate in neurons protein 1 isoform 1	Q61644	http://www.phosphosite.org/proteinAction.do?id=14525&showAllSites=true	51	SKTEQSVT*PEQQKKL			TEQSVT*PEQQK	2	677.798			3050				3202						2857	2865	2952	3037	2847	3026	3132	2959	2979	3030	3079	2887	18.7795	19.7975	19.6515	19.993	18.996	20.195	20.0498	19.894	19.9658	19.4478
610	608	Adaptor/scaffold	Pacsin1	PACSIN1	§181	protein kinase C and casein kinase substrate in neurons protein 1 isoform 1	Q61644	http://www.phosphosite.org/proteinAction.do?id=14525&showAllSites=true	51	SKTEQSVT*PEQQKKL			TEQSVT*PEQQKK	2	741.845	2099	2102	2171	2260	2128	2225	2334	2218	2213	2257	2313	2150	2125	2130	2184	2247	2137	2236	2348	2235	2223	2257	2328	2155	15.7452	16.687	16.443	16.6867	15.9948	16.8377	16.6803	16.566	16.7468	16.3595
611	609	Adaptor/scaffold	Pacsin1	PACSIN1	§181	protein kinase C and casein kinase substrate in neurons protein 1 isoform 1	Q61644	http://www.phosphosite.org/proteinAction.do?id=14525&showAllSites=true	51	SKTEQSVT*PEQQKKL			TEQSVT*PEQQKK	3	494.899										2251			2125	2130	2184	2247	2137	2236	2348	2235	2223	2251	2328	2155	15.7452	16.687	16.443	16.6867	15.9948	16.8377	16.6803	16.566	16.7468	16.2729
612	610	Adaptor/scaffold	Pacsin1	PACSIN1	336	protein kinase C and casein kinase substrate in neurons protein 1 isoform 1	Q61644	http://www.phosphosite.org/proteinAction.do?id=14525&showAllSites=true	51	TGAVESTS*QAGDRGS			KAEGATLSNATGAVESTS*QAGDR	3	767.683	8857	8756	9033	8921	8820	8879	8916	8809	8782	9011	8913	8696	8869	8767	9033	8949	8815	8895	8928	8824	8797	9015	8930	8727	41.9937	42.5222	42.5515	42.8017	41.9407	42.8408	42.8665	42.5473	42.5577	42.2515
613	611	Adaptor/scaffold	Pde4dip	PDE4DIP	1098	myomegalin isoform 1	Q80YT7-2	http://www.phosphosite.org/proteinAction.do?id=23632&showAllSites=true	127	ERLSRLES*LAAIGGG			LSRLES*LAAIGGGELESVQAR	3	746.049				29226									28635	28942	29547	29226	29038	29223	28752	28606	29062	29952	29531	29033	127.476	128.562	127.863	127.942	128.286	128.483	127.872	128.385	127.812	128.623
614	612	Adaptor/scaffold	Pex14	PEX14	§232	peroxisomal membrane protein PEX14	Q9R0A0	http://www.phosphosite.org/proteinAction.do?id=6953&showAllSites=true	41	NRRQFPPS*PSAPKIP			QFPPS*PSAPK	2	568.263		11143		11503	11089	11027	11522		10949	11148	11478		11095	11371	11867	10650	11566	11027	11364	11428	11170	10989	11618	11372	50.5985	52.5243	52.7658	49.1827	52.2543	51.2093	52.129	52.7142	51.4478	49.4928
615	613	Adaptor/scaffold	Pex14	PEX14	§232	peroxisomal membrane protein PEX14	Q9R0A0	http://www.phosphosite.org/proteinAction.do?id=6953&showAllSites=true	41	NRRQFPPS*PSAPKIP			QFPPS*PSAPK	2	568.263				11308		9346			9279				11095	11371	11867	10650	11566	11027	11364	11428	11170	10989	11618	11372	50.5985	52.5243	52.7658	49.1827	52.2543	51.2093	52.129	52.7142	51.4478	49.4928
616	614	Adaptor/scaffold	Pex14	PEX14	§234	peroxisomal membrane protein PEX14	Q9R0A0	http://www.phosphosite.org/proteinAction.do?id=6953&showAllSites=true	41	RQFPPSPS*APKIPSW			QFPPSPS*APK	2	568.263	10261		10048	9399	9336							11108
617	615	Adaptor/scaffold	Ppfia3	PPFIA3	§264	liprin-alpha-3	P60469	http://www.phosphosite.org/proteinAction.do?id=24677&showAllSites=true	133	AVLCRQMS*QLEEELG			QMS*QLEEELGTAHR	3	570.25			16222			15796							15631	15550	16222	15900	15829	15762	15774	15523	15790	16197	15923	15593	69.082	69.3028	69.2195	69.4412	68.9677	69.4803	69.5665	69.1868	69.2378	69.3912
618	616	Adaptor/scaffold	Ppfia3	PPFIA3	55	liprin-alpha-3	P60469	http://www.phosphosite.org/proteinAction.do?id=24677&showAllSites=true	133	EAQDGLAT*AQLRLRE			LLETLREAQDGLAT*AQLR	3	693.36			24664										23800	23530	24664	24384	24082	24120	23985	23671	24337	25038	23987	23762	105.044	103.291	105.272	105.314	105.097	105.054	105.507	105.117	105.769	106.008
619	617	Adaptor/scaffold	Ranbp2	RanBP2	2179	E3 SUMO-protein ligase RanBP2	Q9ERU9	http://www.phosphosite.org/proteinAction.do?id=5017&showAllSites=true	341	HRAKLYRY*DKDVGQW			LYRY*DKDVGQWKERGIGDIK	4	630.567			31097										30079	30175	31097	30537	30109	29916	29868	29887	30196	30687	30308	29915	134.199	134.273	134.072	133.787	133.112	131.673	132.97	134.046	132.902	131.979
620	618	Adaptor/scaffold	Ranbp3	RANBP3	§146	ran-binding protein 3	Q9CT10	http://www.phosphosite.org/proteinAction.do?id=16581&showAllSites=true	53	PENLTQRS*PSESAEE			S*PSESAEETHTLEEK	2	877.362				6868						6953			6749	6668	6898	6875	6736	6816	6954	6809	6760	6953	6872	6669	33.9497	34.6117	34.706	34.9912	34.1752	35.0853	35.2972	34.8252	34.9208	34.5468
621	619	Adaptor/scaffold	Ranbp3	RANBP3	§148	ran-binding protein 3	Q9CT10	http://www.phosphosite.org/proteinAction.do?id=16581&showAllSites=true	53	NLTQRSPS*ESAEETH			SPS*ESAEETHTLEEK	2	877.362	6767		6904		6750	6854	6949	6802	6737		6903	6688
622	620	Adaptor/scaffold	Ranbp3	RANBP3	§148	ran-binding protein 3	Q9CT10	http://www.phosphosite.org/proteinAction.do?id=16581&showAllSites=true	53	NLTQRSPS*ESAEETH			SPS*ESAEETHTLEEK	2	877.362									6757
623	621	Adaptor/scaffold	Ranbp3	RANBP3	§58	ran-binding protein 3	Q9CT10	http://www.phosphosite.org/proteinAction.do?id=16581&showAllSites=true	53	VKRERTSS*LTHSEEK	Akt1, ERK1, RSK2, p90RSK	RAN	TSS*LTHSEEK	2	599.753	2470		2514	2592		2566	2691	2557	2555	2634	2656	2504	2458	2466	2515	2582	2472	2572	2675	2550	2538	2618	2641	2504	17.1503	18.1188	17.8493	18.115	17.4278	18.2778	18.1027	17.9062	18.1015	17.7468
624	622	Adaptor/scaffold	Reps2	REPS2	§449	ralBP1-associated Eps domain-containing protein 2	NP_839987	http://www.phosphosite.org/proteinAction.do?id=20883&showAllSites=true	71	KARPRSRS*YSSTSIE			SRS*YSSTSIEEAMK	2	828.353				11936					11775	12109	11943		11809	11686	12140	11936	11881	11835	11868	11680	11758	12102	11933	11666	53.488	53.7698	53.8012	53.985	53.4658	53.9798	54.1347	53.6907	53.7162	53.5998
625	623	Adaptor/scaffold	Reps2	REPS2	§449	ralBP1-associated Eps domain-containing protein 2	NP_839987	http://www.phosphosite.org/proteinAction.do?id=20883&showAllSites=true	71	KARPRSRS*YSSTSIE			SRS*YSSTSIEEAMK	3	552.571	11799	11691	12155		11888	11841		11688					11809	11691	12140	11931	11881	11835	11868	11680	11758	12102	11933	11666	53.488	53.7698	53.8012	53.985	53.4658	53.9798	54.1347	53.6907	53.7162	53.5998
626	624	Adaptor/scaffold	Reps2	REPS2	450	ralBP1-associated Eps domain-containing protein 2	NP_839987	http://www.phosphosite.org/proteinAction.do?id=20883&showAllSites=true	71	ARPRSRSY*SSTSIEE			SRSY*SSTSIEEAMK	3	552.571											11938
627	625	Adaptor/scaffold	Reps2	REPS2	450	ralBP1-associated Eps domain-containing protein 2	NP_839987	http://www.phosphosite.org/proteinAction.do?id=20883&showAllSites=true	71	ARPRSRSY*SSTSIEE			SY*SSTSIEEAMK	2	706.786			14607										14056	13996	14607	14346	14275	14208	14199	13990	14215	14559	14369	14060	62.5432	62.9587	62.9497	63.2595	62.6678	63.2715	63.2093	62.9047	62.993	62.9698
628	626	Adaptor/scaffold	Reps2	REPS2	§451	ralBP1-associated Eps domain-containing protein 2	NP_839987	http://www.phosphosite.org/proteinAction.do?id=20883&showAllSites=true	71	RPRSRSYS*STSIEEA	CDK1	AP2A1	SRSYS*STSIEEAMK	3	552.571				11942			11858		11771	12099		11674
629	627	Adaptor/scaffold	Rims1	RIMS1	1220	regulating synaptic membrane exocytosis protein 1 isoform 3	Q5J8K4	http://www.phosphosite.org/proteinAction.do?id=4052&showAllSites=true	163	VSRRSRST*SQLSQTE			ST*SQLSQTESGHK	2	735.317					3763	3901			3855		3966	3770
630	628	Adaptor/scaffold	Rims1	RIMS1	1221	regulating synaptic membrane exocytosis protein 1 isoform 3	Q5J8K4	http://www.phosphosite.org/proteinAction.do?id=4052&showAllSites=true	163	SRRSRSTS*QLSQTES			STS*QLSQTESGHK	2	735.317	3756	3757	3885	3923			4012			3950			3747	3757	3876	3928	3751	3906	4013	3874	3856	3941	3952	3761	22.2642	23.2873	23.2603	23.5175	22.598	23.7362	23.5953	23.2518	23.5197	23.0695
631	629	Adaptor/scaffold	Rims1	RIMS1	§1448	regulating synaptic membrane exocytosis protein 1 isoform 3	Q5J8K4	http://www.phosphosite.org/proteinAction.do?id=4052&showAllSites=true	163	TPLTRRAS*QSSLESS			RAS*QSSLESSSGPPCIR	2	949.925					9440		9509		9359	9616	9507	9289	9415	9334	9620	9495	9424	9462	9474	9349	9343	9616	9497	9273	44.1812	44.7682	44.627	44.8962	44.3137	45.0225	45.0193	44.6258	44.6167	44.4862
632	630	Adaptor/scaffold	Rims1	RIMS1	§1448	regulating synaptic membrane exocytosis protein 1 isoform 3	Q5J8K4	http://www.phosphosite.org/proteinAction.do?id=4052&showAllSites=true	163	TPLTRRAS*QSSLESS			RAS*QSSLESSSGPPCIR	3	633.619			9603					9353		9607
633	631	Adaptor/scaffold	Rims1	RIMS1	§1448, §1450	regulating synaptic membrane exocytosis protein 1 isoform 3	Q5J8K4	http://www.phosphosite.org/proteinAction.do?id=4052&showAllSites=true	163	TPLTRRAS*QSSLESS, LTRRASQS*SLESSSG			RAS*QS*SLESSSGPPCIR	3	660.274				10029
634	632	Adaptor/scaffold	Rims1	RIMS1	§1448, §1451	regulating synaptic membrane exocytosis protein 1 isoform 3	Q5J8K4	http://www.phosphosite.org/proteinAction.do?id=4052&showAllSites=true	163	TPLTRRAS*QSSLESS, TRRASQSS*LESSSGP			RAS*QSS*LESSSGPPCIR	2	989.908					9905	9985		9871	9862	10119	10011	9763	9877	9817	10145	10041	9907	9966	9957	9853	9847	10107	10011	9756	45.9315	46.6238	46.51	46.9017	46.0945	46.9023	46.868	46.5857	46.5232	46.3298
635	633	Adaptor/scaffold	Rims1	RIMS1	§1448, §1451	regulating synaptic membrane exocytosis protein 1 isoform 3	Q5J8K4	http://www.phosphosite.org/proteinAction.do?id=4052&showAllSites=true	163	TPLTRRAS*QSSLESS, TRRASQSS*LESSSGP			RAS*QSS*LESSSGPPCIR	3	660.274			10133						9836		9992		9877	9817	10145	10041	9907	9966	9978	9853	9868	10128	9992	9756	45.9315	46.6238	46.51	46.9017	46.0945	46.9023	46.9442	46.5857	46.6003	46.4093
636	634	Adaptor/scaffold	Rims1	RIMS1	§1450	regulating synaptic membrane exocytosis protein 1 isoform 3	Q5J8K4	http://www.phosphosite.org/proteinAction.do?id=4052&showAllSites=true	163	LTRRASQS*SLESSSG			RASQS*SLESSSGPPCIR	3	633.619					9431	9448	9480		9330		9524		9415	9313	9620	9495	9424	9462	9474	9349	9343	9603	9524	9273	44.1812	44.6945	44.627	44.8962	44.3137	45.0225	45.0193	44.6258	44.6167	44.4862
637	635	Adaptor/scaffold	Rims1	RIMS1	§1450, §1451	regulating synaptic membrane exocytosis protein 1 isoform 3	Q5J8K4	http://www.phosphosite.org/proteinAction.do?id=4052&showAllSites=true	163	LTRRASQS*SLESSSG, TRRASQSS*LESSSGP			RASQS*S*LESSSGPPCIR	3	660.274						9954		9864
638	636	Adaptor/scaffold	Rims1	RIMS1	§1451	regulating synaptic membrane exocytosis protein 1 isoform 3	Q5J8K4	http://www.phosphosite.org/proteinAction.do?id=4052&showAllSites=true	163	TRRASQSS*LESSSGP			RASQSS*LESSSGPPCIR	3	633.619				9500								9261
639	637	Adaptor/scaffold	Rims1; Rims1	RIMS1; RIMS1 iso7	§239; §239	regulating synaptic membrane exocytosis protein 1 isoform 3	Q5J8K4; Q99NE5-7	http://www.phosphosite.org/proteinAction.do?id=4052&showAllSites=true	163; 133	KARLQERS*RSQTPLS; KARLQERS*RSQTPLS			S*RSQTPLSTAAVSSQDTASHGAPLDR	3	907.426			11492		11298			11115	11195	11482			11263	11182	11492	11406	11356	11310	11322	11155	11254	11535	11387	11141	51.2777	51.7698	51.5818	51.9282	51.4598	51.948	51.9623	51.6172	51.7687	51.4548
640	638	Adaptor/scaffold	Rims1; Rims1	RIMS1; RIMS1 iso7	§239; §239	regulating synaptic membrane exocytosis protein 1 isoform 3	Q5J8K4; Q99NE5-7	http://www.phosphosite.org/proteinAction.do?id=4052&showAllSites=true	163; 133	KARLQERS*RSQTPLS; KARLQERS*RSQTPLS			S*RSQTPLSTAAVSSQDTASHGAPLDR	4	680.821			11514						11214	11503			11263	11182	11514	11406	11335	11310	11322	11155	11254	11535	11387	11141	51.2777	51.7698	51.5818	51.9282	51.3773	51.948	51.9623	51.6172	51.7687	51.4548
641	639	Adaptor/scaffold	Rims1; Rims1	RIMS1; RIMS1 iso7	§241; §241	regulating synaptic membrane exocytosis protein 1 isoform 3	Q5J8K4; Q99NE5-7	http://www.phosphosite.org/proteinAction.do?id=4052&showAllSites=true	163; 133	RLQERSRS*QTPLSTA; RLQERSRS*QTPLSTA	CaMK2-alpha; CaMK2-alpha	14-3-3 beta, 14-3-3 eta, 14-3-3 gamma; 14-3-3 beta, 14-3-3 eta, 14-3-3 gamma	SRS*QTPLSTAAVSSQDTASHGAPLDR	3	907.426		11121		11346		11249	11263				11331	11103
642	640	Adaptor/scaffold	Rims1; Rims1	RIMS1; RIMS1 iso7	§241; §241	regulating synaptic membrane exocytosis protein 1 isoform 3	Q5J8K4; Q99NE5-7	http://www.phosphosite.org/proteinAction.do?id=4052&showAllSites=true	163; 133	RLQERSRS*QTPLSTA; RLQERSRS*QTPLSTA	CaMK2-alpha; CaMK2-alpha	14-3-3 beta, 14-3-3 eta, 14-3-3 gamma; 14-3-3 beta, 14-3-3 eta, 14-3-3 gamma	SRS*QTPLSTAAVSSQDTASHGAPLDR	4	680.821							11285
643	641	Adaptor/scaffold	Rims1; Rims1	RIMS1; RIMS1 iso7	§243; §243	regulating synaptic membrane exocytosis protein 1 isoform 3	Q5J8K4; Q99NE5-7	http://www.phosphosite.org/proteinAction.do?id=4052&showAllSites=true	163; 133	QERSRSQT*PLSTAAV; QERSRSQT*PLSTAAV			SRSQT*PLSTAAVSSQDTASHGAPLDR	4	680.821	11224	11128		11365	11317	11251						11115
644	642	Adaptor/scaffold	Rims1; Rims1	RIMS1; RIMS1 iso7	247; 247	regulating synaptic membrane exocytosis protein 1 isoform 3	Q5J8K4; Q99NE5-7	http://www.phosphosite.org/proteinAction.do?id=4052&showAllSites=true	163; 133	RSQTPLST*AAVSSQD; RSQTPLST*AAVSSQD			SRSQTPLST*AAVSSQDTASHGAPLDR	3	907.426	11208
645	643	Adaptor/scaffold	Rims1; Rims1	RIMS1; RIMS1 iso7	§413; §591	regulating synaptic membrane exocytosis protein 1 isoform 3	Q5J8K4; Q99NE5-7	http://www.phosphosite.org/proteinAction.do?id=4052&showAllSites=true	163; 133	TWHSRETS*PISSHPV; TWHSRETS*PISSHPV			ETS*PISSHPVTWQPSK	2	930.93	11568	11468	11876	11704	11662	11631	11644	11477	11558	11876	11710	11468	11557	11455	11888	11700	11671	11625	11644	11470	11569	11850	11723	11435	52.4797	52.8622	52.8468	53.11	52.6715	53.1672	53.305	52.8822	52.9832	52.6457
646	644	Adaptor/scaffold	Rims2; Rims2; Rims2	RIMS2; RIMS2 iso2; RIMS2 iso4	§1515, §1518; §270, §273; §1535, §1538	regulating synaptic membrane exocytosis protein 2	Q9EQZ7; Q9EQZ7-2; Q0VF51	http://www.phosphosite.org/proteinAction.do?id=7524&showAllSites=true	173; 31; 175	APLTRRAS*QSSLESS, TRRASQSS*LESSTGP; APLTRRAS*QSSLESS, TRRASQSS*LESSTGP; APLTRRAS*QSSLESS, TRRASQSS*LESSTGP			RAS*QSS*LESSTGPSYSR	2	980.396											7459			7234	7478	7458	7261	7404	7479	7333	7285	7482	7459	7215		36.5973	36.6878	37.0722	36.0455	37.1527	37.1953	36.7337	36.7867	36.434
647	645	Adaptor/scaffold	Rims2; Rims2	RIMS2; RIMS2 iso4	§409; §369	regulating synaptic membrane exocytosis protein 2	Q9EQZ7; Q0VF51	http://www.phosphosite.org/proteinAction.do?id=7524&showAllSites=true	173; 175	ARHERRHS*DVSLANA; ARHERRHS*DVSLANA			RHS*DVSLANAELEDSR	3	626.95	9971	9867		10056		10000	10012			10179
648	646	Adaptor/scaffold	Rims2; Rims2	RIMS2; RIMS2 iso4	§412; §372	regulating synaptic membrane exocytosis protein 2	Q9EQZ7; Q0VF51	http://www.phosphosite.org/proteinAction.do?id=7524&showAllSites=true	173; 175	ERRHSDVS*LANAELE; ERRHSDVS*LANAELE			RHSDVS*LANAELEDSR	3	626.95			10179		9983								9961	9859	10179	10041	9970	9987	9999	9853	9868	10170	10001	9798	46.2768	46.77	46.5867	46.9017	46.3398	46.9832	47.0187	46.5857	46.6003	46.5518
649	647	Adaptor/scaffold	Rusc2	RUSC2	§542	iporin	Q3V1Z0	http://www.phosphosite.org/proteinAction.do?id=15828&showAllSites=true	162	AALAGPAS*PPRRVTS			LSEGPAALAGPAS*PPR	2	785.885									12884	13212			12775	12736	13232	12981	12889	12906	12918	12688	12884	13194	13004	12716	57.2925	57.8678	57.7623	57.976	57.2372	58.0563	58.0973	57.6437	57.8	57.6685
650	648	Adaptor/scaffold	Rusc2	RUSC2	§542	iporin	Q3V1Z0	http://www.phosphosite.org/proteinAction.do?id=15828&showAllSites=true	162	AALAGPAS*PPRRVTS			LSEGPAALAGPAS*PPRR	3	576.293					10764		10769			10959			10759	10678	11027	10860	10764	10785	10818	10630	10708	10989	10883	10616	49.3167	49.7995	49.67	49.9268	49.4308	49.977	50.0643	49.5775	49.7308	49.4928
651	649	Adaptor/scaffold	Sash3	SLY	10	SAM and SH3 domain-containing protein 3	Q8K352	http://www.phosphosite.org/proteinAction.do?id=9945&showAllSites=true	42	RRKPSNAS*DKEPTQK			RKPSNAS*DKEPTQK	3	555.937	1193												1193	1142	1176	1186	1185	1227	1356	1167	1199	1293	1286	1178	11.7264	12.3884	12.0543	12.0778	11.8613	12.4087	12.29	11.9634	12.2761	12.0612
652	650	Adaptor/scaffold	Sash3	SLY	7	SAM and SH3 domain-containing protein 3	Q8K352	http://www.phosphosite.org/proteinAction.do?id=9945&showAllSites=true	42	-MLRRKPS*NASDKEP			RKPS*NASDKEPTQK	3	555.937											1299
653	651	Adaptor/scaffold	Scel	SCEL	514	sciellin	Q9EQG3	http://www.phosphosite.org/proteinAction.do?id=11240&showAllSites=true	73	NSLFKEST*RASVYSY			NGRIDGQANGLTNSLFKEST*R	3	786.711												22079	21973	22123	22808	22536	22255	22230	22179	21886	22384	23001	22496	22079	96.8528	97.3658	97.0515	97.3958	96.9273	97.1148	97.3338	97.1535	97.088	97.4943
654	652	Adaptor/scaffold	Sgip1; Sgip1; Sgip1; Sgip1; Sgip1	SGIP1; SGIP1 iso2; SGIP1 iso3; SGIP1 iso4; SGIP1 iso6	§169; §137; §168; §168; §136	SH3-containing GRB2-like protein 3-interacting protein 1	Q8VD37; Q8VD37-2; Q8VD37-3; Q8VD37-4; E9QMC8	http://www.phosphosite.org/proteinAction.do?id=8291&showAllSites=true	86; 65; 71; 69; 65	GAIKRNLS*SEEVARP; GAIKRNLS*SEEVARP; GAIKRNLS*SEEVARP; GAIKRNLS*SEEVARP; GAIKRNLS*SEEVARP			NLS*SEEVAR	2	542.737			7092										6917	6878	7092	7038	6904	7005	7101	6977	6928	7146	7082	6858	34.5697	35.3372	35.3475	35.5658	34.7912	35.7612	35.8425	35.4505	35.5382	35.2802
655	653	Adaptor/scaffold	Sgip1; Sgip1; Sgip1; Sgip1; Sgip1	SGIP1; SGIP1 iso2; SGIP1 iso3; SGIP1 iso4; SGIP1 iso6	§169; §137; §168; §168; §136	SH3-containing GRB2-like protein 3-interacting protein 1	Q8VD37; Q8VD37-2; Q8VD37-3; Q8VD37-4; E9QMC8	http://www.phosphosite.org/proteinAction.do?id=8291&showAllSites=true	86; 65; 71; 69; 65	GAIKRNLS*SEEVARP; GAIKRNLS*SEEVARP; GAIKRNLS*SEEVARP; GAIKRNLS*SEEVARP; GAIKRNLS*SEEVARP			RNLS*SEEVAR	2	620.788		5097	5246								5281	5076	5111	5097	5239	5237	5098	5472	5337	5192	5122	5298	5276	5094	27.629	28.5268	28.5273	28.7252	27.8928	29.9432	28.9133	28.5068	28.5503	28.3637
656	654	Adaptor/scaffold	Sgip1; Sgip1; Sgip1; Sgip1; Sgip1	SGIP1; SGIP1 iso2; SGIP1 iso3; SGIP1 iso4; SGIP1 iso6	§180; §148; §179; §179; §147	SH3-containing GRB2-like protein 3-interacting protein 1	Q8VD37; Q8VD37-2; Q8VD37-3; Q8VD37-4; E9QMC8	http://www.phosphosite.org/proteinAction.do?id=8291&showAllSites=true	86; 65; 71; 69; 65	VARPRRST*PTPELTS; VARPRRST*PTPELTS; VARPRRST*PTPELTS; VARPRRST*PTPELTS; VARPRRST*PTPELTS			RST*PTPELTSK	2	648.813	5350	5331	5474	5496	5342	5456	5582	5431	5385	5544	5521	5329	5636	5345	5743	5496	5644	5703	5841	5675	5626	5802	5759	5598	29.6832	29.4975	30.4085	30.5825	29.9945	30.8345	30.9318	30.3913	30.5467	30.2822
657	655	Adaptor/scaffold	Sgip1; Sgip1; Sgip1; Sgip1; Sgip1	SGIP1; SGIP1 iso2; SGIP1 iso3; SGIP1 iso4; SGIP1 iso6	§180, §182; §148, §150; §179, §181; §179, §181; §147, §149	SH3-containing GRB2-like protein 3-interacting protein 1	Q8VD37; Q8VD37-2; Q8VD37-3; Q8VD37-4; E9QMC8	http://www.phosphosite.org/proteinAction.do?id=8291&showAllSites=true	86; 65; 71; 69; 65	VARPRRST*PTPELTS, RPRRSTPT*PELTSKK; VARPRRST*PTPELTS, RPRRSTPT*PELTSKK; VARPRRST*PTPELTS, RPRRSTPT*PELTSKK; VARPRRST*PTPELTS, RPRRSTPT*PELTSKK; VARPRRST*PTPELTS, RPRRSTPT*PELTSKK			RST*PT*PELTSK	2	688.797	5217	5217	5347	5371	5200	5349	5458	5326	5260	5425	5407	5202	5258	5261	5347	5405	5245	5388	5505	5360	5311	5466	5444	5241	28.2302	29.1787	29.0875	29.3652	28.484	29.6028	29.5895	29.1588	29.3243	29.0142
658	656	Adaptor/scaffold	Sgip1	SGIP1	§316, §319, §324	SH3-containing GRB2-like protein 3-interacting protein 1	Q8VD37	http://www.phosphosite.org/proteinAction.do?id=8291&showAllSites=true	86	EEKWVHFS*DASPEHV, WVHFSDAS*PEHVTPE, DASPEHVT*PELTPRE			WVHFS*DAS*PEHVT*PELTPR	3	815.662	18210	18240	18921	18604	18501	18401	18444	18171	18506	18943	18636	18264	18235	18280	18986	18630	18538	18450	18504	18232	18506	19032	18695	18323	80.3788	80.929	80.8468	80.9682	80.557	81.0225	81.1312	80.9402	80.788	81.1197
659	657	Adaptor/scaffold	Sgip1	SGIP1	§316, §324	SH3-containing GRB2-like protein 3-interacting protein 1	Q8VD37	http://www.phosphosite.org/proteinAction.do?id=8291&showAllSites=true	86	EEKWVHFS*DASPEHV, DASPEHVT*PELTPRE			WVHFS*DASPEHVT*PELTPR	3	789.006	16706	16706	17353	17058	16971	16876		16639	16947		17080	16751	16744	16705	17390	17097	17026	16917	16950	16699	16987	17436	17080	16790	73.8162	74.0782	74.0622	74.3837	73.9888	74.297	74.4035	74.1195	74.1553	74.4245
660	658	Adaptor/scaffold	Sgip1	SGIP1	§319, §324	SH3-containing GRB2-like protein 3-interacting protein 1	Q8VD37	http://www.phosphosite.org/proteinAction.do?id=8291&showAllSites=true	86	WVHFSDAS*PEHVTPE, DASPEHVT*PELTPRE			WVHFSDAS*PEHVT*PELTPR	2	1183.01		16734	17431	17110			16941	16692	16998	17427	17132	16801	16744	16705	17390	17097	17005	16917	16908	16699	17008	17427	17120	16790	73.8162	74.0782	74.0622	74.3837	73.895	74.297	74.2255	74.1195	74.2473	74.4245
661	659	Adaptor/scaffold	Sgip1	SGIP1	§319, §324	SH3-containing GRB2-like protein 3-interacting protein 1	Q8VD37	http://www.phosphosite.org/proteinAction.do?id=8291&showAllSites=true	86	WVHFSDAS*PEHVTPE, DASPEHVT*PELTPRE			WVHFSDAS*PEHVT*PELTPR	3	789.006							16888			17374
662	660	Adaptor/scaffold	Sgip1	SGIP1	§319, §324	SH3-containing GRB2-like protein 3-interacting protein 1	Q8VD37	http://www.phosphosite.org/proteinAction.do?id=8291&showAllSites=true	86	WVHFSDAS*PEHVTPE, DASPEHVT*PELTPRE			WVHFSDAS*PEHVT*PELTPR	4	592.007									16985				16744	16747	17390	17097	17026	16917	16950	16699	16985	17415	17141	16811	73.8162	74.26	74.0622	74.3837	73.9888	74.297	74.4035	74.1195	74.1553	74.3377
663	661	Adaptor/scaffold	Sgip1	SGIP1	§335	SH3-containing GRB2-like protein 3-interacting protein 1	Q8VD37	http://www.phosphosite.org/proteinAction.do?id=8291&showAllSites=true	86	TPREQVVT*PPAASDI			EQVVT*PPAASDIPADSPAPAPPGPTGSAGPPGPPGPR	3	1163.89	15633	15657	16103	15877	15935	15675	15817	15629	15876	16110	15989	15615	15610	15676	16256	16026	15892	15846	15817	15628	15895	16302	16007	15635	68.9992	69.804	69.4728	69.9545	69.225	69.8318	69.9208	69.6323	69.6603	69.827
664	662	Adaptor/scaffold	Sgip1	SGIP1	§335	SH3-containing GRB2-like protein 3-interacting protein 1	Q8VD37	http://www.phosphosite.org/proteinAction.do?id=8291&showAllSites=true	86	TPREQVVT*PPAASDI			EQVVT*PPAASDIPADSPAPAPPGPTGSAGPPGPPGPR	3	1163.89	15471	15502	16142	15931	15718		15665	15458		16240		15464	15610	15676	16256	16026	15892	15846	15817	15628	15895	16302	16007	15635	68.9992	69.804	69.4728	69.9545	69.225	69.8318	69.9208	69.6323	69.6603	69.827
665	663	Adaptor/scaffold	Sgip1	SGIP1	§335	SH3-containing GRB2-like protein 3-interacting protein 1	Q8VD37	http://www.phosphosite.org/proteinAction.do?id=8291&showAllSites=true	86	TPREQVVT*PPAASDI			EQVVT*PPAASDIPADSPAPAPPGPTGSAGPPGPPGPR	3	1163.89										16070			15610	15676	16256	16026	15892	15846	15817	15628	15895	16302	16007	15635	68.9992	69.804	69.4728	69.9545	69.225	69.8318	69.9208	69.6323	69.6603	69.827
666	664	Adaptor/scaffold	Sgip1	SGIP1	§335	SH3-containing GRB2-like protein 3-interacting protein 1	Q8VD37	http://www.phosphosite.org/proteinAction.do?id=8291&showAllSites=true	86	TPREQVVT*PPAASDI			EQVVT*PPAASDIPADSPAPAPPGPTGSAGPPGPPGPR	4	873.173	15535			15971		15776			15785	16221	15950		15610	15655	16256	16005	15640	15825	15858	15649	15895	16221	16007	15635	68.9992	69.7185	69.4728	69.8697	68.189	69.7418	69.9208	69.721	69.6603	69.827
667	665	Adaptor/scaffold	Sgip1	SGIP1	340	SH3-containing GRB2-like protein 3-interacting protein 1	Q8VD37	http://www.phosphosite.org/proteinAction.do?id=8291&showAllSites=true	86	VVTPPAAS*DIPADSP			EQVVTPPAAS*DIPADSPAPAPPGPTGSAGPPGPPGPR	3	1163.89		15485	16280			15827			15678
668	666	Adaptor/scaffold	Sgip1	SGIP1	340	SH3-containing GRB2-like protein 3-interacting protein 1	Q8VD37	http://www.phosphosite.org/proteinAction.do?id=8291&showAllSites=true	86	VVTPPAAS*DIPADSP			EQVVTPPAAS*DIPADSPAPAPPGPTGSAGPPGPPGPR	3	1163.89									15705
669	667	Adaptor/scaffold	Sgip1	SGIP1	§346	SH3-containing GRB2-like protein 3-interacting protein 1	Q8VD37	http://www.phosphosite.org/proteinAction.do?id=8291&showAllSites=true	86	ASDIPADS*PAPAPPG			EQVVTPPAASDIPADS*PAPAPPGPTGSAGPPGPPGPR	3	1163.89											15816
670	668	Adaptor/scaffold	Sgip1	SGIP1	§371	SH3-containing GRB2-like protein 3-interacting protein 1	Q8VD37	http://www.phosphosite.org/proteinAction.do?id=8291&showAllSites=true	86	PGPRHVPS*PLNLEEV			HVPS*PLNLEEVQK	3	523.927	13795	13731						13705	13917		14038		13825	13744	14282	14052	14023	13893	13926	13696	13917	14265	14054	13745	61.5792	61.924	61.7212	62.109	61.6717	61.9577	62.1152	61.7152	61.8245	61.7953
671	669	Adaptor/scaffold	Sgip1; Sgip1; Sgip1; Sgip1; Sgip1	SGIP1; SGIP1 iso2; SGIP1 iso3; SGIP1 iso4; SGIP1 iso6	§480; §282; §313; §313; 281	SH3-containing GRB2-like protein 3-interacting protein 1	Q8VD37; Q8VD37-2; Q8VD37-3; Q8VD37-4; E9QMC8	http://www.phosphosite.org/proteinAction.do?id=8291&showAllSites=true	86; 65; 71; 69; 65	KPGVGDVS*RPFSPPI; KPGVGDVS*RPFSPPI; KPGVGDVS*RPFSPPI; KPGVGDVS*RPFSPPI; KPGVGDVS*RPFSPPI			LPPGKPGVGDVS*RPFSPPIHSSSPPPIAPLAR	4	827.689							16983
672	670	Adaptor/scaffold	Sgip1; Sgip1; Sgip1; Sgip1; Sgip1	SGIP1; SGIP1 iso2; SGIP1 iso3; SGIP1 iso4; SGIP1 iso6	§480, §489; §282, §291; §313, §322; §313, §322; 281, 290	SH3-containing GRB2-like protein 3-interacting protein 1	Q8VD37; Q8VD37-2; Q8VD37-3; Q8VD37-4; E9QMC8	http://www.phosphosite.org/proteinAction.do?id=8291&showAllSites=true	86; 65; 71; 69; 65	KPGVGDVS*RPFSPPI, PFSPPIHS*SSPPPIA; KPGVGDVS*RPFSPPI, PFSPPIHS*SSPPPIA; KPGVGDVS*RPFSPPI, PFSPPIHS*SSPPPIA; KPGVGDVS*RPFSPPI, PFSPPIHS*SSPPPIA; KPGVGDVS*RPFSPPI, PFSPPIHS*SSPPPIA			LPPGKPGVGDVS*RPFSPPIHS*SSPPPIAPLAR	4	847.681												17716	17752	17734	18461	18084	18055	17862	18042	17749	18058	18486	18086	17716	78.2358	78.5548	78.6	78.6237	78.4642	78.4585	79.143	78.7928	78.679	78.8328
673	671	Adaptor/scaffold	Sgip1; Sgip1; Sgip1; Sgip1; Sgip1	SGIP1; SGIP1 iso2; SGIP1 iso3; SGIP1 iso4; SGIP1 iso6	§480, §491; §282, §293; §313, §324; §313, §324; 281, 292	SH3-containing GRB2-like protein 3-interacting protein 1	Q8VD37; Q8VD37-2; Q8VD37-3; Q8VD37-4; E9QMC8	http://www.phosphosite.org/proteinAction.do?id=8291&showAllSites=true	86; 65; 71; 69; 65	KPGVGDVS*RPFSPPI, SPPIHSSS*PPPIAPL; KPGVGDVS*RPFSPPI, SPPIHSSS*PPPIAPL; KPGVGDVS*RPFSPPI, SPPIHSSS*PPPIAPL; KPGVGDVS*RPFSPPI, SPPIHSSS*PPPIAPL; KPGVGDVS*RPFSPPI, SPPIHSSS*PPPIAPL			LPPGKPGVGDVS*RPFSPPIHSSS*PPPIAPLAR	4	847.681							17789
674	672	Adaptor/scaffold	Sgip1; Sgip1; Sgip1; Sgip1; Sgip1	SGIP1; SGIP1 iso2; SGIP1 iso3; SGIP1 iso4; SGIP1 iso6	§484; §286; §317; §317; 285	SH3-containing GRB2-like protein 3-interacting protein 1	Q8VD37; Q8VD37-2; Q8VD37-3; Q8VD37-4; E9QMC8	http://www.phosphosite.org/proteinAction.do?id=8291&showAllSites=true	86; 65; 71; 69; 65	GDVSRPFS*PPIHSSS; GDVSRPFS*PPIHSSS; GDVSRPFS*PPIHSSS; GDVSRPFS*PPIHSSS; GDVSRPFS*PPIHSSS			LPPGKPGVGDVSRPFS*PPIHSSSPPPIAPLAR	4	827.689	16782			17127	17099	16925	17027	16734	17000	17574	17259	16867
675	673	Adaptor/scaffold	Sgip1; Sgip1; Sgip1; Sgip1; Sgip1	SGIP1; SGIP1 iso2; SGIP1 iso3; SGIP1 iso4; SGIP1 iso6	§484; §286; §317; §317; 285	SH3-containing GRB2-like protein 3-interacting protein 1	Q8VD37; Q8VD37-2; Q8VD37-3; Q8VD37-4; E9QMC8	http://www.phosphosite.org/proteinAction.do?id=8291&showAllSites=true	86; 65; 71; 69; 65	GDVSRPFS*PPIHSSS; GDVSRPFS*PPIHSSS; GDVSRPFS*PPIHSSS; GDVSRPFS*PPIHSSS; GDVSRPFS*PPIHSSS			LPPGKPGVGDVSRPFS*PPIHSSSPPPIAPLAR	4	827.689	16865				17060					17454
676	674	Adaptor/scaffold	Sgip1; Sgip1; Sgip1; Sgip1; Sgip1	SGIP1; SGIP1 iso2; SGIP1 iso3; SGIP1 iso4; SGIP1 iso6	§484, §489; §286, §291; §317, §322; §317, §322; 285, 290	SH3-containing GRB2-like protein 3-interacting protein 1	Q8VD37; Q8VD37-2; Q8VD37-3; Q8VD37-4; E9QMC8	http://www.phosphosite.org/proteinAction.do?id=8291&showAllSites=true	86; 65; 71; 69; 65	GDVSRPFS*PPIHSSS, PFSPPIHS*SSPPPIA; GDVSRPFS*PPIHSSS, PFSPPIHS*SSPPPIA; GDVSRPFS*PPIHSSS, PFSPPIHS*SSPPPIA; GDVSRPFS*PPIHSSS, PFSPPIHS*SSPPPIA; GDVSRPFS*PPIHSSS, PFSPPIHS*SSPPPIA			LPPGKPGVGDVSRPFS*PPIHS*SSPPPIAPLAR	4	847.681								17667				17949
677	675	Adaptor/scaffold	Sgip1; Sgip1; Sgip1; Sgip1; Sgip1	SGIP1; SGIP1 iso2; SGIP1 iso3; SGIP1 iso4; SGIP1 iso6	§484, §491; §286, §293; §317, §324; §317, §324; 285, 292	SH3-containing GRB2-like protein 3-interacting protein 1	Q8VD37; Q8VD37-2; Q8VD37-3; Q8VD37-4; E9QMC8	http://www.phosphosite.org/proteinAction.do?id=8291&showAllSites=true	86; 65; 71; 69; 65	GDVSRPFS*PPIHSSS, SPPIHSSS*PPPIAPL; GDVSRPFS*PPIHSSS, SPPIHSSS*PPPIAPL; GDVSRPFS*PPIHSSS, SPPIHSSS*PPPIAPL; GDVSRPFS*PPIHSSS, SPPIHSSS*PPPIAPL; GDVSRPFS*PPIHSSS, SPPIHSSS*PPPIAPL			LPPGKPGVGDVSRPFS*PPIHSSS*PPPIAPLAR	3	1129.91										18440	18168		17815	17734	18482	18168	17971	17967	17979	17728	18058	18402	18168	17861	78.5237	78.5548	78.6937	78.9953	78.0887	78.9213	78.8595	78.7018	78.679	78.4733
678	676	Adaptor/scaffold	Sgip1; Sgip1; Sgip1; Sgip1; Sgip1	SGIP1; SGIP1 iso2; SGIP1 iso3; SGIP1 iso4; SGIP1 iso6	§484, §491; §286, §293; §317, §324; §317, §324; 285, 292	SH3-containing GRB2-like protein 3-interacting protein 1	Q8VD37; Q8VD37-2; Q8VD37-3; Q8VD37-4; E9QMC8	http://www.phosphosite.org/proteinAction.do?id=8291&showAllSites=true	86; 65; 71; 69; 65	GDVSRPFS*PPIHSSS, SPPIHSSS*PPPIAPL; GDVSRPFS*PPIHSSS, SPPIHSSS*PPPIAPL; GDVSRPFS*PPIHSSS, SPPIHSSS*PPPIAPL; GDVSRPFS*PPIHSSS, SPPIHSSS*PPPIAPL; GDVSRPFS*PPIHSSS, SPPIHSSS*PPPIAPL			LPPGKPGVGDVSRPFS*PPIHSSS*PPPIAPLAR	4	847.681					17841
679	677	Adaptor/scaffold	Sgip1; Sgip1; Sgip1; Sgip1; Sgip1	SGIP1; SGIP1 iso2; SGIP1 iso3; SGIP1 iso4; SGIP1 iso6	§489; §291; §322; §322; 290	SH3-containing GRB2-like protein 3-interacting protein 1	Q8VD37; Q8VD37-2; Q8VD37-3; Q8VD37-4; E9QMC8	http://www.phosphosite.org/proteinAction.do?id=8291&showAllSites=true	86; 65; 71; 69; 65	PFSPPIHS*SSPPPIA; PFSPPIHS*SSPPPIA; PFSPPIHS*SSPPPIA; PFSPPIHS*SSPPPIA; PFSPPIHS*SSPPPIA			LPPGKPGVGDVSRPFSPPIHS*SSPPPIAPLAR	4	827.689						16430
680	678	Adaptor/scaffold	Sgip1; Sgip1; Sgip1; Sgip1; Sgip1	SGIP1; SGIP1 iso2; SGIP1 iso3; SGIP1 iso4; SGIP1 iso6	§489; §291; §322; §322; 290	SH3-containing GRB2-like protein 3-interacting protein 1	Q8VD37; Q8VD37-2; Q8VD37-3; Q8VD37-4; E9QMC8	http://www.phosphosite.org/proteinAction.do?id=8291&showAllSites=true	86; 65; 71; 69; 65	PFSPPIHS*SSPPPIA; PFSPPIHS*SSPPPIA; PFSPPIHS*SSPPPIA; PFSPPIHS*SSPPPIA; PFSPPIHS*SSPPPIA			LPPGKPGVGDVSRPFSPPIHS*SSPPPIAPLAR	4	827.689						16915
681	679	Adaptor/scaffold	Sgip1; Sgip1; Sgip1; Sgip1; Sgip1	SGIP1; SGIP1 iso2; SGIP1 iso3; SGIP1 iso4; SGIP1 iso6	§489; §291; §322; §322; 290	SH3-containing GRB2-like protein 3-interacting protein 1	Q8VD37; Q8VD37-2; Q8VD37-3; Q8VD37-4; E9QMC8	http://www.phosphosite.org/proteinAction.do?id=8291&showAllSites=true	86; 65; 71; 69; 65	PFSPPIHS*SSPPPIA; PFSPPIHS*SSPPPIA; PFSPPIHS*SSPPPIA; PFSPPIHS*SSPPPIA; PFSPPIHS*SSPPPIA			PFSPPIHS*SSPPPIAPLAR	3	683.35		16921
682	680	Adaptor/scaffold	Sgip1; Sgip1; Sgip1; Sgip1; Sgip1	SGIP1; SGIP1 iso2; SGIP1 iso3; SGIP1 iso4; SGIP1 iso6	§490; §292; §323; §323; 291	SH3-containing GRB2-like protein 3-interacting protein 1	Q8VD37; Q8VD37-2; Q8VD37-3; Q8VD37-4; E9QMC8	http://www.phosphosite.org/proteinAction.do?id=8291&showAllSites=true	86; 65; 71; 69; 65	FSPPIHSS*SPPPIAP; FSPPIHSS*SPPPIAP; FSPPIHSS*SPPPIAP; FSPPIHSS*SPPPIAP; FSPPIHSS*SPPPIAP			LPPGKPGVGDVSRPFSPPIHSS*SPPPIAPLAR	4	827.689		16466							16702	17062	16792
683	681	Adaptor/scaffold	Sgip1; Sgip1; Sgip1; Sgip1; Sgip1	SGIP1; SGIP1 iso2; SGIP1 iso3; SGIP1 iso4; SGIP1 iso6	§490; §292; §323; §323; 291	SH3-containing GRB2-like protein 3-interacting protein 1	Q8VD37; Q8VD37-2; Q8VD37-3; Q8VD37-4; E9QMC8	http://www.phosphosite.org/proteinAction.do?id=8291&showAllSites=true	86; 65; 71; 69; 65	FSPPIHSS*SPPPIAP; FSPPIHSS*SPPPIAP; FSPPIHSS*SPPPIAP; FSPPIHSS*SPPPIAP; FSPPIHSS*SPPPIAP			LPPGKPGVGDVSRPFSPPIHSS*SPPPIAPLAR	4	827.689										16909
684	682	Adaptor/scaffold	Sgip1; Sgip1; Sgip1; Sgip1; Sgip1	SGIP1; SGIP1 iso2; SGIP1 iso3; SGIP1 iso4; SGIP1 iso6	§490; §292; §323; §323; 291	SH3-containing GRB2-like protein 3-interacting protein 1	Q8VD37; Q8VD37-2; Q8VD37-3; Q8VD37-4; E9QMC8	http://www.phosphosite.org/proteinAction.do?id=8291&showAllSites=true	86; 65; 71; 69; 65	FSPPIHSS*SPPPIAP; FSPPIHSS*SPPPIAP; FSPPIHSS*SPPPIAP; FSPPIHSS*SPPPIAP; FSPPIHSS*SPPPIAP			PFSPPIHSS*SPPPIAPLAR	3	683.35	16889		17557			17068	17113
685	683	Adaptor/scaffold	Sgip1; Sgip1; Sgip1; Sgip1; Sgip1	SGIP1; SGIP1 iso2; SGIP1 iso3; SGIP1 iso4; SGIP1 iso6	§491; §293; §324; §324; 292	SH3-containing GRB2-like protein 3-interacting protein 1	Q8VD37; Q8VD37-2; Q8VD37-3; Q8VD37-4; E9QMC8	http://www.phosphosite.org/proteinAction.do?id=8291&showAllSites=true	86; 65; 71; 69; 65	SPPIHSSS*PPPIAPL; SPPIHSSS*PPPIAPL; SPPIHSSS*PPPIAPL; SPPIHSSS*PPPIAPL; SPPIHSSS*PPPIAPL			LPPGKPGVGDVSRPFSPPIHSSS*PPPIAPLAR	4	827.689	16332		17408	16731		16467	16436	16246	16536		16627		16324	16390	16970	16677	16606	16539	16572	16246	16609	17058	16679	16391	72.0275	72.7552	72.3373	72.6353	72.2202	72.702	72.8403	72.502	72.5872	72.8735
686	684	Adaptor/scaffold	Sgip1; Sgip1; Sgip1; Sgip1; Sgip1	SGIP1; SGIP1 iso2; SGIP1 iso3; SGIP1 iso4; SGIP1 iso6	§491; §293; §324; §324; 292	SH3-containing GRB2-like protein 3-interacting protein 1	Q8VD37; Q8VD37-2; Q8VD37-3; Q8VD37-4; E9QMC8	http://www.phosphosite.org/proteinAction.do?id=8291&showAllSites=true	86; 65; 71; 69; 65	SPPIHSSS*PPPIAPL; SPPIHSSS*PPPIAPL; SPPIHSSS*PPPIAPL; SPPIHSSS*PPPIAPL; SPPIHSSS*PPPIAPL			LPPGKPGVGDVSRPFSPPIHSSS*PPPIAPLAR	4	827.689			16885			16634	16597						16324	16390	16970	16677	16606	16539	16572	16246	16609	17058	16679	16391	72.0275	72.7552	72.3373	72.6353	72.2202	72.702	72.8403	72.502	72.5872	72.8735
687	685	Adaptor/scaffold	Sgip1; Sgip1; Sgip1; Sgip1; Sgip1	SGIP1; SGIP1 iso2; SGIP1 iso3; SGIP1 iso4; SGIP1 iso6	§491; §293; §324; §324; 292	SH3-containing GRB2-like protein 3-interacting protein 1	Q8VD37; Q8VD37-2; Q8VD37-3; Q8VD37-4; E9QMC8	http://www.phosphosite.org/proteinAction.do?id=8291&showAllSites=true	86; 65; 71; 69; 65	SPPIHSSS*PPPIAPL; SPPIHSSS*PPPIAPL; SPPIHSSS*PPPIAPL; SPPIHSSS*PPPIAPL; SPPIHSSS*PPPIAPL			PFSPPIHSSS*PPPIAPLAR	3	683.35				17260	17170			16840	17145	17572	17261	16926	16912	16936	17621	17328	17257	17127	17181	16930	17145	17667	17309	17000	74.566	75.1045	75.0297	75.3713	75.0025	75.2533	75.3945	75.1608	75.1223	75.3997
688	686	Adaptor/scaffold	Sgip1; Sgip1; Sgip1; Sgip1; Sgip1	SGIP1; SGIP1 iso2; SGIP1 iso3; SGIP1 iso4; SGIP1 iso6	528; 330; 381; 361; 329	SH3-containing GRB2-like protein 3-interacting protein 1	Q8VD37; Q8VD37-2; Q8VD37-3; Q8VD37-4; E9QMC8	http://www.phosphosite.org/proteinAction.do?id=8291&showAllSites=true	86; 65; 71; 69; 65	VGSSRGPS*PLTMGAQ; VGSSRGPS*PLTMGAQ; EGSSRGPS*PLTMGAQ; VGSSRGPS*PLTMGAQ; VGSSRGPS*PLTMGAQ			GPS*PLTM#GAQDTLPVAAAFTETVNAYFK	3	998.472							29885				30636
689	687	Adaptor/scaffold	Sgip1; Sgip1; Sgip1; Sgip1; Sgip1	SGIP1; SGIP1 iso2; SGIP1 iso3; SGIP1 iso4; SGIP1 iso6	537; 339; 390; 370; 338	SH3-containing GRB2-like protein 3-interacting protein 1	Q8VD37; Q8VD37-2; Q8VD37-3; Q8VD37-4; E9QMC8	http://www.phosphosite.org/proteinAction.do?id=8291&showAllSites=true	86; 65; 71; 69; 65	LTMGAQDT*LPVAAAF; LTMGAQDT*LPVAAAF; LTMGAQDT*LPVAAAF; LTMGAQDT*LPVAAAF; LTMGAQDT*LPVAAAF			GPSPLTM#GAQDT*LPVAAAFTETVNAYFK	3	998.472			30717		30057				30208			30069	29764	29860	30681	30327	30046	30252	29868	29614	30208	30939	30623	30062	132.821	132.854	132.998	132.86	132.817	133.068	132.97	132.863	132.902	133.079
690	688	Adaptor/scaffold	Sh3kbp1; Sh3kbp1	CIN85; CIN85 iso3	§108; §71	SH3 domain-containing kinase-binding protein 1 isoform 1	Q8R550; Q8R550-3	http://www.phosphosite.org/proteinAction.do?id=7703&showAllSites=true	78; 69	RRCQVAFS*YLPQNDD; RRCQVAFS*YLPQNDD			CQVAFS*YLPQNDDELELK	2	1125	20567	20593	21363	20991	20854	20785	20784	20508	20942	21436	21024	20617	20587	20611	21401	20991	20869	20802	20793	20542	20956	21447	21026	20633	90.7207	91.0637	91.076	91.2452	90.7518	91.0312	91.1307	91.0648	90.9765	91.2547
691	689	Adaptor/scaffold	Sh3kbp1; Sh3kbp1	CIN85; CIN85 iso3	§109; §72	SH3 domain-containing kinase-binding protein 1 isoform 1	Q8R550; Q8R550-3	http://www.phosphosite.org/proteinAction.do?id=7703&showAllSites=true	78; 69	RCQVAFSY*LPQNDDE; RCQVAFSY*LPQNDDE			RCQVAFSY*LPQNDDELELK	3	802.366								18870			19354	18986	18949	18931	19658	19344	19063	19122	19176	18883	19255	19725	19346	18986	83.4972	83.7477	83.6448	83.9333	82.8525	83.8535	84.0147	83.72	83.6218	83.9505
692	690	Adaptor/scaffold	Sh3pxd2a	Tks5	§1029	SH3 and PX domain-containing protein 2A isoform 2	O89032	http://www.phosphosite.org/proteinAction.do?id=7345&showAllSites=true	124	RLAERAAS*QGSESPL			AAS*QGSESPLLPTQR	2	811.383	11922	11868	12294	12127	12035	12032	12043	11897	11977	12297	12151	11846	11922	11917	12371	12183	12091	12087	12099	11932	12031	12375	12206	11897	54.211	54.657	54.643	54.929	54.2615	54.949	54.9847	54.6725	54.6882	54.606
693	691	Adaptor/scaffold	Sh3pxd2a	Tks5	§1029	SH3 and PX domain-containing protein 2A isoform 2	O89032	http://www.phosphosite.org/proteinAction.do?id=7345&showAllSites=true	124	RLAERAAS*QGSESPL			AAS*QGSESPLLPTQR	3	541.258		11911						11928		12364	12181		11998	11911	12371	11994	12091	12108	11952	11953	12031	12333	12185	11897	54.211	54.7477	54.643	54.2193	54.2615	55.0293	54.4127	54.7608	54.6882	54.431
694	692	Adaptor/scaffold	Sh3pxd2a	Tks5	514	SH3 and PX domain-containing protein 2A isoform 2	O89032	http://www.phosphosite.org/proteinAction.do?id=7345&showAllSites=true	124	PNLSRRTS*TLTRPKV			RTS*TLTRPK	2	570.3	2528		2590		2544	2646		2604			2713	2578	2528	2550	2620	2643	2553	2656	2778	2612	2622	2718	2722	2573	17.5027	18.4862	18.2915	18.3752	17.7757	18.6392	18.558	18.1785	18.4672	18.1695
695	693	Adaptor/scaffold	Shank1	SHANK1	§634, 635	SH3 and multiple ankyrin repeat domains 1	D3YZU1	http://www.phosphosite.org/proteinAction.do?id=11676&showAllSites=true	226	AKRLFRHY*TVGSYDS, KRLFRHYT*VGSYDSF			HY*T*VGSYDSFDAPSLIDGIDSGSDYIIK	3	1065.79		26224	26810					25931	26514	27175
696	694	Adaptor/scaffold	Shank1	SHANK1	§634, §638	SH3 and multiple ankyrin repeat domains 1	D3YZU1	http://www.phosphosite.org/proteinAction.do?id=11676&showAllSites=true	226	AKRLFRHY*TVGSYDS, FRHYTVGS*YDSFDAP			HY*TVGS*YDSFDAPSLIDGIDSGSDYIIK	3	1065.79		25913	26582			26113				27232		26292
697	695	Adaptor/scaffold	Shank1	SHANK1	§634, §638	SH3 and multiple ankyrin repeat domains 1	D3YZU1	http://www.phosphosite.org/proteinAction.do?id=11676&showAllSites=true	226	AKRLFRHY*TVGSYDS, FRHYTVGS*YDSFDAP			HY*TVGS*YDSFDAPSLIDGIDSGSDYIIK	3	1065.79						26398
698	696	Adaptor/scaffold	Shank1	SHANK1	§634, 639	SH3 and multiple ankyrin repeat domains 1	D3YZU1	http://www.phosphosite.org/proteinAction.do?id=11676&showAllSites=true	226	AKRLFRHY*TVGSYDS, RHYTVGSY*DSFDAPS			HY*TVGSY*DSFDAPSLIDGIDSGSDYIIK	3	1065.79					26316			25601
699	697	Adaptor/scaffold	Shank1	SHANK1	§634, §641	SH3 and multiple ankyrin repeat domains 1	D3YZU1	http://www.phosphosite.org/proteinAction.do?id=11676&showAllSites=true	226	AKRLFRHY*TVGSYDS, YTVGSYDS*FDAPSLI			HY*TVGSYDS*FDAPSLIDGIDSGSDYIIK	3	1065.79	25723		26606	26344						26882		25963
700	698	Adaptor/scaffold	Shank1	SHANK1	§634, §641	SH3 and multiple ankyrin repeat domains 1	D3YZU1	http://www.phosphosite.org/proteinAction.do?id=11676&showAllSites=true	226	AKRLFRHY*TVGSYDS, YTVGSYDS*FDAPSLI			HY*TVGSYDS*FDAPSLIDGIDSGSDYIIK	3	1065.79				26367
701	699	Adaptor/scaffold	Shank1	SHANK1	§634, §641	SH3 and multiple ankyrin repeat domains 1	D3YZU1	http://www.phosphosite.org/proteinAction.do?id=11676&showAllSites=true	226	AKRLFRHY*TVGSYDS, YTVGSYDS*FDAPSLI			HY*TVGSYDS*FDAPSLIDGIDSGSDYIIK	3	1065.79				26626
702	700	Adaptor/scaffold	Shank1	SHANK1	635	SH3 and multiple ankyrin repeat domains 1	D3YZU1	http://www.phosphosite.org/proteinAction.do?id=11676&showAllSites=true	226	KRLFRHYT*VGSYDSF			HYT*VGSYDSFDAPSLIDGIDSGSDYIIK	3	1039.13	24603	24792		25205					25010	25733
703	701	Adaptor/scaffold	Shank1	SHANK1	635, 639	SH3 and multiple ankyrin repeat domains 1	D3YZU1	http://www.phosphosite.org/proteinAction.do?id=11676&showAllSites=true	226	KRLFRHYT*VGSYDSF, RHYTVGSY*DSFDAPS			HYT*VGSY*DSFDAPSLIDGIDSGSDYIIK	3	1065.79	25977			26724									26046	26260	26924	26724	26308	26409	26169	25897	26500	26844	26759	26282	115.19	115.642	115.492	115.788	115.248	115.242	115.655	115.432	115.641	113.986
704	702	Adaptor/scaffold	Shank1	SHANK1	635, 639	SH3 and multiple ankyrin repeat domains 1	D3YZU1	http://www.phosphosite.org/proteinAction.do?id=11676&showAllSites=true	226	KRLFRHYT*VGSYDSF, RHYTVGSY*DSFDAPS			HYT*VGSY*DSFDAPSLIDGIDSGSDYIIK	3	1065.79	25744												26046	26260	26924	26724	26308	26409	26169	25897	26500	26844	26759	26282	115.19	115.642	115.492	115.788	115.248	115.242	115.655	115.432	115.641	113.986
705	703	Adaptor/scaffold	Shank1	SHANK1	635, §641	SH3 and multiple ankyrin repeat domains 1	D3YZU1	http://www.phosphosite.org/proteinAction.do?id=11676&showAllSites=true	226	KRLFRHYT*VGSYDSF, YTVGSYDS*FDAPSLI			HYT*VGSYDS*FDAPSLIDGIDSGSDYIIK	3	1065.79						26380					26770
706	704	Adaptor/scaffold	Shank1	SHANK1	§638, §641	SH3 and multiple ankyrin repeat domains 1	D3YZU1	http://www.phosphosite.org/proteinAction.do?id=11676&showAllSites=true	226	FRHYTVGS*YDSFDAP, YTVGSYDS*FDAPSLI			HYTVGS*YDS*FDAPSLIDGIDSGSDYIIK	3	1065.79								25801
707	705	Adaptor/scaffold	Shank2; Shank2; Shank2; Shank2	SHANK2; SHANK2 iso2; SHANK2 iso3; SHANK2 iso5	673; 669; 1038; 459	SH3 and multiple ankyrin repeat domains protein 2 isoform a	Q80Z38; Q80Z38-2; D3Z5K8; NP_001074839	http://www.phosphosite.org/proteinAction.do?id=11047&showAllSites=true	159; 159; 200; 135	STSSSGKS*SQGSSME; STSSSGKS*SQGSSME; STSSSGKS*SQGSSME; STSSSGKS*SQGSSME			S*SQGSSM#EIDPQATEPGQLRPDDSLTVSSPFAAAIAGAVR	4	1035.74		23928	24669	24373					24217		24392	23927
708	706	Adaptor/scaffold	Shank2; Shank2; Shank2; Shank2	SHANK2; SHANK2 iso2; SHANK2 iso3; SHANK2 iso5	673; 669; 1038; 459	SH3 and multiple ankyrin repeat domains protein 2 isoform a	Q80Z38; Q80Z38-2; D3Z5K8; NP_001074839	http://www.phosphosite.org/proteinAction.do?id=11047&showAllSites=true	159; 159; 200; 135	STSSSGKS*SQGSSME; STSSSGKS*SQGSSME; STSSSGKS*SQGSSME; STSSSGKS*SQGSSME			S*SQGSSM#EIDPQATEPGQLRPDDSLTVSSPFAAAIAGAVR	4	1035.74		23947
709	707	Adaptor/scaffold	Shank2; Shank2; Shank2; Shank2	SHANK2; SHANK2 iso2; SHANK2 iso3; SHANK2 iso5	674; 670; 1039; 460	SH3 and multiple ankyrin repeat domains protein 2 isoform a	Q80Z38; Q80Z38-2; D3Z5K8; NP_001074839	http://www.phosphosite.org/proteinAction.do?id=11047&showAllSites=true	159; 159; 200; 135	TSSSGKSS*QGSSMEI; TSSSGKSS*QGSSMEI; TSSSGKSS*QGSSMEI; TSSSGKSS*QGSSMEI			SS*QGSSM#EIDPQATEPGQLRPDDSLTVSSPFAAAIAGAVR	3	1380.65									24202				23674	23992	24572	24405	24040	24141	23922	23650	24202	24912	24407	24371	104.492	105.365	104.898	105.41	104.895	105.152	105.22	105.023	105.096	105.43
710	708	Adaptor/scaffold	Shank2; Shank2; Shank2; Shank2	SHANK2; SHANK2 iso2; SHANK2 iso3; SHANK2 iso5	674; 670; 1039; 460	SH3 and multiple ankyrin repeat domains protein 2 isoform a	Q80Z38; Q80Z38-2; D3Z5K8; NP_001074839	http://www.phosphosite.org/proteinAction.do?id=11047&showAllSites=true	159; 159; 200; 135	TSSSGKSS*QGSSMEI; TSSSGKSS*QGSSMEI; TSSSGKSS*QGSSMEI; TSSSGKSS*QGSSMEI			SS*QGSSM#EIDPQATEPGQLRPDDSLTVSSPFAAAIAGAVR	4	1035.74							23917
711	709	Adaptor/scaffold	Shank2; Shank2; Shank2; Shank2	SHANK2; SHANK2 iso2; SHANK2 iso3; SHANK2 iso5	677; 673; 1042; 463	SH3 and multiple ankyrin repeat domains protein 2 isoform a	Q80Z38; Q80Z38-2; D3Z5K8; NP_001074839	http://www.phosphosite.org/proteinAction.do?id=11047&showAllSites=true	159; 159; 200; 135	SGKSSQGS*SMEIDPQ; SGKSSQGS*SMEIDPQ; SGKSSQGS*SMEIDPQ; SGKSSQGS*SMEIDPQ			SSQGS*SM#EIDPQATEPGQLRPDDSLTVSSPFAAAIAGAVR	4	1035.74	23747		24628			24155			24157				23758	23929	24635	24363	24019	24155	23943	23629	24190	24870	24407	23951	104.862	105.076	105.18	105.225	104.805	105.054	105.309	104.937	105.096	105.249
712	710	Adaptor/scaffold	Shank2; Shank2; Shank2; Shank2	SHANK2; SHANK2 iso2; SHANK2 iso3; SHANK2 iso5	678; 674; 1043; 464	SH3 and multiple ankyrin repeat domains protein 2 isoform a	Q80Z38; Q80Z38-2; D3Z5K8; NP_001074839	http://www.phosphosite.org/proteinAction.do?id=11047&showAllSites=true	159; 159; 200; 135	GKSSQGSS*MEIDPQA; GKSSQGSS*MEIDPQA; GKSSQGSS*MEIDPQA; GKSSQGSS*MEIDPQA			SSQGSS*M#EIDPQATEPGQLRPDDSLTVSSPFAAAIAGAVR	4	1035.74				24442	24018
713	711	Adaptor/scaffold	Shank2; Shank2; Shank2; Shank2	SHANK2; SHANK2 iso2; SHANK2 iso3; SHANK2 iso5	698; 694; 1063; 484	SH3 and multiple ankyrin repeat domains protein 2 isoform a	Q80Z38; Q80Z38-2; D3Z5K8; NP_001074839	http://www.phosphosite.org/proteinAction.do?id=11047&showAllSites=true	159; 159; 200; 135	LRPDDSLT*VSSPFAA; LRPDDSLT*VSSPFAA; LRPDDSLT*VSSPFAA; LRPDDSLT*VSSPFAA			SSQGSSM#EIDPQATEPGQLRPDDSLT*VSSPFAAAIAGAVR	4	1035.74								23702
714	712	Adaptor/scaffold	Shank2; Shank2; Shank2; Shank2	SHANK2; SHANK2 iso2; SHANK2 iso3; SHANK2 iso5	§903; §899; §1268; §689	SH3 and multiple ankyrin repeat domains protein 2 isoform a	Q80Z38; Q80Z38-2; D3Z5K8; NP_001074839	http://www.phosphosite.org/proteinAction.do?id=11047&showAllSites=true	159; 159; 200; 135	GPLRRQET*ENKYETD; GPLRRQET*ENKYETD; GPLRRQET*ENKYETD; GPLRRQET*ENKYETD			QET*ENKYETDLGK	2	817.851	7973		8143	8056		8026	8103	7954	7935		8067		7966	7885	8129	8056	7933	8013	8088	7942	7915	8133	8048	7845	38.4657	39.1133	39.0948	39.327	38.5792	39.4565	39.5582	39.0677	39.1473	38.8738
715	713	Adaptor/scaffold	Shank2; Shank2; Shank2; Shank2	SHANK2; SHANK2 iso2; SHANK2 iso3; SHANK2 iso5	§903; §899; §1268; §689	SH3 and multiple ankyrin repeat domains protein 2 isoform a	Q80Z38; Q80Z38-2; D3Z5K8; NP_001074839	http://www.phosphosite.org/proteinAction.do?id=11047&showAllSites=true	159; 159; 200; 135	GPLRRQET*ENKYETD; GPLRRQET*ENKYETD; GPLRRQET*ENKYETD; GPLRRQET*ENKYETD			QET*ENKYETDLGK	3	545.57			8137	8038				7948	7942	8139			7966	7885	8150	8038	7933	8013	8088	7963	7915	8133	8048	7845	38.4657	39.1133	39.165	39.327	38.5792	39.4565	39.5582	39.1543	39.1473	38.8738
716	714	Adaptor/scaffold	Shank2; Shank2; Shank2; Shank2	SHANK2; SHANK2 iso2; SHANK2 iso3; SHANK2 iso5	§903; §899; §1268; §689	SH3 and multiple ankyrin repeat domains protein 2 isoform a	Q80Z38; Q80Z38-2; D3Z5K8; NP_001074839	http://www.phosphosite.org/proteinAction.do?id=11047&showAllSites=true	159; 159; 200; 135	GPLRRQET*ENKYETD; GPLRRQET*ENKYETD; GPLRRQET*ENKYETD; GPLRRQET*ENKYETD			RQET*ENKYETDLGK	2	895.902	6399	6315	6527	6501	6381	6447	6589	6439	6368	6562	6503	6319	6399	6311	6562	6497	6379	6459	6597	6452	6382	6558	6515	6312	32.7463	33.3043	33.54	33.6435	32.9158	33.7988	33.9512	33.501	33.5435	33.2132
717	715	Adaptor/scaffold	Shank2; Shank2; Shank2; Shank2	SHANK2; SHANK2 iso2; SHANK2 iso3; SHANK2 iso5	§903; §899; §1268; §689	SH3 and multiple ankyrin repeat domains protein 2 isoform a	Q80Z38; Q80Z38-2; D3Z5K8; NP_001074839	http://www.phosphosite.org/proteinAction.do?id=11047&showAllSites=true	159; 159; 200; 135	GPLRRQET*ENKYETD; GPLRRQET*ENKYETD; GPLRRQET*ENKYETD; GPLRRQET*ENKYETD			RQET*ENKYETDLGK	3	597.603	6373	6280	6504	6478	6359	6430	6567	6526	6346	6538	6475	6293	6413	6311	6541	6497	6400	6430	6597	6452	6382	6579	6515	6333	32.7463	33.3043	33.4618	33.6435	32.9947	33.7988	33.9512	33.501	33.5435	33.2947
718	716	Adaptor/scaffold	Shank2; Shank2; Shank2; Shank2	SHANK2; SHANK2 iso2; SHANK2 iso3; SHANK2 iso5	§903; §899; §1268; §689	SH3 and multiple ankyrin repeat domains protein 2 isoform a	Q80Z38; Q80Z38-2; D3Z5K8; NP_001074839	http://www.phosphosite.org/proteinAction.do?id=11047&showAllSites=true	159; 159; 200; 135	GPLRRQET*ENKYETD; GPLRRQET*ENKYETD; GPLRRQET*ENKYETD; GPLRRQET*ENKYETD			RQET*ENKYETDLGK	3	597.603			6621					6412					6413	6311	6541	6497	6400	6430	6597	6452	6382	6579	6515	6333	32.7463	33.3043	33.4618	33.6435	32.9947	33.7988	33.9512	33.501	33.5435	33.2947
719	717	Adaptor/scaffold	Shank3; Shank3	SHANK3; SHANK3 iso3	625; 477	SH3 and multiple ankyrin repeat domains protein 3	Q4ACU6; Q9JJZ3	http://www.phosphosite.org/proteinAction.do?id=14452&showAllSites=true	192; 77	TKRLFRHY*TVGSYDS; TKRLFRHY*TVGSYDS			HY*TVGSYDSLTSHSDYVIDDK	3	828.02			32022
720	718	Adaptor/scaffold	Shank3; Shank3	SHANK3; SHANK3 iso3	626; 478	SH3 and multiple ankyrin repeat domains protein 3	Q4ACU6; Q9JJZ3	http://www.phosphosite.org/proteinAction.do?id=14452&showAllSites=true	192; 77	KRLFRHYT*VGSYDSL; KRLFRHYT*VGSYDSL			HYT*VGSYDSLTSHSDYVIDDK	3	828.02	14961	14900	15684	15250	15179	15112	15124	14873	15119	15526	15252	14943	14980	14920	15500	15270	15199	15090	15123	14872	15119	15546	15251	14963	66.3342	66.6512	66.4643	66.8498	66.3683	66.729	66.8737	66.4782	66.5107	66.772
721	719	Adaptor/scaffold	Shank3; Shank3	SHANK3; SHANK3 iso3	626; 478	SH3 and multiple ankyrin repeat domains protein 3	Q4ACU6; Q9JJZ3	http://www.phosphosite.org/proteinAction.do?id=14452&showAllSites=true	192; 77	KRLFRHYT*VGSYDSL; KRLFRHYT*VGSYDSL			HYT*VGSYDSLTSHSDYVIDDK	3	828.02	15272	15129	15502	15495	31100	31302		15031	31276	15728	31855	31309	14980	14920	15500	15270	15199	15090	15123	14872	15119	15546	15251	14963	66.3342	66.6512	66.4643	66.8498	66.3683	66.729	66.8737	66.4782	66.5107	66.772
722	720	Adaptor/scaffold	Shank3; Shank3	SHANK3; SHANK3 iso3	626; 478	SH3 and multiple ankyrin repeat domains protein 3	Q4ACU6; Q9JJZ3	http://www.phosphosite.org/proteinAction.do?id=14452&showAllSites=true	192; 77	KRLFRHYT*VGSYDSL; KRLFRHYT*VGSYDSL			HYT*VGSYDSLTSHSDYVIDDK	3	828.02	31084	31121	31725	31622	31231	31590		30666	31380	32122	31693	31141	14980	14920	15500	15270	15199	15090	15123	14872	15119	15546	15251	14963	66.3342	66.6512	66.4643	66.8498	66.3683	66.729	66.8737	66.4782	66.5107	66.772
723	721	Adaptor/scaffold	Shank3; Shank3	SHANK3; SHANK3 iso3	626; 478	SH3 and multiple ankyrin repeat domains protein 3	Q4ACU6; Q9JJZ3	http://www.phosphosite.org/proteinAction.do?id=14452&showAllSites=true	192; 77	KRLFRHYT*VGSYDSL; KRLFRHYT*VGSYDSL			HYT*VGSYDSLTSHSDYVIDDK	3	828.02	30860	30972	31705	31358	31382	31266		30652	31561	32283	32016	31328	14980	14920	15500	15270	15199	15090	15123	14872	15119	15546	15251	14963	66.3342	66.6512	66.4643	66.8498	66.3683	66.729	66.8737	66.4782	66.5107	66.772
724	722	Adaptor/scaffold	Shank3; Shank3	SHANK3; SHANK3 iso3	626; 478	SH3 and multiple ankyrin repeat domains protein 3	Q4ACU6; Q9JJZ3	http://www.phosphosite.org/proteinAction.do?id=14452&showAllSites=true	192; 77	KRLFRHYT*VGSYDSL; KRLFRHYT*VGSYDSL			HYT*VGSYDSLTSHSDYVIDDK	3	828.02	31042	31253	31847	31749	31451	31412		30970		32004		31466	14980	14920	15500	15270	15199	15090	15123	14872	15119	15546	15251	14963	66.3342	66.6512	66.4643	66.8498	66.3683	66.729	66.8737	66.4782	66.5107	66.772
725	723	Adaptor/scaffold	Shank3; Shank3	SHANK3; SHANK3 iso3	626; 478	SH3 and multiple ankyrin repeat domains protein 3	Q4ACU6; Q9JJZ3	http://www.phosphosite.org/proteinAction.do?id=14452&showAllSites=true	192; 77	KRLFRHYT*VGSYDSL; KRLFRHYT*VGSYDSL			HYT*VGSYDSLTSHSDYVIDDK	3	828.02	31097	31064	32038	31368	31326	31387		31034		31960			14980	14920	15500	15270	15199	15090	15123	14872	15119	15546	15251	14963	66.3342	66.6512	66.4643	66.8498	66.3683	66.729	66.8737	66.4782	66.5107	66.772
726	724	Adaptor/scaffold	Shank3; Shank3	SHANK3; SHANK3 iso3	626; 478	SH3 and multiple ankyrin repeat domains protein 3	Q4ACU6; Q9JJZ3	http://www.phosphosite.org/proteinAction.do?id=14452&showAllSites=true	192; 77	KRLFRHYT*VGSYDSL; KRLFRHYT*VGSYDSL			HYT*VGSYDSLTSHSDYVIDDK	3	828.02	31112	30866	31987	31513		31692				32243			14980	14920	15500	15270	15199	15090	15123	14872	15119	15546	15251	14963	66.3342	66.6512	66.4643	66.8498	66.3683	66.729	66.8737	66.4782	66.5107	66.772
727	725	Adaptor/scaffold	Shank3; Shank3	SHANK3; SHANK3 iso3	626; 478	SH3 and multiple ankyrin repeat domains protein 3	Q4ACU6; Q9JJZ3	http://www.phosphosite.org/proteinAction.do?id=14452&showAllSites=true	192; 77	KRLFRHYT*VGSYDSL; KRLFRHYT*VGSYDSL			HYT*VGSYDSLTSHSDYVIDDK	3	828.02	30834		31865			31554							14980	14920	15500	15270	15199	15090	15123	14872	15119	15546	15251	14963	66.3342	66.6512	66.4643	66.8498	66.3683	66.729	66.8737	66.4782	66.5107	66.772
728	726	Adaptor/scaffold	Shank3; Shank3	SHANK3; SHANK3 iso3	626; 478	SH3 and multiple ankyrin repeat domains protein 3	Q4ACU6; Q9JJZ3	http://www.phosphosite.org/proteinAction.do?id=14452&showAllSites=true	192; 77	KRLFRHYT*VGSYDSL; KRLFRHYT*VGSYDSL			HYT*VGSYDSLTSHSDYVIDDK	3	828.02	31172		31884										14980	14920	15500	15270	15199	15090	15123	14872	15119	15546	15251	14963	66.3342	66.6512	66.4643	66.8498	66.3683	66.729	66.8737	66.4782	66.5107	66.772
729	727	Adaptor/scaffold	Shank3; Shank3	SHANK3; SHANK3 iso3	626, §629; 478, §481	SH3 and multiple ankyrin repeat domains protein 3	Q4ACU6; Q9JJZ3	http://www.phosphosite.org/proteinAction.do?id=14452&showAllSites=true	192; 77	KRLFRHYT*VGSYDSL, FRHYTVGS*YDSLTSH; KRLFRHYT*VGSYDSL, FRHYTVGS*YDSLTSH			HYT*VGS*YDSLTSHSDYVIDDK	3	854.675	16224	16202	16866	16575	16471	16414		16180	16466	16894	16599	16269	16240	16222	16886	16575	16144	16413	16068	16174	16462	16890	16616	15929	71.6592	72.0375	71.995	72.277	70.2867	72.18	70.8085	71.8955	71.9883	72.1763
730	728	Adaptor/scaffold	Shank3; Shank3	SHANK3; SHANK3 iso3	626, §629; 478, §481	SH3 and multiple ankyrin repeat domains protein 3	Q4ACU6; Q9JJZ3	http://www.phosphosite.org/proteinAction.do?id=14452&showAllSites=true	192; 77	KRLFRHYT*VGSYDSL, FRHYTVGS*YDSLTSH; KRLFRHYT*VGSYDSL, FRHYTVGS*YDSLTSH			HYT*VGS*YDSLTSHSDYVIDDK	3	854.675			16497										16240	16222	16886	16575	16144	16413	16068	16174	16462	16890	16616	15929	71.6592	72.0375	71.995	72.277	70.2867	72.18	70.8085	71.8955	71.9883	72.1763
731	729	Adaptor/scaffold	Shank3; Shank3	SHANK3; SHANK3 iso3	626, §630; 478, §482	SH3 and multiple ankyrin repeat domains protein 3	Q4ACU6; Q9JJZ3	http://www.phosphosite.org/proteinAction.do?id=14452&showAllSites=true	192; 77	KRLFRHYT*VGSYDSL, RHYTVGSY*DSLTSHS; KRLFRHYT*VGSYDSL, RHYTVGSY*DSLTSHS			HYT*VGSY*DSLTSHSDYVIDDK	3	854.675		15875		16224	16157		16076			16532	16270	15918
732	730	Adaptor/scaffold	Shank3; Shank3	SHANK3; SHANK3 iso3	626, §630; 478, §482	SH3 and multiple ankyrin repeat domains protein 3	Q4ACU6; Q9JJZ3	http://www.phosphosite.org/proteinAction.do?id=14452&showAllSites=true	192; 77	KRLFRHYT*VGSYDSL, RHYTVGSY*DSLTSHS; KRLFRHYT*VGSYDSL, RHYTVGSY*DSLTSHS			HYT*VGSY*DSLTSHSDYVIDDK	3	854.675							16431
733	731	Adaptor/scaffold	Shank3; Shank3	SHANK3; SHANK3 iso3	§629; §481	SH3 and multiple ankyrin repeat domains protein 3	Q4ACU6; Q9JJZ3	http://www.phosphosite.org/proteinAction.do?id=14452&showAllSites=true	192; 77	FRHYTVGS*YDSLTSH; FRHYTVGS*YDSLTSH			HYTVGS*YDSLTSHSDYVIDDK	4	621.267		14925	15507										14980	14920	15507	15270	15199	15090	15102	14872	15118	15546	15251	14963	66.3342	66.6512	66.5293	66.8498	66.3683	66.729	66.7973	66.4782	66.5107	66.772
734	732	Adaptor/scaffold	Shank3; Shank3	SHANK3; SHANK3 iso3	§630; §482	SH3 and multiple ankyrin repeat domains protein 3	Q4ACU6; Q9JJZ3	http://www.phosphosite.org/proteinAction.do?id=14452&showAllSites=true	192; 77	RHYTVGSY*DSLTSHS; RHYTVGSY*DSLTSHS			HYTVGSY*DSLTSHSDYVIDDK	3	828.02								30831
735	733	Adaptor/scaffold	Snta1	SNTA1	§194	alpha-1-syntrophin	Q61234	http://www.phosphosite.org/proteinAction.do?id=16617&showAllSites=true	54	SPLQRQPS*SPGPQPR			QPS*SPGPQPR	2	565.753		3563		3737		3714	3986				3789	3733	3642	3571	3730	3737	3537	4208	4277	3727	3709	4395	3826	3593	21.8373	22.5385	22.6815	23.077	21.7253	24.9378	24.6665	22.6382	22.9177	24.8687
736	734	Adaptor/scaffold	Snta1	SNTA1	§194	alpha-1-syntrophin	Q61234	http://www.phosphosite.org/proteinAction.do?id=16617&showAllSites=true	54	SPLQRQPS*SPGPQPR			QPS*SPGPQPR	2	565.753							3817				4027		3642	3571	3730	3737	3537	4208	4277	3727	3709	4395	3826	3593	21.8373	22.5385	22.6815	23.077	21.7253	24.9378	24.6665	22.6382	22.9177	24.8687
737	735	Adaptor/scaffold	Sorbs2; Sorbs2; Sorbs2	ArgBP2; ArgBP2 iso1; ArgBP2 iso5	§493, §497; §378, §382; §442, §446	sorbin and SH3 domain-containing protein 2 isoform 1	Q3UTJ2-2; Q3UTJ2; Q3UTJ2-5	http://www.phosphosite.org/proteinAction.do?id=8309&showAllSites=true	145; 132; 78	FTKSFISS*SPSSPSR, FISSSPSS*PSRAQGG; FTKSFISS*SPSSPSR, FISSSPSS*PSRAQGG; FTKSFISS*SPSSPSR, FISSSPSS*PSRAQDH			SFISS*SPSS*PSR	2	699.77	10563	10578	10970	10816	10612	10765		10660		10932	10849		10612	10573	10964	10816	10642	10764	10755	10630	10645	10947	10820	10532	48.7727	49.4297	49.4472	49.8477	48.8483	49.9052	49.8282	49.5775	49.5213	49.356
738	736	Adaptor/scaffold	Sorbs2; Sorbs2; Sorbs2	ArgBP2; ArgBP2 iso1; ArgBP2 iso5	§497; §382; §446	sorbin and SH3 domain-containing protein 2 isoform 1	Q3UTJ2-2; Q3UTJ2; Q3UTJ2-5	http://www.phosphosite.org/proteinAction.do?id=8309&showAllSites=true	145; 132; 78	FISSSPSS*PSRAQGG; FISSSPSS*PSRAQGG; FISSSPSS*PSRAQDH			SFISSSPSS*PSR	2	659.787	9353	9275	9602	9476	9362	9444	9477	9351	9325	9566	9499	9232	9394	9313	9602	9495	9403	9462	9516	9370	9364	9603	9518	9273	44.0983	44.6945	44.627	44.8962	44.2258	45.0225	45.192	44.7083	44.7033	44.4862
739	737	Adaptor/scaffold	Sorbs3	vinexin	§389, 398	vinexin	Q9R1Z8	http://www.phosphosite.org/proteinAction.do?id=6063&showAllSites=true	82	SSAWRPNS*PHAPYFS, HAPYFSSS*RPLSPHR			LSSAWRPNS*PHAPYFSSS*RPLSPHR	4	749.345			14085
740	738	Adaptor/scaffold	Sorbs3	vinexin	§389, §402	vinexin	Q9R1Z8	http://www.phosphosite.org/proteinAction.do?id=6063&showAllSites=true	82	SSAWRPNS*PHAPYFS, FSSSRPLS*PHRMADG			LSSAWRPNS*PHAPYFSSSRPLS*PHR	4	749.345		13525											13615	13525	14072	13821	13771	13704	13674	13486	13690	14013	13802	13556	60.6937	61.0507	60.8915	61.159	60.6522	61.189	61.0533	60.8575	60.9002	60.7952
741	739	Adaptor/scaffold	Sos1	SOS1	385	son of sevenless homolog 1	Q62245	http://www.phosphosite.org/proteinAction.do?id=5117&showAllSites=true	151	TALLNVQS*GMEKICS			LLNVQS*GM#EK	2	607.778	5125
742	740	Adaptor/scaffold	Spag9; Spag9	JIP4 iso2; JIP4 iso3	§245, §251, §254; §102, §108, §111	C-Jun-amino-terminal kinase-interacting protein 4 isoform 2	Q58A65-2; Q58A65-3	http://www.phosphosite.org/proteinAction.do?id=6043512&showAllSites=true	145; 128	SQPRSHTS*LKDELSD, TSLKDELS*DISQGGS, KDELSDIS*QGGSKAT; SQPRSHTS*LKDELSD, TSLKDELS*DISQGGS, KDELSDIS*QGGSKAT			SHTS*LKDELS*DIS*QGGSK	2	1064.92			11544	11380			11314	11150	11223	11524	11381		11200	11140	11552	11259	11293	11289	11301	11134	11212	11514	11381	11099	51.013	51.6008	51.5818	51.3688	51.2118	51.8615	51.8727	51.5327	51.6025	51.3702
743	741	Adaptor/scaffold	Spag9; Spag9	JIP4 iso2; JIP4 iso3	§245, §254; §102, §111	C-Jun-amino-terminal kinase-interacting protein 4 isoform 2	Q58A65-2; Q58A65-3	http://www.phosphosite.org/proteinAction.do?id=6043512&showAllSites=true	145; 128	SQPRSHTS*LKDELSD, KDELSDIS*QGGSKAT; SQPRSHTS*LKDELSD, KDELSDIS*QGGSKAT			SHTS*LKDELSDIS*QGGSK	2	1024.93				11318									11158	11077	11447	11318	11230	11226	11217	11050	11128	11430	11282	11036	50.8405	51.3393	51.1838	51.531	50.9797	51.609	51.542	51.1977	51.3017	51.0758
744	742	Adaptor/scaffold	Spag9; Spag9	JIP4 iso2; JIP4 iso3	§245, §254; §102, §111	C-Jun-amino-terminal kinase-interacting protein 4 isoform 2	Q58A65-2; Q58A65-3	http://www.phosphosite.org/proteinAction.do?id=6043512&showAllSites=true	145; 128	SQPRSHTS*LKDELSD, KDELSDIS*QGGSKAT; SQPRSHTS*LKDELSD, KDELSDIS*QGGSKAT			SHTS*LKDELSDIS*QGGSK	3	683.624							11221		11132		11284
745	743	Adaptor/scaffold	Spag9; Spag9	JIP4 iso2; JIP4 iso3	§251, §254; §108, §111	C-Jun-amino-terminal kinase-interacting protein 4 isoform 2	Q58A65-2; Q58A65-3	http://www.phosphosite.org/proteinAction.do?id=6043512&showAllSites=true	145; 128	TSLKDELS*DISQGGS, KDELSDIS*QGGSKAT; TSLKDELS*DISQGGS, KDELSDIS*QGGSKAT			SHTSLKDELS*DIS*QGGSK	2	1024.93				10649
746	744	Adaptor/scaffold	Spag9; Spag9	JIP4 iso2; JIP4 iso3	§251, §254; §108, §111	C-Jun-amino-terminal kinase-interacting protein 4 isoform 2	Q58A65-2; Q58A65-3	http://www.phosphosite.org/proteinAction.do?id=6043512&showAllSites=true	145; 128	TSLKDELS*DISQGGS, KDELSDIS*QGGSKAT; TSLKDELS*DISQGGS, KDELSDIS*QGGSKAT			SHTSLKDELS*DIS*QGGSK	3	683.624		10402						10406	10439			10351	10507	10426	10775	10608	10537	10533	10566	10420	10439	10758	10610	10364	48.405	48.9048	48.8017	49.029	48.489	49.0545	49.1572	48.7793	48.8375	48.699
747	745	Adaptor/scaffold	Spag9; Spag9	JIP4 iso2; JIP4 iso3	§254; §111	C-Jun-amino-terminal kinase-interacting protein 4 isoform 2	Q58A65-2; Q58A65-3	http://www.phosphosite.org/proteinAction.do?id=6043512&showAllSites=true	145; 128	KDELSDIS*QGGSKAT; KDELSDIS*QGGSKAT			SHTSLKDELSDIS*QGGSK	3	656.968	10496	10410		10616			10570	10434	10461	10742	10615	10368	10507	10426	10775	10608	10537	10512	10570	10420	10456	10737	10589	10364	48.405	48.9048	48.8017	49.029	48.489	48.982	49.0822	48.7793	48.8375	48.6235
748	746	Adaptor/scaffold	Spag9; Spag9	JIP4 iso2; JIP4 iso3	§258; §115	C-Jun-amino-terminal kinase-interacting protein 4 isoform 2	Q58A65-2; Q58A65-3	http://www.phosphosite.org/proteinAction.do?id=6043512&showAllSites=true	145; 128	SDISQGGS*KATTPAS; SDISQGGS*KATTPAS			SHTSLKDELSDISQGGS*K	3	656.968						10518
749	747	Adaptor/scaffold	Spag9	JIP4	§265, §268	C-Jun-amino-terminal kinase-interacting protein 4 isoform 2	Q58A65	http://www.phosphosite.org/proteinAction.do?id=3173&showAllSites=true	146	VEQEDELS*DISQGGS, EDELSDIS*QGGSKAT			AVEQEDELS*DIS*QGGSK	2	976.382	10245	10231	10585	10471	10274	10378	10391	10282	10285	10563	10455	10172	10255	10216	10585	10482	10264	10386	10398	10294	10267	10569	10442	10155	47.4457	48.1368	48.1203	48.5518	47.4925	48.5018	48.5258	48.2773	48.1522	48.0215
750	748	Adaptor/scaffold	Spag9; Spag9; Spag9	JIP4; JIP4 iso2; JIP4 iso3	§268; §254; §111	C-Jun-amino-terminal kinase-interacting protein 4 isoform 2	Q58A65; Q58A65-2; Q58A65-3	http://www.phosphosite.org/proteinAction.do?id=3173&showAllSites=true	146; 145; 128	EDELSDIS*QGGSKAT; KDELSDIS*QGGSKAT; KDELSDIS*QGGSKAT			DELSDIS*QGGSK	2	658.274	8324	8270	8519	8434		8381	8452	8316	8278	8515	8437	8205	8323	8242	8519	8445	8290	8412	8466	8320	8293	8511	8447	8202	39.8707	40.497	40.5825	40.8673	39.9472	41.0198	41.0682	40.5795	40.6298	40.3457
751	749	Adaptor/scaffold	Spag9; Spag9; Spag9	JIP4; JIP4 iso2; JIP4 iso3	§348; §334; §191	C-Jun-amino-terminal kinase-interacting protein 4 isoform 2	Q58A65; Q58A65-2; Q58A65-3	http://www.phosphosite.org/proteinAction.do?id=3173&showAllSites=true	146; 145; 128	VQAIIEST*PELDMDK; VQAIIEST*PELDMDK; VQAIIEST*PELDMDK			SEVQAIIEST*PELDMDK	2	992.945		18172		18542			18375	18103				18195	18130	18133	18860	18525	18391	18303	18378	18085	18415	18885	18569	18195	79.939	80.2872	80.335	80.5247	79.9302	80.3932	80.585	80.2865	80.1868	80.5323
752	750	Adaptor/scaffold	Spag9; Spag9; Spag9	JIP4; JIP4 iso2; JIP4 iso3	§348; §334; §191	C-Jun-amino-terminal kinase-interacting protein 4 isoform 2	Q58A65; Q58A65-2; Q58A65-3	http://www.phosphosite.org/proteinAction.do?id=3173&showAllSites=true	146; 145; 128	VQAIIEST*PELDMDK; VQAIIEST*PELDMDK; VQAIIEST*PELDMDK			SEVQAIIEST*PELDM#DK	2	1000.94	16027	16023	16665	16370	16284	16213	16205	15973	16238	16656	16392	16040	16030	16012	16655	16383	16291	16203	16215	15973	16252	16680	16385	16055	70.7455	71.171	71.0518	71.4217	70.8618	71.2785	71.392	71.1117	71.125	71.3297
753	751	Adaptor/scaffold	Spag9; Spag9; Spag9	JIP4; JIP4 iso2; JIP4 iso3	§348; §334; §191	C-Jun-amino-terminal kinase-interacting protein 4 isoform 2	Q58A65; Q58A65-2; Q58A65-3	http://www.phosphosite.org/proteinAction.do?id=3173&showAllSites=true	146; 145; 128	VQAIIEST*PELDMDK; VQAIIEST*PELDMDK; VQAIIEST*PELDMDK			SEVQAIIEST*PELDM#DK	3	667.63	16043		16646		16276								16030	16033	16646	16383	16270	16224	16215	16258	16525	16680	16406	16055	70.7455	71.2563	71.0518	71.4217	70.7725	71.3657	71.392	72.2252	72.2428	71.3297
754	752	Adaptor/scaffold	Sphkap; Sphkap; Sphkap	SPHK1IP; SPHK1IP iso2; SPHK1IP iso4	§1070; §1070; §1095	A-kinase anchor protein SPHKAP	Q6NSW3; Q6NSW3-2; Q6NSW3-4	http://www.phosphosite.org/proteinAction.do?id=1962200&showAllSites=true	185; 182; 173	LKASSCES*IPEEDSE; LKASSCES*IPEEDSE; LKASSCES*IPEEDSE			ASSCES*IPEEDSEAR	2	873.83					7777						7934		7777	7738	8003	7920	7777	7887	7962	7816	7768	7986	7922	7698	37.7128	38.556	38.6328	38.8518	37.9498	38.984	39.0763	38.5885	38.5992	38.3375
755	753	Adaptor/scaffold	Spna2; Spna2; Spna2	SPTAN1; SPTAN1 iso2; SPTAN1 iso3	§1226; §1206; §1206	spectrin alpha chain, brain isoform 1	P16546; P16546-2; E9Q447	http://www.phosphosite.org/proteinAction.do?id=3309&showAllSites=true	285; 282; 285	QQLAEERS*QLLGSAH; QQLAEERS*QLLGSAH; QQLAEERS*QLLGSAH			S*QLLGSAHEVQR	2	702.835				8376									8302	8221	8465	8376	8290	8328	8403	8278	8251	8469	8384	8181	39.7897	40.4143	40.3517	40.6325	39.9472	40.6985	40.8268	40.4167	40.4547	40.1763
756	754	Adaptor/scaffold	Spsb1	SSB1	111, 130, 131	SPRY domain-containing SOCS box protein 1	Q9D5L7	http://www.phosphosite.org/proteinAction.do?id=7178&showAllSites=true	31	WAMRQRGT*HAVVGVA, PLHSVGYT*TLVGNNH, LHSVGYTT*LVGNNHE			QRGT*HAVVGVATADAPLHSVGYT*T*LVGN	5	607.075											7495		7378	7423	7877	7458	7366	7404		7396	7348	7524	7495	7299	36.1618	37.3513	38.178	37.0722	36.4437	37.1527		36.991	37.0227	36.603
757	755	Adaptor/scaffold	Stom	stomatin	§161	erythrocyte band 7 integral membrane protein	P54116	http://www.phosphosite.org/proteinAction.do?id=4984&showAllSites=true	31	ALGTKNLS*QILSDRE			NLS*QILSDR	2	563.269	17598	17563	18255	17923	17857	17769	17801	17511	17846	18264	17990	17618	17836	17776	18255	17958	17845	17757	17790	17518	18079	17625	18002	17630	78.6207	78.741	77.7678	78.0698	77.538	77.9895	78.0268	77.7475	78.7675	75.2158
758	756	Adaptor/scaffold	Stom	stomatin	§161	erythrocyte band 7 integral membrane protein	P54116	http://www.phosphosite.org/proteinAction.do?id=4984&showAllSites=true	31	ALGTKNLS*QILSDRE			NLS*QILSDREEIAHHMQSTLDDATDDWGIK	3	1173.53	24489	24634											24451	24634		25035	24712	24834	24594	24301	24883	25584	25268	24686	107.949	108.218		108.237	107.938	108.204	108.323	107.993	108.236	108.404
759	757	Adaptor/scaffold	Stom	stomatin	§161	erythrocyte band 7 integral membrane protein	P54116	http://www.phosphosite.org/proteinAction.do?id=4984&showAllSites=true	31	ALGTKNLS*QILSDRE			NLS*QILSDREEIAHHMQSTLDDATDDWGIK	4	880.403	24431									25565			24451	24623	25307	25056	24712	24834	24594	24301	24862	25605	25121	24686	107.949	108.218	108.256	108.333	107.938	108.204	108.323	107.993	108.149	108.494
760	758	Adaptor/scaffold	Stom	stomatin	§161	erythrocyte band 7 integral membrane protein	P54116	http://www.phosphosite.org/proteinAction.do?id=4984&showAllSites=true	31	ALGTKNLS*QILSDRE			NLS*QILSDREEIAHHM#QSTLDDATDDWGIK	4	884.402	19988	19952					20146	19908	20290	20785			20167	19960	20897	20373	20449	20193	20163	19912	20284	20785	20396	20003	88.8552	88.2682	88.9748	88.396	88.9115	88.4018	88.3625	88.2518	88.1002	88.4663
761	759	Adaptor/scaffold	Stom	stomatin	165	erythrocyte band 7 integral membrane protein	P54116	http://www.phosphosite.org/proteinAction.do?id=4984&showAllSites=true	31	KNLSQILS*DREEIAH			NLSQILS*DREEIAHHM#QSTLDDATDDWGIK	4	884.402				20384					20280
762	760	Adaptor/scaffold	Strap	STRAP	343	serine-threonine kinase receptor-associated protein	Q9Z1Z2	http://www.phosphosite.org/proteinAction.do?id=4434&showAllSites=true	38	ENSDSIYS*STPEVKA			IGFPETAEEELEEIASENSDSIYS*STPEVK	3	1127.5		26876
763	761	Adaptor/scaffold	Strap	STRAP	344	serine-threonine kinase receptor-associated protein	Q9Z1Z2	http://www.phosphosite.org/proteinAction.do?id=4434&showAllSites=true	38	NSDSIYSS*TPEVKA-			IGFPETAEEELEEIASENSDSIYSS*TPEVK	3	1127.5												26896
764	762	Adaptor/scaffold	Strap	STRAP	345	serine-threonine kinase receptor-associated protein	Q9Z1Z2	http://www.phosphosite.org/proteinAction.do?id=4434&showAllSites=true	38	SDSIYSST*PEVKA--			IGFPETAEEELEEIASENSDSIYSST*PEVK	3	1127.5	26617	26666	27453	27202	26695	26936	26783	26341	26831	27646			26529	26785	27365	27156	26791	26913	26652	26341	26962	27705	27200	26786	117.387	118.068	117.492	117.907	117.445	117.54	117.875	117.574	117.764	117.938
765	763	Adaptor/scaffold	Strap	STRAP	345	serine-threonine kinase receptor-associated protein	Q9Z1Z2	http://www.phosphosite.org/proteinAction.do?id=4434&showAllSites=true	38	SDSIYSST*PEVKA--			IGFPETAEEELEEIASENSDSIYSST*PEVK	3	1127.5	26413		27307	27042	26795				27096				26529	26785	27365	27156	26791	26913	26652	26341	26962	27705	27200	26786	117.387	118.068	117.492	117.907	117.445	117.54	117.875	117.574	117.764	117.938
766	764	Adaptor/scaffold	Strap	STRAP	345	serine-threonine kinase receptor-associated protein	Q9Z1Z2	http://www.phosphosite.org/proteinAction.do?id=4434&showAllSites=true	38	SDSIYSST*PEVKA--			IGFPETAEEELEEIASENSDSIYSST*PEVK	3	1127.5			27629	27309									26529	26785	27365	27156	26791	26913	26652	26341	26962	27705	27200	26786	117.387	118.068	117.492	117.907	117.445	117.54	117.875	117.574	117.764	117.938
767	765	Adaptor/scaffold	Tab3	TAB3	360, 361	TGF-beta-activated kinase 1 and MAP3K7-binding protein 3	Q571K4	http://www.phosphosite.org/proteinAction.do?id=13905&showAllSites=true	79	AYLPYTAS*SLPKGSM, YLPYTASS*LPKGSMK			KPGSHSVAYLPYTAS*S*LPK	2	1082						22344							21931	22060	22745	22410	22213	22344	22116	21823	22300	22917	22412	22061	96.66	97.0998	96.7778	96.8698	96.7432	96.948	97.0435	96.857	96.7225	97.1507
768	766	Adaptor/scaffold	Tfg	TFG	100	protein TFG	Q9Z1A1	http://www.phosphosite.org/proteinAction.do?id=8387&showAllSites=true	43	QPRPLESS*QVKYLRR			PLESS*QVK	2	484.228			5348	5352		5329	5470	5304	5277	5432	5406		5195	5177	5348	5363	5182	5325	5442	5318	5248	5403	5402	5178	27.9595	28.8457	28.9335	29.2	28.2258	29.3645	29.3297	28.9968	29.063	28.7597
769	767	Adaptor/scaffold	Tirap	TIRAP	125	toll/interleukin-1 receptor domain-containing adapter protein	Q99JY1	http://www.phosphosite.org/proteinAction.do?id=14545&showAllSites=true	26	EAAQELVS*YLEGSQA			DYDVCVCHSEEDLEAAQELVS*YLEGSQASL	4	874.867			25127
770	768	Adaptor/scaffold	Tjp1; Tjp1	ZO1; ZO1 iso2	§353; §353	tight junction protein ZO-1 isoform 2	P39447; B9EHJ3	http://www.phosphosite.org/proteinAction.do?id=3351&showAllSites=true	195; 189	MSKPGAIS*TPVKHVD; MSKPGAIS*TPVKHVD			MSKPGAIS*TPVK	2	648.325		6531
771	769	Adaptor/scaffold	Tjp1; Tjp1	ZO1; ZO1 iso2	§354; §354	tight junction protein ZO-1 isoform 2	P39447; B9EHJ3	http://www.phosphosite.org/proteinAction.do?id=3351&showAllSites=true	195; 189	SKPGAIST*PVKHVDD; SKPGAIST*PVKHVDD			MSKPGAIST*PVK	2	648.325	6568			6698	6579		6757	6633	6567	6781			6560	6542	6688	6686	6579	6648	6765	6620	6571	6768	6704	6522	33.2587	34.123	33.969	34.3023	33.573	34.4548	34.5843	34.1068	34.2058	33.946
772	770	Adaptor/scaffold	Tjp1; Tjp1	ZO1; ZO1 iso2	§354; §354	tight junction protein ZO-1 isoform 2	P39447; B9EHJ3	http://www.phosphosite.org/proteinAction.do?id=3351&showAllSites=true	195; 189	SKPGAIST*PVKHVDD; SKPGAIST*PVKHVDD			M#SKPGAIST*PVK	2	656.322										5108			4890	4928	4972	5174	4853	5006	5120	4987	4912	5108	5213	4884	26.8127	27.9405	27.5445	28.4912	26.9785	28.1455	28.0893	27.7075	27.7787	27.9737
773	771	Adaptor/scaffold	Tjp1; Tjp1	ZO1; ZO1 iso2	809; 809	tight junction protein ZO-1 isoform 2	P39447; B9EHJ3	http://www.phosphosite.org/proteinAction.do?id=3351&showAllSites=true	195; 189	EGKADGAT*SDDLDLH; EGKADGAT*SDDLDLH			ADGAT*SDDLDLHDDR	2	848.328		8766					8963			9048
774	772	Adaptor/scaffold	Tjp1; Tjp1	ZO1; ZO1 iso2	§810; §810	tight junction protein ZO-1 isoform 2	P39447; B9EHJ3	http://www.phosphosite.org/proteinAction.do?id=3351&showAllSites=true	195; 189	GKADGATS*DDLDLHD; GKADGATS*DDLDLHD			ADGATS*DDLDLHDDR	2	848.328			9093	8943		8915		8843			8967		8869	8767	9093	8949	8836	8895	8949	8824	8797	9036	8951	8706	41.9937	42.5222	42.6235	42.8017	42.0208	42.8408	42.9527	42.5473	42.5577	42.3295
775	773	Adaptor/scaffold	Tjp1	ZO1	§912	tight junction protein ZO-1 isoform 2	P39447	http://www.phosphosite.org/proteinAction.do?id=3351&showAllSites=true	195	QAIHRIDS*PGLKPAS			IDS*PGLKPASQQK	2	724.861				5809		5755	5886	5744					5657	5660	5785	5809	5665	5766	5883	5759	5689	5865	5822	5619	29.771	30.7115	30.5668	30.906	30.0757	31.0713	31.0913	30.7272	30.7967	30.521
776	774	Adaptor/scaffold	Tjp1	ZO1 iso2	§912	tight junction protein ZO-1 isoform 2	B9EHJ3	http://www.phosphosite.org/proteinAction.do?id=26337803&showAllSites=true	189	QAIHRIDS*PGLKPAS			IDS*PGLKPASQQVYR	2	869.93	9988	9908	10233	10107	10017	10034	10065	9939	9937	10217	10088	9865	10003	9922	10229	10107	10033	10050	10062	9937	9952	10233	10106	9882	46.4488	47.0175	46.8233	47.2357	46.5938	47.2302	47.2567	46.9095	46.9188	46.7995
777	775	Adaptor/scaffold	Tjp1	ZO1 iso2	§912	tight junction protein ZO-1 isoform 2	B9EHJ3	http://www.phosphosite.org/proteinAction.do?id=26337803&showAllSites=true	189	QAIHRIDS*PGLKPAS			IDS*PGLKPASQQVYR	3	580.289	9983	9903	10209	10084	10013	10031	10042	9919	9932	10214	10108	9843	10003	9922	10229	10125	10033	10031	10062	9958	9952	10233	10106	9882	46.4488	47.0175	46.8233	47.2357	46.5938	47.2302	47.2567	46.996	46.9188	46.7995
778	776	Adaptor/scaffold	Tjp2	ZO2	§902, §907	tight junction protein ZO-2 isoform 1	Q9Z0U1	http://www.phosphosite.org/proteinAction.do?id=3347&showAllSites=true	131	SCDSRLIS*DFEDTDG, LISDFEDT*DGEGGAY			LIS*DFEDT*DGEGGAYTDNELEEPAEEPLVSSITR	3	1286.87						26056			26046		24917
779	777	Adaptor/scaffold	Tjp2	ZO2	§902, §914	tight junction protein ZO-2 isoform 1	Q9Z0U1	http://www.phosphosite.org/proteinAction.do?id=3347&showAllSites=true	131	SCDSRLIS*DFEDTDG, TDGEGGAY*TDNELEE			LIS*DFEDTDGEGGAY*TDNELEEPAEEPLVSSITR	3	1286.87	24267												24267	24517	25118	24888	24439	24624	24342	24112	24652	25374	24890	24455	106.905	107.718	107.386	107.56	106.699	107.251	107.163	107.108	107.176	107.458
780	778	Adaptor/scaffold	Tjp2	ZO2	§902, §915	tight junction protein ZO-2 isoform 1	Q9Z0U1	http://www.phosphosite.org/proteinAction.do?id=3347&showAllSites=true	131	SCDSRLIS*DFEDTDG, DGEGGAYT*DNELEEP			LIS*DFEDTDGEGGAYT*DNELEEPAEEPLVSSITR	3	1286.87								25475				25878
781	779	Adaptor/scaffold	Tjp2	ZO2	§907, §915	tight junction protein ZO-2 isoform 1	Q9Z0U1	http://www.phosphosite.org/proteinAction.do?id=3347&showAllSites=true	131	LISDFEDT*DGEGGAY, DGEGGAYT*DNELEEP			LISDFEDT*DGEGGAYT*DNELEEPAEEPLVSSITR	3	1286.87				24891			24357
782	780	Adaptor/scaffold	Tjp2	ZO2	§914	tight junction protein ZO-2 isoform 1	Q9Z0U1	http://www.phosphosite.org/proteinAction.do?id=3347&showAllSites=true	131	TDGEGGAY*TDNELEE			LISDFEDTDGEGGAY*TDNELEEPAEEPLVSSITR	3	1260.22			23843			23310
783	781	Adaptor/scaffold	Tjp2	ZO2	§914, §915	tight junction protein ZO-2 isoform 1	Q9Z0U1	http://www.phosphosite.org/proteinAction.do?id=3347&showAllSites=true	131	TDGEGGAY*TDNELEE, DGEGGAYT*DNELEEP			LISDFEDTDGEGGAY*T*DNELEEPAEEPLVSSITR	3	1286.87			25083
784	782	Adaptor/scaffold	Tjp2	ZO2	§915	tight junction protein ZO-2 isoform 1	Q9Z0U1	http://www.phosphosite.org/proteinAction.do?id=3347&showAllSites=true	131	DGEGGAYT*DNELEEP			LISDFEDTDGEGGAYT*DNELEEPAEEPLVSSITR	3	1260.22	23003	23174	23883	23651	23251	23369	23164	22859	23479	24065	23654	23221	23002	23173	23858	23607	23284	23343	23229	22894	23455	24120	23609	23216	101.359	101.708	101.62	101.864	101.481	101.637	102.03	101.575	101.742	101.979
785	783	Adaptor/scaffold	Tjp2	ZO2	§915	tight junction protein ZO-2 isoform 1	Q9Z0U1	http://www.phosphosite.org/proteinAction.do?id=3347&showAllSites=true	131	DGEGGAYT*DNELEEP			LISDFEDTDGEGGAYT*DNELEEPAEEPLVSSITR	3	1260.22					23353		23190	22991	23409	24120		23163	23002	23173	23858	23607	23284	23343	23229	22894	23455	24120	23609	23216	101.359	101.708	101.62	101.864	101.481	101.637	102.03	101.575	101.742	101.979
786	784	Adaptor/scaffold	Tns1	tensin 1	§1346	tensin 1	Q9DBT6	http://www.phosphosite.org/proteinAction.do?id=4451&showAllSites=true	201	VGTNTPPS*PGFGRRA			TVGTNTPPS*PGFGR	2	734.335	10098	10229	10365	10343	10132	10297	10196	10112	10245	10521	10412	10001	10108	10111	10365	10293	10180	10218	10251	10168	10183	10401	10337	10050	46.8833	47.7388	47.678	47.8718	47.1608	47.8882	47.985	47.8175	47.8565	47.4363
787	785	Adaptor/scaffold	Tns1	tensin 1	§1346	tensin 1	Q9DBT6	http://www.phosphosite.org/proteinAction.do?id=4451&showAllSites=true	201	VGTNTPPS*PGFGRRA			TVGTNTPPS*PGFGR	2	734.335	10316	10042	10562		10324		10417						10108	10111	10365	10293	10180	10218	10251	10168	10183	10401	10337	10050	46.8833	47.7388	47.678	47.8718	47.1608	47.8882	47.985	47.8175	47.8565	47.4363
788	786	Adaptor/scaffold	Tns1	tensin 1	§1363	tensin 1	Q9DBT6	http://www.phosphosite.org/proteinAction.do?id=4451&showAllSites=true	201	PTMAAPGS*PSLSHRQ			AVNPTMAAPGS*PSLSHR	3	591.61	9918	9856					10014	9892		10169	10041	9811
789	787	Adaptor/scaffold	Tns1	tensin 1	§1365	tensin 1	Q9DBT6	http://www.phosphosite.org/proteinAction.do?id=4451&showAllSites=true	201	MAAPGSPS*LSHRQVM			AVNPTMAAPGSPS*LSHR	3	591.61					9961
790	788	Adaptor/scaffold	Tns1	tensin 1	§1365	tensin 1	Q9DBT6	http://www.phosphosite.org/proteinAction.do?id=4451&showAllSites=true	201	MAAPGSPS*LSHRQVM			AVNPTM#AAPGSPS*LSHR	3	596.942	8005				7989
791	789	Adaptor/scaffold	Tns1	tensin 1	§1367	tensin 1	Q9DBT6	http://www.phosphosite.org/proteinAction.do?id=4451&showAllSites=true	201	APGSPSLS*HRQVMGP			AVNPTMAAPGSPSLS*HR	3	591.61			10152										9961	9901	10152	10083	9991	10008	10041	9937	9931	10212	10085	9840	46.2768	46.9387	46.7337	47.07	46.4138	47.0627	47.1717	46.9095	46.8423	46.724
792	790	Adaptor/scaffold	Tns1	tensin 1	§1367	tensin 1	Q9DBT6	http://www.phosphosite.org/proteinAction.do?id=4451&showAllSites=true	201	APGSPSLS*HRQVMGP			AVNPTM#AAPGSPSLS*HR	3	596.942						8033						7884	7987	7990	8213	8151	8017	8033	8151	8026	7999	8196	8153	7950	38.5508	39.524	39.4138	39.7295	38.9082	39.7887	39.8193	39.4048	39.484	39.1127
793	791	Adaptor/scaffold	Tns1	tensin 1	§1397	tensin 1	Q9DBT6	http://www.phosphosite.org/proteinAction.do?id=4451&showAllSites=true	201	SAATTPGS*PSLGRHP			QVMGPSGPGFHGNVVSGHPASAATTPGS*PSLGR	3	1065.5	12599	12519											12599	12526	12980	12771	12700	12654	12687	12478	12619	12963	12773	12506	56.5603	57.0533	56.8692	57.2073	56.5533	57.1225	57.2402	56.8205	56.8672	56.8372
794	792	Adaptor/scaffold	Tns1	tensin 1	§1397	tensin 1	Q9DBT6	http://www.phosphosite.org/proteinAction.do?id=4451&showAllSites=true	201	SAATTPGS*PSLGRHP			QVM#GPSGPGFHGNVVSGHPASAATTPGS*PSLGR	3	1070.83		11495	11904	11740		11643
795	793	Adaptor/scaffold	Tns1	tensin 1	§1397	tensin 1	Q9DBT6	http://www.phosphosite.org/proteinAction.do?id=4451&showAllSites=true	201	SAATTPGS*PSLGRHP			QVM#GPSGPGFHGNVVSGHPASAATTPGS*PSLGR	4	803.375				11708
796	794	Adaptor/scaffold	Tns1	tensin 1	§1399	tensin 1	Q9DBT6	http://www.phosphosite.org/proteinAction.do?id=4451&showAllSites=true	201	ATTPGSPS*LGRHPVG			QVM#GPSGPGFHGNVVSGHPASAATTPGSPS*LGR	3	1070.83					11690			11510		11888	11764		11557	11497	11909	11763	11690	11646	11637	11512	11569	11892	11744	11456	52.4797	53.0403	52.9275	53.3625	52.751	53.2543	53.224	53.0425	52.9832	52.808
797	795	Adaptor/scaffold	Tns1	tensin 1	§1399	tensin 1	Q9DBT6	http://www.phosphosite.org/proteinAction.do?id=4451&showAllSites=true	201	ATTPGSPS*LGRHPVG			QVM#GPSGPGFHGNVVSGHPASAATTPGSPS*LGR	4	803.375					11660					11862			11578	11497	11888	11721	11660	11646	11658	11512	11569	11850	11744	11435	52.5652	53.0403	52.8468	53.1985	52.6715	53.2543	53.305	53.0425	52.9832	52.6457
798	796	Adaptor/scaffold	Tns1	tensin 1	§1423	tensin 1	Q9DBT6	http://www.phosphosite.org/proteinAction.do?id=4451&showAllSites=true	201	SVVTTPGS*PSLGRHP			HPVGSHQVPGLHSSVVTTPGS*PSLGR	3	890.776	11039	10963	11270	11126	11095	11071	11106	10959	11038	11297	11145	10930	11032	10951	11279	11126	11104	11079	11091	10945	11002	11283	11135	10952	50.3672	50.8607	50.5878	50.9213	50.5293	51.057	51.0788	50.7862	50.8338	50.56
799	797	Adaptor/scaffold	Tns1	tensin 1	§1423	tensin 1	Q9DBT6	http://www.phosphosite.org/proteinAction.do?id=4451&showAllSites=true	201	SVVTTPGS*PSLGRHP			HPVGSHQVPGLHSSVVTTPGS*PSLGR	3	890.776					11115				11014				11032	10951	11279	11126	11104	11079	11091	10945	11002	11283	11135	10952	50.3672	50.8607	50.5878	50.9213	50.5293	51.057	51.0788	50.7862	50.8338	50.56
800	798	Adaptor/scaffold	Tns1	tensin 1	§1423	tensin 1	Q9DBT6	http://www.phosphosite.org/proteinAction.do?id=4451&showAllSites=true	201	SVVTTPGS*PSLGRHP			HPVGSHQVPGLHSSVVTTPGS*PSLGR	4	668.334	11057	10956	11304	11157	11107	11061	11115		11006	11310			11032	10951	11279	11157	11125	11058	11070	10945	11002	11283	11156	10931	50.3672	50.8607	50.5878	50.9213	50.5982	50.9808	51.003	50.7862	50.8338	50.56
801	799	Adaptor/scaffold	Tns1	tensin 1	§1451	tensin 1	Q9DBT6	http://www.phosphosite.org/proteinAction.do?id=4451&showAllSites=true	201	NAVISPGS*PSLGRHL			HPGAHQGNLASSLHSNAVISPGS*PSLGR	4	707.845			12243			11991					12097		11956	11875	12245	12099	12049	11991	11994	11848	11947	12270	12101	11834	54.0428	54.4898	54.1835	54.605	54.1143	54.542	54.5687	54.3228	54.3677	54.1827
802	800	Adaptor/scaffold	Tns1	tensin 1	§1468	tensin 1	Q9DBT6	http://www.phosphosite.org/proteinAction.do?id=4451&showAllSites=true	201	SGSVVPGS*PSLDRHA			HLGGSGSVVPGS*PSLDR	3	567.937	11251											11127	11263	11182	11552	11406	11335	11310	11322	11155	11233	11535	11387	11127	51.2777	51.7698	51.5818	51.9282	51.3773	51.948	51.9623	51.6172	51.689	51.4548
803	801	Adaptor/scaffold	Tns1	tensin 1	§1497	tensin 1	Q9DBT6	http://www.phosphosite.org/proteinAction.do?id=4451&showAllSites=true	201	LSRQSSAS*GYQAPST			QSSAS*GYQAPSTPSFPVSPAYYPGLSSPATSPSPDSAAFR	3	1366.62	22384												22384	22585	23228	22956	22654		22599	22327	22846	23421	22895	22523	98.7657	99.315	98.8843	99.1593	98.7098		99.219	99.0922	99.1235	99.2013
804	802	Adaptor/scaffold	Tns1	tensin 1	§1499	tensin 1	Q9DBT6	http://www.phosphosite.org/proteinAction.do?id=4451&showAllSites=true	201	RQSSASGY*QAPSTPS			QSSASGY*QAPSTPSFPVSPAYYPGLSSPATSPSPDSAAFR	3	1366.62			23266
805	803	Adaptor/scaffold	Tns1	tensin 1	§1535	tensin 1	Q9DBT6	http://www.phosphosite.org/proteinAction.do?id=4451&showAllSites=true	201	SAAFRQGS*PTPALPE			QGS*PTPALPEK	2	602.784	7969	7930	8138	8092		8060		8007				7870	7966	7927	8138	8109	7975	8055	8130	8026	7978	8196	8111	7866	38.4657	39.2697	39.2442	39.5675	38.7467	39.6268	39.7258	39.4048	39.3942	39.1127
806	804	Adaptor/scaffold	Tns1	tensin 1	§752	tensin 1	Q9DBT6	http://www.phosphosite.org/proteinAction.do?id=4451&showAllSites=true	201	HSAPIRPS*YSAQEGL			VIPVHSSHSAPIRPS*YSAQEGLAGYQR	4	747.619	11522					11587							11515	11455	11825	11679	11650	11587	11595	11449	11506	11829	11660	11414	52.3142	52.8622	52.6108	53.0238	52.5962	53.0043	53.0557	52.7962	52.7325	52.5742
807	805	Adaptor/scaffold	Tns1	tensin 1	§790	tensin 1	Q9DBT6	http://www.phosphosite.org/proteinAction.do?id=4451&showAllSites=true	201	DPSGLFRS*QSFPDVE			S*QSFPDVEPQLPQAPTR	2	988.959			17656	17297	17252	17144				17642			16891	16915	17642	17297	17152	17148	17181	16930	17218	17646	17351	16979	74.4662	75.0053	75.118	75.451	74.5422	75.3357	75.3945	75.1608	75.1223	75.3078
808	806	Adaptor/scaffold	Tns1	tensin 1	§792	tensin 1	Q9DBT6	http://www.phosphosite.org/proteinAction.do?id=4451&showAllSites=true	201	SGLFRSQS*FPDVEPQ			SQS*FPDVEPQLPQAPTR	2	988.959	16883	16931					17156	16884	17211
809	807	Adaptor/scaffold	Tns1	tensin 1	§792	tensin 1	Q9DBT6	http://www.phosphosite.org/proteinAction.do?id=4451&showAllSites=true	201	SGLFRSQS*FPDVEPQ			SQS*FPDVEPQLPQAPTR	3	659.642	16947	16922		17321		17118	17157	16906	17163				16891	16978	17600	17328	17236	17127	17202	16888	17163	17604	17330	17000	74.4662	75.2863	74.9403	75.3713	74.9057	75.2533	75.488	74.972	74.8708	75.1335
810	808	Adaptor/scaffold	Tns1	tensin 1	§897	tensin 1	Q9DBT6	http://www.phosphosite.org/proteinAction.do?id=4451&showAllSites=true	201	AAAPLHKS*QSVPGAW			S*QSVPGAWPGASPLSSQPLLGSSR	3	816.064				21217			21019	20738	21164
811	809	Adaptor/scaffold	Tns1	tensin 1	§899	tensin 1	Q9DBT6	http://www.phosphosite.org/proteinAction.do?id=4451&showAllSites=true	201	APLHKSQS*VPGAWPG			SQS*VPGAWPGASPLSSQPLLGSSR	3	816.064	20770	20833	21586										20755	20833	21611	21276	21079	21054	21045	20731	21208	21657	21257	20864	91.4583	92.0767	91.9332	92.2863	91.6552	92.084	92.246	91.9102	92.033	92.1073
812	810	Adaptor/scaffold	Tns1	tensin 1	§963	tensin 1	Q9DBT6	http://www.phosphosite.org/proteinAction.do?id=4451&showAllSites=true	201	YQLHPAGS*NQSFHPK			PYSPYDYQLHPAGS*NQSFHPK	3	838.369				13352									13132	13051	13589	13352	13309	13221	13254	13024	13186	13530	13340	13073	58.7793	59.1457	59.1093	59.3352	58.8603	59.2985	59.4262	59.0028	58.9973	58.9438
813	811	Adaptor/scaffold	Wasl	N-WASP	12	neural Wiskott-Aldrich syndrome protein isoform 2	Q91YD9	http://www.phosphosite.org/proteinAction.do?id=3961&showAllSites=true	54	QQPPRRVT*NVGSLLL			RVT*NVGSLLLTPQENESLFSFLGK	3	910.468							27672			28698	28262
814	812	Adaptor/scaffold	Wasl	N-WASP	16	neural Wiskott-Aldrich syndrome protein isoform 2	Q91YD9	http://www.phosphosite.org/proteinAction.do?id=3961&showAllSites=true	54	RRVTNVGS*LLLTPQE			RVTNVGS*LLLTPQENESLFSFLGK	3	910.468			28448		27816							27781	27546	27688	28436	28122	27816	27942	27681	27367	27928	28713	28271	27773	122.171	122.368	122.499	122.445	122.333	122.337	122.717	122.383	122.346	122.656
815	813	Adaptor/scaffold	Ywhab; Ywhaz	14-3-3 beta; 14-3-3 zeta	§186; §184	14-3-3 protein beta/alpha	Q9CQV8; P63101	http://www.phosphosite.org/proteinAction.do?id=3619&showAllSites=true	28; 28	FYYEILNS*PEKACSL; FYYEILNS*PEKACSL	JNK1; JNK1	Abl iso2; Bax, HSP20, JNK1	FSVFYYEILNS*PEK	2	908.416												24223	24010	24160	24824	24615	24250	24330	24153	23860	24421	25101	24659	24223	106.009	106.132	106.066	106.373	105.852	105.996	106.293	105.993	106.163	106.289
816	814	Adaptor/scaffold	Ywhab; Ywhaz	14-3-3 beta; 14-3-3 zeta	§186; §184	14-3-3 protein beta/alpha	Q9CQV8; P63101	http://www.phosphosite.org/proteinAction.do?id=3619&showAllSites=true	28; 28	FYYEILNS*PEKACSL; FYYEILNS*PEKACSL	JNK1; JNK1	Abl iso2; Bax, HSP20, JNK1	SVFYYEILNS*PEK	2	834.881									20787	21273	20872	20460	20419	20422	21212	20835	20701	20613	20625	20332	20767	21258	20872	20465	89.9805	90.2612	90.2695	90.4397	90.0093	90.221	90.4063	90.1258	90.1917	90.4447
817	815	Adaptor/scaffold	Ywhab; Ywhaz	14-3-3 beta; 14-3-3 zeta	§186; §184	14-3-3 protein beta/alpha	Q9CQV8; P63101	http://www.phosphosite.org/proteinAction.do?id=3619&showAllSites=true	28; 28	FYYEILNS*PEKACSL; FYYEILNS*PEKACSL	JNK1; JNK1	Abl iso2; Bax, HSP20, JNK1	YEILNS*PEK	2	586.765											11113		10969	10888	11279	11112	11020	11058	11028	10903	10939	11241	11113	10847	50.1535	50.6382	50.5878	50.847	50.2332	50.9808	50.8535	50.6223	50.609	50.4118
818	816	Adaptor/scaffold	Ywhab; Ywhaz	14-3-3 beta; 14-3-3 zeta	§186; §184	14-3-3 protein beta/alpha	Q9CQV8; P63101	http://www.phosphosite.org/proteinAction.do?id=3619&showAllSites=true	28; 28	FYYEILNS*PEKACSL; FYYEILNS*PEKACSL	JNK1; JNK1	Abl iso2; Bax, HSP20, JNK1	YYEILNS*PEK	2	668.297							13703			14011		13510	13174	13009	14072	13359	13750	13704	13716	13486	13690	14011	13319	13052	58.955	58.9787	60.8915	59.4187	60.5675	61.189	61.2333	60.8575	60.9002	60.7952
819	817	Adaptor/scaffold	Ywhab; Ywhag; Ywhah; Ywhaq	14-3-3 beta; 14-3-3 gamma; 14-3-3 eta; 14-3-3 theta	§65; 64; 64; 63	14-3-3 protein beta/alpha	Q9CQV8; P61982; P68510; P68254	http://www.phosphosite.org/proteinAction.do?id=3619&showAllSites=true	28; 28; 28; 28	RSSWRVIS*SIEQKTE; RSSWRVIS*SIEQKTS; RSSWRVIS*SIEQKTM; RSAWRVIS*SIEQKTD	CaMK2-alpha		VIS*SIEQK	2	492.244		9326										9281
820	Adhesion or extracellular matrix protein
821	818	Adhesion or extracellular matrix protein	AI413582	AI413582	58	hypothetical protein LOC106672	Q3V2N7	http://www.phosphosite.org/proteinAction.do?id=22571317&showAllSites=true	12	RHHLLPMY*SYDPAEE			HHLLPMY*SYDPAEELQEAEQELLSDVGDPK	3	1178.53			30130
822	819	Adhesion or extracellular matrix protein	AI413582	AI413582	58	hypothetical protein LOC106672	Q3V2N7	http://www.phosphosite.org/proteinAction.do?id=22571317&showAllSites=true	12	RHHLLPMY*SYDPAEE			HHLLPM#Y*SYDPAEELQEAEQELLSDVGDPK	4	888.15		28027	28692			28222			28185	29030	28547	28039	27818	27995	28692	28437	28114	28299	27975	27682	28222	29049	28565	28067	123.487	123.867	123.912	123.968	123.753	124.052	124.128	123.911	123.771	124.281
823	820	Adhesion or extracellular matrix protein	AI413582	AI413582	59	hypothetical protein LOC106672	Q3V2N7	http://www.phosphosite.org/proteinAction.do?id=22571317&showAllSites=true	12	HHLLPMYS*YDPAEEL			HHLLPMYS*YDPAEELQEAEQELLSDVGDPK	3	1178.53											30027		29260	29608	30156	29844	29521	29706	29364	29089	29671	30414	30027	29537	130.59	131.743	130.781	130.786	130.605	130.779	130.842	130.678	130.733	130.834
824	821	Adhesion or extracellular matrix protein	AI413582	AI413582	59	hypothetical protein LOC106672	Q3V2N7	http://www.phosphosite.org/proteinAction.do?id=22571317&showAllSites=true	12	HHLLPMYS*YDPAEEL			HHLLPM#YS*YDPAEELQEAEQELLSDVGDPK	3	1183.86			28693		28067	28232	28020			29050		28044	27839	27953	28730	28437	28067	28299	27954	27703	28222	29049	28565	28088	123.581	123.658	123.912	123.968	123.855	124.052	124.029	124.014	123.771	124.281
825	822	Adhesion or extracellular matrix protein	AI413582	AI413582	59	hypothetical protein LOC106672	Q3V2N7	http://www.phosphosite.org/proteinAction.do?id=22571317&showAllSites=true	12	HHLLPMYS*YDPAEEL			HHLLPM#YS*YDPAEELQEAEQELLSDVGDPK	3	1183.86			28802										27839	27953	28730	28437	28067	28299	27954	27703	28222	29049	28565	28088	123.581	123.658	123.912	123.968	123.855	124.052	124.029	124.014	123.771	124.281
826	823	Adhesion or extracellular matrix protein	AI413582	AI413582	60	hypothetical protein LOC106672	Q3V2N7	http://www.phosphosite.org/proteinAction.do?id=22571317&showAllSites=true	12	HLLPMYSY*DPAEELQ			HHLLPM#YSY*DPAEELQEAEQELLSDVGDPK	3	1183.86		28009		28364		28238	27937		28165		28532
827	824	Adhesion or extracellular matrix protein	AI413582	AI413582	60	hypothetical protein LOC106672	Q3V2N7	http://www.phosphosite.org/proteinAction.do?id=22571317&showAllSites=true	12	HLLPMYSY*DPAEELQ			HHLLPM#YSY*DPAEELQEAEQELLSDVGDPK	4	888.15						28258
828	825	Adhesion or extracellular matrix protein	AU040320; AU040320	KIAA0319L; KIAA0319L iso2	§973; §973	dyslexia-associated protein KIAA0319-like protein isoform 1	Q8K135; Q8K135-2	http://www.phosphosite.org/proteinAction.do?id=22599010&showAllSites=true	115; 119	RYKILDAT*DQESLEL; RYKILDAT*DQESLEL			ILDAT*DQESLELKPTSR	2	998.485	13696	13628	14188	13935	13887	13822	13820	13625	13835	14155	13964	13681	13699	13628	14198	13947	13897	13830	13821	13633	13816	14160	13949	13661	61.0682	61.494	61.3838	61.6867	61.1707	61.6987	61.6665	61.4652	61.4125	61.3893
829	826	Adhesion or extracellular matrix protein	AU040320; AU040320	KIAA0319L; KIAA0319L iso2	§973; §973	dyslexia-associated protein KIAA0319-like protein isoform 1	Q8K135; Q8K135-2	http://www.phosphosite.org/proteinAction.do?id=22599010&showAllSites=true	115; 119	RYKILDAT*DQESLEL; RYKILDAT*DQESLEL			ILDAT*DQESLELKPTSR	3	665.993	13669	13607	14162	13920	13879	13793	13809	13601	13800		13936	13645	13699	13639	14198	13920	13897	13809	13821	13633	13816	14160	13949	13661	61.0682	61.494	61.3838	61.6867	61.1707	61.6175	61.6665	61.4652	61.4125	61.3893
830	827	Adhesion or extracellular matrix protein	AU040320; AU040320	KIAA0319L; KIAA0319L iso2	§973, §977; §973, §977	dyslexia-associated protein KIAA0319-like protein isoform 1	Q8K135; Q8K135-2	http://www.phosphosite.org/proteinAction.do?id=22599010&showAllSites=true	115; 119	RYKILDAT*DQESLEL, LDATDQES*LELKPTS; RYKILDAT*DQESLEL, LDATDQES*LELKPTS			ILDAT*DQES*LELKPTSR	2	1038.47				14637			14512						14308	14290	14891	14637	14548	14481	14493	14284	14509	14874	14663	14312	63.5363	64.097	64.0533	64.3757	63.7268	64.3193	64.3517	64.0698	64.089	64.172
831	828	Adhesion or extracellular matrix protein	AU040320; AU040320	KIAA0319L; KIAA0319L iso2	§973, §977; §973, §977	dyslexia-associated protein KIAA0319-like protein isoform 1	Q8K135; Q8K135-2	http://www.phosphosite.org/proteinAction.do?id=22599010&showAllSites=true	115; 119	RYKILDAT*DQESLEL, LDATDQES*LELKPTS; RYKILDAT*DQESLEL, LDATDQES*LELKPTS			ILDAT*DQES*LELKPTSR	3	692.648											14656		14329	14290	14891	14619	14569	14481	14493	14305	14509	14874	14656	14312	63.6243	64.097	64.0533	64.2943	63.8215	64.3193	64.3517	64.1562	64.089	64.172
832	829	Adhesion or extracellular matrix protein	Ablim1; Ablim1; Ablim1	abLIM; abLIM iso2; abLIM iso3	§470; §350; §350	actin-binding LIM protein 1 isoform 2	Q8K4G5; Q8K4G5-2; Q3UP03	http://www.phosphosite.org/proteinAction.do?id=3230&showAllSites=true	97; 79; 74	ERQSLGES*PRTLSPT; ERQSLGES*PRTLSPT; ERQSLGES*PRTLSPT			QSLGES*PR	2	477.208					3993								4023	4025	4154	4205	3993	4160	4277	4155	4097	4214	4220	4034	23.315	24.3245	24.3522	24.5973	23.6233	24.7373	24.6665	24.3457	24.493	24.1475
833	830	Adhesion or extracellular matrix protein	Ablim1; Ablim1; Ablim1	abLIM; abLIM iso2; abLIM iso3	§473, §479; §353, §359; §353, §359	actin-binding LIM protein 1 isoform 2	Q8K4G5; Q8K4G5-2; Q3UP03	http://www.phosphosite.org/proteinAction.do?id=3230&showAllSites=true	97; 79; 74	SLGESPRT*LSPTPSA, RTLSPTPS*AEGYQDV; SLGESPRT*LSPTPSA, RTLSPTPS*AEGYQDV; SLGESPRT*LSPTPSA, RTLSPTPS*AEGYQDV			T*LSPTPS*AEGYQDVR	2	890.863												11619
834	831	Adhesion or extracellular matrix protein	Ablim1; Ablim1; Ablim1	abLIM; abLIM iso2; abLIM iso3	§475; §355; §355	actin-binding LIM protein 1 isoform 2	Q8K4G5; Q8K4G5-2; Q3UP03	http://www.phosphosite.org/proteinAction.do?id=3230&showAllSites=true	97; 79; 74	GESPRTLS*PTPSAEG; GESPRTLS*PTPSAEG; GESPRTLS*PTPSAEG			TLS*PTPSAEGYQDVR	2	850.88	11287	11229	11637	11491	11402	11396	11387	11263	11318	11621	11473	11209	11305	11266	11657	11490	11419	11415	11406	11260	11338	11621	11492	11225	51.4613	52.1133	51.9777	52.2727	51.6963	52.351	52.2792	52.0375	52.0885	51.8433
835	832	Adhesion or extracellular matrix protein	Ablim1; Ablim1; Ablim1	abLIM; abLIM iso2; abLIM iso3	§475, §479; §355, §359; §355, §359	actin-binding LIM protein 1 isoform 2	Q8K4G5; Q8K4G5-2; Q3UP03	http://www.phosphosite.org/proteinAction.do?id=3230&showAllSites=true	97; 79; 74	GESPRTLS*PTPSAEG, RTLSPTPS*AEGYQDV; GESPRTLS*PTPSAEG, RTLSPTPS*AEGYQDV; GESPRTLS*PTPSAEG, RTLSPTPS*AEGYQDV			TLS*PTPS*AEGYQDVR	2	890.863	11661	11657	12089	11938	11787	11846	11840	11697	11746	12076	11949		11683	11665	12089	11931	11797	11856	11826	11701	11758	12081	11933	11624	53.0085	53.6888	53.6388	53.985	53.1658	54.064	53.9727	53.7692	53.7162	53.5232
836	833	Adhesion or extracellular matrix protein	Ablim1; Ablim1; Ablim1	abLIM; abLIM iso2; abLIM iso3	§494, §502; §374, §382; §374, §382	actin-binding LIM protein 1 isoform 2	Q8K4G5; Q8K4G5-2; Q3UP03	http://www.phosphosite.org/proteinAction.do?id=3230&showAllSites=true	97; 79; 74	RDRMIHRS*TSQGSIN, TSQGSINS*PVYSRHS; RDRMIHRS*TSQGSIN, TSQGSINS*PVYSRHS; RDRMIHRS*TSQGSIN, TSQGSINS*PVYSRHS			S*TSQGSINS*PVYSR	2	821.829				8841
837	834	Adhesion or extracellular matrix protein	Ablim1; Ablim1; Ablim1	abLIM; abLIM iso2; abLIM iso3	§495, §502; §375, §382; §375, §382	actin-binding LIM protein 1 isoform 2	Q8K4G5; Q8K4G5-2; Q3UP03	http://www.phosphosite.org/proteinAction.do?id=3230&showAllSites=true	97; 79; 74	DRMIHRST*SQGSINS, TSQGSINS*PVYSRHS; DRMIHRST*SQGSINS, TSQGSINS*PVYSRHS; DRMIHRST*SQGSINS, TSQGSINS*PVYSRHS			ST*SQGSINS*PVYSR	2	821.829	8675		8916				8816		8667
838	835	Adhesion or extracellular matrix protein	Ablim1; Ablim1; Ablim1	abLIM; abLIM iso2; abLIM iso3	§496; §376; §376	actin-binding LIM protein 1 isoform 2	Q8K4G5; Q8K4G5-2; Q3UP03	http://www.phosphosite.org/proteinAction.do?id=3230&showAllSites=true	97; 79; 74	RMIHRSTS*QGSINSP; RMIHRSTS*QGSINSP; RMIHRSTS*QGSINSP			STS*QGSINSPVYSR	2	781.846	9050	8976	9270	9166	9034	9131	9162	9041	9027	9268	9178	8930	9100	9019	9270	9222	9088	9189	9201	9097	9070	9288	9224	8979	42.9258	43.5372	43.5428	43.8517	43.0248	43.992	43.9393	43.626	43.604	43.2987
839	836	Adhesion or extracellular matrix protein	Ablim1; Ablim1; Ablim1	abLIM; abLIM iso2; abLIM iso3	§496, §502; §376, §382; §376, §382	actin-binding LIM protein 1 isoform 2	Q8K4G5; Q8K4G5-2; Q3UP03	http://www.phosphosite.org/proteinAction.do?id=3230&showAllSites=true	97; 79; 74	RMIHRSTS*QGSINSP, TSQGSINS*PVYSRHS; RMIHRSTS*QGSINSP, TSQGSINS*PVYSRHS; RMIHRSTS*QGSINSP, TSQGSINS*PVYSRHS			STS*QGSINS*PVYSR	2	821.829		8627			8657	8807		8737		8905	8860	8558	8680	8620	8927	8844	8647	8790	8823	8740	8671	8905	8825	8559	41.2535	41.9348	42.0518	42.3797	41.3037	42.4535	42.4538	42.2055	42.0793	41.844
840	837	Adhesion or extracellular matrix protein	Ablim1; Ablim1; Ablim1	abLIM; abLIM iso2; abLIM iso3	§513; §393; §393	actin-binding LIM protein 1 isoform 2	Q8K4G5; Q8K4G5-2; Q3UP03	http://www.phosphosite.org/proteinAction.do?id=3230&showAllSites=true	97; 79; 74	SRHSYTPT*TSRSPQH; SRHSYTPT*TSRSPQH; SRHSYTPT*TSRSPQH			HSYTPT*TSR	2	565.237			3404										3277	3306	3404	3016	3328	3436	3235	3452	3420	3484	3493	3344	20.4337	21.5613	19.8245	19.9102	20.956	21.846	20.4703	21.5927	21.7803	21.2645
841	838	Adhesion or extracellular matrix protein	Ablim1; Ablim1; Ablim1	abLIM; abLIM iso2; abLIM iso3	§670; §510; §477	actin-binding LIM protein 1 isoform 2	Q8K4G5; Q8K4G5-2; Q3UP03	http://www.phosphosite.org/proteinAction.do?id=3230&showAllSites=true	97; 79; 74	GTDPRRRS*SGREEDE; GTDPRRRS*SGREEDE; GTDPRRRS*SGREEDE			RS*SGREEDEEELLR	3	595.598					8843								8869	8746	9011	9369	8843	8853	8907	8761	8776	8973	8888	8685	41.9937	42.4392	42.3758	44.4058	42.0208	42.6753	42.786	42.2905	42.4707	42.0873
842	839	Adhesion or extracellular matrix protein	Ablim1; Ablim1; Ablim1	abLIM; abLIM iso2; abLIM iso3	§752; §592; §559	actin-binding LIM protein 1 isoform 2	Q8K4G5; Q8K4G5-2; Q3UP03	http://www.phosphosite.org/proteinAction.do?id=3230&showAllSites=true	97; 79; 74	NGLHRPVS*TDFAQYN; NGLHRPVS*TDFAQYN; NGLHRPVS*TDFAQYN			NGLHRPVS*TDFAQYNSYGDISGGVR	3	930.759				15941
843	840	Adhesion or extracellular matrix protein	Ablim1; Ablim1; Ablim1	abLIM; abLIM iso2; abLIM iso3	§753; §593; §560	actin-binding LIM protein 1 isoform 2	Q8K4G5; Q8K4G5-2; Q3UP03	http://www.phosphosite.org/proteinAction.do?id=3230&showAllSites=true	97; 79; 74	GLHRPVST*DFAQYNS; GLHRPVST*DFAQYNS; GLHRPVST*DFAQYNS			NGLHRPVST*DFAQYNSYGDISGGVR	3	930.759											15938		15631	15571	16193	15921	15850	15762	15774	15544	15790	16218	15938	15593	69.082	69.383	69.2195	69.5243	69.0507	69.4803	69.5665	69.2742	69.2378	69.4772
844	841	Adhesion or extracellular matrix protein	Ablim2; Ablim2	abLIM2; abLIM2 iso4	397; 441	actin-binding LIM protein 2 isoform 1	Q8BL65; Q8BL65-4	http://www.phosphosite.org/proteinAction.do?id=24681&showAllSites=true	68; 69	PGSESGRS*TPSLSVH; RGSESGRS*TPSLSVH			S*TPSLSVHSDSRPPSSTYQQAPR	3	855.729	9358
845	842	Adhesion or extracellular matrix protein	Ablim2; Ablim2	abLIM2; abLIM2 iso4	398; 442	actin-binding LIM protein 2 isoform 1	Q8BL65; Q8BL65-4	http://www.phosphosite.org/proteinAction.do?id=24681&showAllSites=true	68; 69	GSESGRST*PSLSVHS; GSESGRST*PSLSVHS			ST*PSLSVHSDSRPPSSTYQQAPR	3	855.729	8930			9405		9389					9445		9352	9250	9179	9405	8878	8895	8970	8866	9280	9540	9014	8790	43.9272	44.4362	42.9888	44.6598	42.1947	42.8408	43.0465	42.72	44.3753	44.2587
846	843	Adhesion or extracellular matrix protein	Ablim2; Ablim2	abLIM2; abLIM2 iso4	400; 444	actin-binding LIM protein 2 isoform 1	Q8BL65; Q8BL65-4	http://www.phosphosite.org/proteinAction.do?id=24681&showAllSites=true	68; 69	ESGRSTPS*LSVHSDS; ESGRSTPS*LSVHSDS			STPS*LSVHSDSRPPSSTYQQAPR	3	855.729								8882
847	844	Adhesion or extracellular matrix protein	Ablim3	abLIM3	§337	actin-binding LIM protein 3	Q52KR1	http://www.phosphosite.org/proteinAction.do?id=7152&showAllSites=true	78	EPHSRYTS*DEMLERC			YTS*DEMLER	2	612.236	9782	9704		9904	9799							9666	9793	9691	10040	9904	9802	9861	9873	9748	9742	10002	9896	9672	45.6003	46.1303	46.1398	46.3498	45.6927	46.5218	46.5293	46.173	46.1102	45.9383
848	845	Adhesion or extracellular matrix protein	Ablim3	abLIM3	420	actin-binding LIM protein 3	Q52KR1	http://www.phosphosite.org/proteinAction.do?id=7152&showAllSites=true	78	QLDVRSST*PTSYQAP			SST*PTSYQAPK	2	623.771		5491											5489	5491	5134	5678	5497	5157	5253	5092	5542	5193	5171	5472	29.1203	30.0747	28.1297	30.432	29.443	28.7013	28.5697	28.1128	30.2263	27.9737
849	846	Adhesion or extracellular matrix protein	Acap3	CENTB5	253	arf-GAP with coiled-coil, ANK repeat and PH domain-containing protein 3	Q6NXL5	http://www.phosphosite.org/proteinAction.do?id=15064&showAllSites=true	93	RTLLQDFS*YDEPKVE			TLLQDFS*YDEPKVEFDVDAPSGVVM#EGYLFK	3	1212.22		25981				26146	25914		26181				25815	25966	26672	26400	26056	26146	25917	25645	26185	26907	26507	26009	114.108	114.257	114.333	114.423	114.069	114.086	114.507	114.232	114.19	114.26
850	847	Adhesion or extracellular matrix protein	Acap3	CENTB5	254	arf-GAP with coiled-coil, ANK repeat and PH domain-containing protein 3	Q6NXL5	http://www.phosphosite.org/proteinAction.do?id=15064&showAllSites=true	93	TLLQDFSY*DEPKVEF			TLLQDFSY*DEPKVEFDVDAPSGVVMEGYLFK	3	1206.89								27258					27444		28352		27694		27597	27258	27823		28145	27689	121.683		122.106		121.73		122.31	121.875	121.836
851	848	Adhesion or extracellular matrix protein	Acap3	CENTB5	254	arf-GAP with coiled-coil, ANK repeat and PH domain-containing protein 3	Q6NXL5	http://www.phosphosite.org/proteinAction.do?id=15064&showAllSites=true	93	TLLQDFSY*DEPKVEF			TLLQDFSY*DEPKVEFDVDAPSGVVM#EGYLFK	3	1212.22	25803		26669			26170		25619			26500
852	849	Adhesion or extracellular matrix protein	Acyp2; Gba; Sirpa; Sirpa; Sirpb1a; Stat5a; Stat5a; Stat5b	ACYP2; GBA; SHPS1; SHPS1 iso2; SIRPB1; STAT5A; STAT5A iso2; STAT5B	103; 148; 105; 105; 102; 652; 652; 652	acylphosphatase-2	P56375; P17439; P97797; P97797-2; NP_001002898; P42230; B2C3G8; P42232	http://www.phosphosite.org/proteinAction.do?id=1285141&showAllSites=true	12; 58; 56; 56; 43; 91; 92; 90	KLEYSDFS*IRY----; PMASCDFS*IRVYTYA; KRNNMDFS*IRISNVT; KRNNMDFS*IRISNVT; KRNNMDFS*IRISNVT; PFTTRDFS*IRSLADR; PFTTRDFS*IRSLADR; PFTTRDFS*IRSLADR			DFS*IR	2	359.152												11550	11662	11581	12014	11826	11755	11751	11763	11575	11653	11955	11828	11550	52.9255	53.3742	53.3283	53.6115	53.0028	53.6555	53.7237	53.2872	53.31	53.0433
853	850	Adhesion or extracellular matrix protein	Adam22; Adam22; Adam22	ADAM22; ADAM22 iso8; ADAM22 iso11	§830; §794; §830	disintegrin and metalloproteinase domain-containing protein 22 isoform a	Q9R1V6; Q9R1V6-10; Q9R1V6-11	http://www.phosphosite.org/proteinAction.do?id=12514&showAllSites=true	100; 101; 107	CENGRPRS*NSWQGNM; CENGRPRS*NSWQGNM; CENGRPRS*NSWQGNM			S*NSWQGNMGGNKK	2	744.308		5669		5828	5713
854	851	Adhesion or extracellular matrix protein	Adam22; Adam22; Adam22	ADAM22; ADAM22 iso8; ADAM22 iso11	§830; §794; §830	disintegrin and metalloproteinase domain-containing protein 22 isoform a	Q9R1V6; Q9R1V6-10; Q9R1V6-11	http://www.phosphosite.org/proteinAction.do?id=12514&showAllSites=true	100; 101; 107	CENGRPRS*NSWQGNM; CENGRPRS*NSWQGNM; CENGRPRS*NSWQGNM			S*NSWQGNM#GGNKK	2	752.306		2767
855	852	Adhesion or extracellular matrix protein	Adam22; Adam22; Adam22	ADAM22; ADAM22 iso8; ADAM22 iso11	§832; §796; §832	disintegrin and metalloproteinase domain-containing protein 22 isoform a	Q9R1V6; Q9R1V6-10; Q9R1V6-11	http://www.phosphosite.org/proteinAction.do?id=12514&showAllSites=true	100; 101; 107	NGRPRSNS*WQGNMGG; NGRPRSNS*WQGNMGG; NGRPRSNS*WQGNMGG		14-3-3 beta, 14-3-3 epsilon, 14-3-3 eta, 14-3-3 gamma, 14-3-3 theta, 14-3-3 zeta; 14-3-3 beta, 14-3-3 epsilon, 14-3-3 eta, 14-3-3 gamma, 14-3-3 theta, 14-3-3 zeta; 14-3-3 beta, 14-3-3 epsilon, 14-3-3 eta, 14-3-3 gamma, 14-3-3 theta, 14-3-3 zeta	SNS*WQGNMGGNK	2	680.261	7613	7511	7796	7717	7568	7679	7757	7611	7559	7762	7717	7475	7630	7528	7814	7731	7597	7698	7773	7648	7600	7797	7717	7509	37.1472	37.7545	37.9523	38.111	37.3185	38.2688	38.3657	37.9453	37.9678	37.6187
856	853	Adhesion or extracellular matrix protein	Adam22; Adam22; Adam22	ADAM22; ADAM22 iso8; ADAM22 iso11	§832; §796; §832	disintegrin and metalloproteinase domain-containing protein 22 isoform a	Q9R1V6; Q9R1V6-10; Q9R1V6-11	http://www.phosphosite.org/proteinAction.do?id=12514&showAllSites=true	100; 101; 107	NGRPRSNS*WQGNMGG; NGRPRSNS*WQGNMGG; NGRPRSNS*WQGNMGG		14-3-3 beta, 14-3-3 epsilon, 14-3-3 eta, 14-3-3 gamma, 14-3-3 theta, 14-3-3 zeta; 14-3-3 beta, 14-3-3 epsilon, 14-3-3 eta, 14-3-3 gamma, 14-3-3 theta, 14-3-3 zeta; 14-3-3 beta, 14-3-3 epsilon, 14-3-3 eta, 14-3-3 gamma, 14-3-3 theta, 14-3-3 zeta	SNS*WQGNM#GGNK	2	688.259	3908	3895	3997	4092	3865	4021	4127	4033	3970	4041	4087	3881	3891	3878	4023	4075	3877	4032	4139	4033	3982	4067	4099	3887	22.8538	23.8055	23.8635	24.1063	23.129	24.2447	24.125	23.9258	24.045	23.582
857	854	Adhesion or extracellular matrix protein	Adam22; Adam22; Adam22	ADAM22; ADAM22 iso8; ADAM22 iso11	§832; §796; §832	disintegrin and metalloproteinase domain-containing protein 22 isoform a	Q9R1V6; Q9R1V6-10; Q9R1V6-11	http://www.phosphosite.org/proteinAction.do?id=12514&showAllSites=true	100; 101; 107	NGRPRSNS*WQGNMGG; NGRPRSNS*WQGNMGG; NGRPRSNS*WQGNMGG		14-3-3 beta, 14-3-3 epsilon, 14-3-3 eta, 14-3-3 gamma, 14-3-3 theta, 14-3-3 zeta; 14-3-3 beta, 14-3-3 epsilon, 14-3-3 eta, 14-3-3 gamma, 14-3-3 theta, 14-3-3 zeta; 14-3-3 beta, 14-3-3 epsilon, 14-3-3 eta, 14-3-3 gamma, 14-3-3 theta, 14-3-3 zeta	SNS*WQGNMGGNKK	2	744.308	5706		5846			5789	5927	5769	5704	5872	5848	5670	5720	5681	5869	5846	5707	5787	5925	5780	5731	5886	5848	5682	30.034	30.797	30.9065	31.069	30.2467	31.1498	31.2455	30.8113	30.959	30.6047
858	855	Adhesion or extracellular matrix protein	Adam22; Adam22; Adam22	ADAM22; ADAM22 iso8; ADAM22 iso11	§832; §796; §832	disintegrin and metalloproteinase domain-containing protein 22 isoform a	Q9R1V6; Q9R1V6-10; Q9R1V6-11	http://www.phosphosite.org/proteinAction.do?id=12514&showAllSites=true	100; 101; 107	NGRPRSNS*WQGNMGG; NGRPRSNS*WQGNMGG; NGRPRSNS*WQGNMGG		14-3-3 beta, 14-3-3 epsilon, 14-3-3 eta, 14-3-3 gamma, 14-3-3 theta, 14-3-3 zeta; 14-3-3 beta, 14-3-3 epsilon, 14-3-3 eta, 14-3-3 gamma, 14-3-3 theta, 14-3-3 zeta; 14-3-3 beta, 14-3-3 epsilon, 14-3-3 eta, 14-3-3 gamma, 14-3-3 theta, 14-3-3 zeta	SNS*WQGNMGGNKK	3	496.541	5707	5666	5851	5829	5712	5779		5767	5703	5873	5849	5669	5720	5681	5869	5846	5728	5787	5946	5780	5710	5886	5849	5682	30.034	30.797	30.9065	31.069	30.3277	31.1498	31.3327	30.8113	30.8782	30.6047
859	856	Adhesion or extracellular matrix protein	Adam22; Adam22; Adam22	ADAM22; ADAM22 iso8; ADAM22 iso11	§832; §796; §832	disintegrin and metalloproteinase domain-containing protein 22 isoform a	Q9R1V6; Q9R1V6-10; Q9R1V6-11	http://www.phosphosite.org/proteinAction.do?id=12514&showAllSites=true	100; 101; 107	NGRPRSNS*WQGNMGG; NGRPRSNS*WQGNMGG; NGRPRSNS*WQGNMGG		14-3-3 beta, 14-3-3 epsilon, 14-3-3 eta, 14-3-3 gamma, 14-3-3 theta, 14-3-3 zeta; 14-3-3 beta, 14-3-3 epsilon, 14-3-3 eta, 14-3-3 gamma, 14-3-3 theta, 14-3-3 zeta; 14-3-3 beta, 14-3-3 epsilon, 14-3-3 eta, 14-3-3 gamma, 14-3-3 theta, 14-3-3 zeta	SNS*WQGNM#GGNKK	2	752.306					2766			2872	2859				2773	2760	2847	2895	2763	2900	3006	2872	2853	2926	2953	2783	18.4418	19.3658	19.2283	19.4232	18.652	19.664	19.5292	19.3018	19.444	19.0318
860	857	Adhesion or extracellular matrix protein	Adam22	ADAM22	§855	disintegrin and metalloproteinase domain-containing protein 22 isoform a	Q9R1V6	http://www.phosphosite.org/proteinAction.do?id=12514&showAllSites=true	100	RFRPRSNS*TETLSPA		14-3-3 beta, 14-3-3 epsilon, 14-3-3 eta, 14-3-3 gamma, 14-3-3 theta, 14-3-3 zeta	SNS*TETLSPAK	2	607.769	5413	5400	5561	5599	5418	5561	5663	5540	5472	5603	5604	5396	5468	5450	5596	5636	5434	5598	5694	5570	5500	5603	5654	5451	29.0405	29.912	29.8667	30.2733	29.2058	30.4285	30.3422	29.9818	30.0658	29.7348
861	858	Adhesion or extracellular matrix protein	Adam22	ADAM22	§855	disintegrin and metalloproteinase domain-containing protein 22 isoform a	Q9R1V6	http://www.phosphosite.org/proteinAction.do?id=12514&showAllSites=true	100	RFRPRSNS*TETLSPA		14-3-3 beta, 14-3-3 epsilon, 14-3-3 eta, 14-3-3 gamma, 14-3-3 theta, 14-3-3 zeta	SNS*TETLSPAK	2	607.769		5414											5468	5450	5596	5636	5434	5598	5694	5570	5500	5603	5654	5451	29.0405	29.912	29.8667	30.2733	29.2058	30.4285	30.3422	29.9818	30.0658	29.7348
862	859	Adhesion or extracellular matrix protein	Add1	ADD1 iso2	§600, §605, §613	alpha-adducin isoform 1	Q9QYC0-2	http://www.phosphosite.org/proteinAction.do?id=5355600&showAllSites=true	70	TREQKEKS*PPDQSAV, EKSPPDQS*AVPNTPP, AVPNTPPS*TPVKLEE	CDK2		EKS*PPDQS*AVPNTPPS*TPVKLEEAGDGCAK	3	1116.14	12538
863	860	Adhesion or extracellular matrix protein	Add1	ADD1	§600, §605, §613	alpha-adducin isoform 1	Q9QYC0	http://www.phosphosite.org/proteinAction.do?id=3234&showAllSites=true	81	TREQKEKS*PPDQSAV, EKSPPDQS*AVPNTPP, AVPNTPPS*TPVKLEE	CDK2		EKS*PPDQS*AVPNTPPS*TPVKLEEDLPQEPTSR	3	1237.55			17237			16611		16377		17321
864	861	Adhesion or extracellular matrix protein	Add1	ADD1 iso2	§600, §605, §614	alpha-adducin isoform 1	Q9QYC0-2	http://www.phosphosite.org/proteinAction.do?id=5355600&showAllSites=true	70	TREQKEKS*PPDQSAV, EKSPPDQS*AVPNTPP, VPNTPPST*PVKLEEA	CDK2		EKS*PPDQS*AVPNTPPST*PVKLEEAGDGCAK	3	1116.14								12526			12789
865	862	Adhesion or extracellular matrix protein	Add1	ADD1	§600, §605, §614	alpha-adducin isoform 1	Q9QYC0	http://www.phosphosite.org/proteinAction.do?id=3234&showAllSites=true	81	TREQKEKS*PPDQSAV, EKSPPDQS*AVPNTPP, VPNTPPST*PVKLEED	CDK2		EKS*PPDQS*AVPNTPPST*PVKLEEDLPQEPTSR	3	1237.55	16360
866	863	Adhesion or extracellular matrix protein	Add1; Add1	ADD1; ADD1 iso2	§600, §610, §613; §600, §610, §613	alpha-adducin isoform 1	Q9QYC0; Q9QYC0-2	http://www.phosphosite.org/proteinAction.do?id=3234&showAllSites=true	81; 70	TREQKEKS*PPDQSAV, DQSAVPNT*PPSTPVK, AVPNTPPS*TPVKLEE; TREQKEKS*PPDQSAV, DQSAVPNT*PPSTPVK, AVPNTPPS*TPVKLEE	CDK2; CDK2		EKS*PPDQSAVPNT*PPS*TPVK	3	772.658	8740				8688	8850		8779			8884	8634
867	864	Adhesion or extracellular matrix protein	Add1	ADD1 iso2	§600, §610, §613	alpha-adducin isoform 1	Q9QYC0-2	http://www.phosphosite.org/proteinAction.do?id=5355600&showAllSites=true	70	TREQKEKS*PPDQSAV, DQSAVPNT*PPSTPVK, AVPNTPPS*TPVKLEE	CDK2		EKS*PPDQSAVPNT*PPS*TPVKLEEAGDGCAK	3	1116.14									12659
868	865	Adhesion or extracellular matrix protein	Add1	ADD1 iso2	§600, §610, §613	alpha-adducin isoform 1	Q9QYC0-2	http://www.phosphosite.org/proteinAction.do?id=5355600&showAllSites=true	70	TREQKEKS*PPDQSAV, DQSAVPNT*PPSTPVK, AVPNTPPS*TPVKLEE	CDK2		EKS*PPDQSAVPNT*PPS*TPVKLEEAGDGCAK	4	837.355	12549				12666		12723						12586	12526	13001	12813	12666	12717	12708	12520	12640	12963	12815	12506	56.5603	57.0533	56.951	57.3622	56.5533	57.3678	57.3172	56.9898	56.9433	56.8372
869	866	Adhesion or extracellular matrix protein	Add1	ADD1	§600, §610, §613	alpha-adducin isoform 1	Q9QYC0	http://www.phosphosite.org/proteinAction.do?id=3234&showAllSites=true	81	TREQKEKS*PPDQSAV, DQSAVPNT*PPSTPVK, AVPNTPPS*TPVKLEE	CDK2		EKS*PPDQSAVPNT*PPS*TPVKLEEDLPQEPTSR	3	1237.55	16339	16618	17030	16770	16841	16578	16787	16352	16658	17057	16934	16631	16492	16579	17180	16958	16816	16707	16698	16510	16735	17205	16910	16559	72.7438	73.5475	73.2247	73.5355	73.119	73.4243	73.3732	73.3248	73.1302	73.4805
870	867	Adhesion or extracellular matrix protein	Add1	ADD1	§600, §610, §613	alpha-adducin isoform 1	Q9QYC0	http://www.phosphosite.org/proteinAction.do?id=3234&showAllSites=true	81	TREQKEKS*PPDQSAV, DQSAVPNT*PPSTPVK, AVPNTPPS*TPVKLEE	CDK2		EKS*PPDQSAVPNT*PPS*TPVKLEEDLPQEPTSR	3	1237.55		16562		16958	16663			16583	16847	17091	16780	16383	16492	16579	17180	16958	16816	16707	16698	16510	16735	17205	16910	16559	72.7438	73.5475	73.2247	73.5355	73.119	73.4243	73.3732	73.3248	73.1302	73.4805
871	868	Adhesion or extracellular matrix protein	Add1	ADD1	§600, §610, §613	alpha-adducin isoform 1	Q9QYC0	http://www.phosphosite.org/proteinAction.do?id=3234&showAllSites=true	81	TREQKEKS*PPDQSAV, DQSAVPNT*PPSTPVK, AVPNTPPS*TPVKLEE	CDK2		EKS*PPDQSAVPNT*PPS*TPVKLEEDLPQEPTSR	3	1237.55		16403		16984	16898				16641		17032	16440	16492	16579	17180	16958	16816	16707	16698	16510	16735	17205	16910	16559	72.7438	73.5475	73.2247	73.5355	73.119	73.4243	73.3732	73.3248	73.1302	73.4805
872	869	Adhesion or extracellular matrix protein	Add1	ADD1	§600, §610, §613	alpha-adducin isoform 1	Q9QYC0	http://www.phosphosite.org/proteinAction.do?id=3234&showAllSites=true	81	TREQKEKS*PPDQSAV, DQSAVPNT*PPSTPVK, AVPNTPPS*TPVKLEE	CDK2		EKS*PPDQSAVPNT*PPS*TPVKLEEDLPQEPTSR	3	1237.55												16411	16492	16579	17180	16958	16816	16707	16698	16510	16735	17205	16910	16559	72.7438	73.5475	73.2247	73.5355	73.119	73.4243	73.3732	73.3248	73.1302	73.4805
873	870	Adhesion or extracellular matrix protein	Add1; Add1	ADD1; ADD1 iso2	§600, §610, §614; §600, §610, §614	alpha-adducin isoform 1	Q9QYC0; Q9QYC0-2	http://www.phosphosite.org/proteinAction.do?id=3234&showAllSites=true	81; 70	TREQKEKS*PPDQSAV, DQSAVPNT*PPSTPVK, VPNTPPST*PVKLEED; TREQKEKS*PPDQSAV, DQSAVPNT*PPSTPVK, VPNTPPST*PVKLEEA	CDK2; CDK2		EKS*PPDQSAVPNT*PPST*PVK	3	772.658									8743				8743	8704	8969	8718	8752	8895	8823	8803	8743	8763	8930	8223	41.4897	42.2752	42.2197	41.8985	41.7038	42.8408	42.4538	42.4607	42.4707	41.3083
874	871	Adhesion or extracellular matrix protein	Add1	ADD1 iso2	§600, §610, §614	alpha-adducin isoform 1	Q9QYC0-2	http://www.phosphosite.org/proteinAction.do?id=5355600&showAllSites=true	70	TREQKEKS*PPDQSAV, DQSAVPNT*PPSTPVK, VPNTPPST*PVKLEEA	CDK2		EKS*PPDQSAVPNT*PPST*PVKLEEAGDGCAK	3	1116.14		12503	12989	12803	12692	12688	12722			12960			12565	12526	12980	12351	12692	12465	12708	12520	12640	12501	12815	12527	56.4763	57.0533	56.8692	55.5942	56.5533	56.3877	57.3172	56.9898	56.9433	55.0992
875	872	Adhesion or extracellular matrix protein	Add1	ADD1 iso2	§600, §610, §614	alpha-adducin isoform 1	Q9QYC0-2	http://www.phosphosite.org/proteinAction.do?id=5355600&showAllSites=true	70	TREQKEKS*PPDQSAV, DQSAVPNT*PPSTPVK, VPNTPPST*PVKLEEA	CDK2		EKS*PPDQSAVPNT*PPST*PVKLEEAGDGCAK	4	837.355		12504				12671			12618
876	873	Adhesion or extracellular matrix protein	Add1	ADD1	§600, §610, §614	alpha-adducin isoform 1	Q9QYC0	http://www.phosphosite.org/proteinAction.do?id=3234&showAllSites=true	81	TREQKEKS*PPDQSAV, DQSAVPNT*PPSTPVK, VPNTPPST*PVKLEED	CDK2		EKS*PPDQSAVPNT*PPST*PVKLEEDLPQEPTSR	3	1237.55												16603
877	874	Adhesion or extracellular matrix protein	Add1	ADD1	§600, §610, §614	alpha-adducin isoform 1	Q9QYC0	http://www.phosphosite.org/proteinAction.do?id=3234&showAllSites=true	81	TREQKEKS*PPDQSAV, DQSAVPNT*PPSTPVK, VPNTPPST*PVKLEED	CDK2		EKS*PPDQSAVPNT*PPST*PVKLEEDLPQEPTSR	4	928.412		16559								17227
878	875	Adhesion or extracellular matrix protein	Add1	ADD1	§600, §613	alpha-adducin isoform 1	Q9QYC0	http://www.phosphosite.org/proteinAction.do?id=3234&showAllSites=true	81	TREQKEKS*PPDQSAV, AVPNTPPS*TPVKLEE	CDK2		EKS*PPDQSAVPNTPPS*TPVKLEEDLPQEPTSR	3	1210.89				15980
879	876	Adhesion or extracellular matrix protein	Add1	ADD1 iso2	§600, §613, §614	alpha-adducin isoform 1	Q9QYC0-2	http://www.phosphosite.org/proteinAction.do?id=5355600&showAllSites=true	70	TREQKEKS*PPDQSAV, AVPNTPPS*TPVKLEE, VPNTPPST*PVKLEEA	CDK2		EKS*PPDQSAVPNTPPS*T*PVKLEEAGDGCAK	3	1116.14												12482
880	877	Adhesion or extracellular matrix protein	Add1	ADD1	§600, §613, §614, §628	alpha-adducin isoform 1	Q9QYC0	http://www.phosphosite.org/proteinAction.do?id=3234&showAllSites=true	81	TREQKEKS*PPDQSAV, AVPNTPPS*TPVKLEE, VPNTPPST*PVKLEED, DLPQEPTS*RDDSDAT	CDK2		EKS*PPDQSAVPNTPPS*T*PVKLEEDLPQEPTS*R	3	1264.2										17708			16933	17020	17663	17391	17236	17190	17034	16930	17176	17708	17414	16916	74.6615	75.479	75.209	75.626	74.9057	75.5223	74.7642	75.1608	74.9558	75.3078
881	878	Adhesion or extracellular matrix protein	Add1	ADD1	§600, §614	alpha-adducin isoform 1	Q9QYC0	http://www.phosphosite.org/proteinAction.do?id=3234&showAllSites=true	81	TREQKEKS*PPDQSAV, VPNTPPST*PVKLEED	CDK2		EKS*PPDQSAVPNTPPST*PVKLEEDLPQEPTSR	3	1210.89		15667										15649	15652	15676	16319	15984	15976	15888	15858	15628	15895	16302	16007	15649	69.1675	69.804	69.7298	69.7822	69.5813	70.0065	69.9208	69.6323	69.6603	69.827
882	879	Adhesion or extracellular matrix protein	Add1	ADD1 iso2	§605, §610, §613	alpha-adducin isoform 1	Q9QYC0-2	http://www.phosphosite.org/proteinAction.do?id=5355600&showAllSites=true	70	EKSPPDQS*AVPNTPP, DQSAVPNT*PPSTPVK, AVPNTPPS*TPVKLEE	CDK2		EKSPPDQS*AVPNT*PPS*TPVKLEEAGDGCAK	4	837.355										12979	12771
883	880	Adhesion or extracellular matrix protein	Add1	ADD1	§605, §610, §613	alpha-adducin isoform 1	Q9QYC0	http://www.phosphosite.org/proteinAction.do?id=3234&showAllSites=true	81	EKSPPDQS*AVPNTPP, DQSAVPNT*PPSTPVK, AVPNTPPS*TPVKLEE	CDK2		EKSPPDQS*AVPNT*PPS*TPVKLEEDLPQEPTSR	3	1237.55						16781	16587
884	881	Adhesion or extracellular matrix protein	Add1	ADD1	§605, §610, §613	alpha-adducin isoform 1	Q9QYC0	http://www.phosphosite.org/proteinAction.do?id=3234&showAllSites=true	81	EKSPPDQS*AVPNTPP, DQSAVPNT*PPSTPVK, AVPNTPPS*TPVKLEE	CDK2		EKSPPDQS*AVPNT*PPS*TPVKLEEDLPQEPTSR	4	928.412			17223									16456
885	882	Adhesion or extracellular matrix protein	Add1	ADD1 iso2	§605, §610, §614	alpha-adducin isoform 1	Q9QYC0-2	http://www.phosphosite.org/proteinAction.do?id=5355600&showAllSites=true	70	EKSPPDQS*AVPNTPP, DQSAVPNT*PPSTPVK, VPNTPPST*PVKLEEA	CDK2		EKSPPDQS*AVPNT*PPST*PVKLEEAGDGCAK	4	837.355								12515				12479
886	883	Adhesion or extracellular matrix protein	Add1	ADD1	§605, §610, §614	alpha-adducin isoform 1	Q9QYC0	http://www.phosphosite.org/proteinAction.do?id=3234&showAllSites=true	81	EKSPPDQS*AVPNTPP, DQSAVPNT*PPSTPVK, VPNTPPST*PVKLEED	CDK2		EKSPPDQS*AVPNT*PPST*PVKLEEDLPQEPTSR	4	928.412				16766	16797	16604	16574	16448	16820			16623	16492	16516	17159	16887	16816	16604	16719	16510	16756	17226	16910	16559	72.7438	73.2782	73.1518	73.5355	73.119	73.3413	73.4698	73.3248	73.2158	73.5678
887	884	Adhesion or extracellular matrix protein	Add1	ADD1	§605, §610, §614	alpha-adducin isoform 1	Q9QYC0	http://www.phosphosite.org/proteinAction.do?id=3234&showAllSites=true	81	EKSPPDQS*AVPNTPP, DQSAVPNT*PPSTPVK, VPNTPPST*PVKLEED	CDK2		EKSPPDQS*AVPNT*PPST*PVKLEEDLPQEPTSR	4	928.412				16825									16492	16516	17159	16887	16816	16604	16719	16510	16756	17226	16910	16559	72.7438	73.2782	73.1518	73.5355	73.119	73.3413	73.4698	73.3248	73.2158	73.5678
888	885	Adhesion or extracellular matrix protein	Add1	ADD1	§605, §610, §614, §627	alpha-adducin isoform 1	Q9QYC0	http://www.phosphosite.org/proteinAction.do?id=3234&showAllSites=true	81	EKSPPDQS*AVPNTPP, DQSAVPNT*PPSTPVK, VPNTPPST*PVKLEED, EDLPQEPT*SRDDSDA	CDK2		EKSPPDQS*AVPNT*PPST*PVKLEEDLPQEPT*SR	4	948.404	16880				17243			16924		17639		17018
889	886	Adhesion or extracellular matrix protein	Add1	ADD1	§605, §610, §614, §628	alpha-adducin isoform 1	Q9QYC0	http://www.phosphosite.org/proteinAction.do?id=3234&showAllSites=true	81	EKSPPDQS*AVPNTPP, DQSAVPNT*PPSTPVK, VPNTPPST*PVKLEED, DLPQEPTS*RDDSDAT	CDK2		EKSPPDQS*AVPNT*PPST*PVKLEEDLPQEPTS*R	4	948.404							17138	16904	17170				16891	16999	17642	17370	17215	17169	17139	16972	17170	17667	17351	17042	74.4662	75.3807	75.118	75.536	74.8218	75.43	75.2172	75.3483	75.2022	75.3997
890	887	Adhesion or extracellular matrix protein	Add1	ADD1	§605, §613	alpha-adducin isoform 1	Q9QYC0	http://www.phosphosite.org/proteinAction.do?id=3234&showAllSites=true	81	EKSPPDQS*AVPNTPP, AVPNTPPS*TPVKLEE	CDK2		EKSPPDQS*AVPNTPPS*TPVKLEEDLPQEPTSR	3	1210.89								15620
891	888	Adhesion or extracellular matrix protein	Add1	ADD1	§605, §613	alpha-adducin isoform 1	Q9QYC0	http://www.phosphosite.org/proteinAction.do?id=3234&showAllSites=true	81	EKSPPDQS*AVPNTPP, AVPNTPPS*TPVKLEE	CDK2		EKSPPDQS*AVPNTPPS*TPVKLEEDLPQEPTSR	4	908.421		15603	16221		15848			15593			15955		15652	15634	16067	16404	15913	15825	15900	15628	15916	16302	15955	15656	69.1675	69.6448	68.7223	71.5025	69.314	69.7418	70.0985	69.6323	69.7558	69.827
892	889	Adhesion or extracellular matrix protein	Add1	ADD1	§605, §614	alpha-adducin isoform 1	Q9QYC0	http://www.phosphosite.org/proteinAction.do?id=3234&showAllSites=true	81	EKSPPDQS*AVPNTPP, VPNTPPST*PVKLEED	CDK2		EKSPPDQS*AVPNTPPST*PVKLEEDLPQEPTSR	3	1210.89	15670								15904
893	890	Adhesion or extracellular matrix protein	Add1	ADD1	§605, §614	alpha-adducin isoform 1	Q9QYC0	http://www.phosphosite.org/proteinAction.do?id=3234&showAllSites=true	81	EKSPPDQS*AVPNTPP, VPNTPPST*PVKLEED	CDK2		EKSPPDQS*AVPNTPPST*PVKLEEDLPQEPTSR	4	908.421						15780
894	891	Adhesion or extracellular matrix protein	Add1	ADD1	§610	alpha-adducin isoform 1	Q9QYC0	http://www.phosphosite.org/proteinAction.do?id=3234&showAllSites=true	81	DQSAVPNT*PPSTPVK			SPPDQSAVPNT*PPSTPVKLEEDLPQEPTSR	3	1098.52	15922	16134	16578		16371	16165	16140	16127		16569
895	892	Adhesion or extracellular matrix protein	Add1	ADD1	§610	alpha-adducin isoform 1	Q9QYC0	http://www.phosphosite.org/proteinAction.do?id=3234&showAllSites=true	81	DQSAVPNT*PPSTPVK			SPPDQSAVPNT*PPSTPVKLEEDLPQEPTSR	3	1098.52										16754
896	893	Adhesion or extracellular matrix protein	Add1	ADD1	§610, §613	alpha-adducin isoform 1	Q9QYC0	http://www.phosphosite.org/proteinAction.do?id=3234&showAllSites=true	81	DQSAVPNT*PPSTPVK, AVPNTPPS*TPVKLEE	CDK2		EKSPPDQSAVPNT*PPS*TPVKLEEDLPQEPTSR	3	1210.89			16313		15910	15861				16311
897	894	Adhesion or extracellular matrix protein	Add1	ADD1	§610, §613	alpha-adducin isoform 1	Q9QYC0	http://www.phosphosite.org/proteinAction.do?id=3234&showAllSites=true	81	DQSAVPNT*PPSTPVK, AVPNTPPS*TPVKLEE	CDK2		EKSPPDQSAVPNT*PPS*TPVKLEEDLPQEPTSR	3	1210.89						15844
898	895	Adhesion or extracellular matrix protein	Add1	ADD1	§610, §613	alpha-adducin isoform 1	Q9QYC0	http://www.phosphosite.org/proteinAction.do?id=3234&showAllSites=true	81	DQSAVPNT*PPSTPVK, AVPNTPPS*TPVKLEE	CDK2		EKSPPDQSAVPNT*PPS*TPVKLEEDLPQEPTSR	4	908.421			16389				15971
899	896	Adhesion or extracellular matrix protein	Add1	ADD1 iso2	§610, §613	alpha-adducin isoform 1	Q9QYC0-2	http://www.phosphosite.org/proteinAction.do?id=5355600&showAllSites=true	70	DQSAVPNT*PPSTPVK, AVPNTPPS*TPVKLEE	CDK2		SPPDQSAVPNT*PPS*TPVKLEEAGDGCAK	3	1003.77	13166	12525	13465	13117	13184	13096	12978	12801	13277		13237	12927
900	897	Adhesion or extracellular matrix protein	Add1	ADD1 iso2	§610, §613	alpha-adducin isoform 1	Q9QYC0-2	http://www.phosphosite.org/proteinAction.do?id=5355600&showAllSites=true	70	DQSAVPNT*PPSTPVK, AVPNTPPS*TPVKLEE	CDK2		SPPDQSAVPNT*PPS*TPVKLEEAGDGCAK	3	1003.77	12557		13667	12872	12930	13289	13150	13191	13082		13432	13128
901	898	Adhesion or extracellular matrix protein	Add1	ADD1 iso2	§610, §613	alpha-adducin isoform 1	Q9QYC0-2	http://www.phosphosite.org/proteinAction.do?id=5355600&showAllSites=true	70	DQSAVPNT*PPSTPVK, AVPNTPPS*TPVKLEE	CDK2		SPPDQSAVPNT*PPS*TPVKLEEAGDGCAK	3	1003.77			13017			12736	13349		12910		13081	12775
902	899	Adhesion or extracellular matrix protein	Add1	ADD1 iso2	§610, §613	alpha-adducin isoform 1	Q9QYC0-2	http://www.phosphosite.org/proteinAction.do?id=5355600&showAllSites=true	70	DQSAVPNT*PPSTPVK, AVPNTPPS*TPVKLEE	CDK2		SPPDQSAVPNT*PPS*TPVKLEEAGDGCAK	3	1003.77									12699			12563
903	900	Adhesion or extracellular matrix protein	Add1	ADD1 iso2	§610, §613	alpha-adducin isoform 1	Q9QYC0-2	http://www.phosphosite.org/proteinAction.do?id=5355600&showAllSites=true	70	DQSAVPNT*PPSTPVK, AVPNTPPS*TPVKLEE	CDK2		SPPDQSAVPNT*PPS*TPVKLEEAGDGCAK	4	753.079									13121	13465			13006	13051	13022	13317	13204	13137	13149	12982	13123	13465	13319	12989	58.2747	59.1457	57.0247	59.2537	58.4673	58.9827	59.0123	58.8457	58.7367	58.8775
904	901	Adhesion or extracellular matrix protein	Add1	ADD1	§610, §613	alpha-adducin isoform 1	Q9QYC0	http://www.phosphosite.org/proteinAction.do?id=3234&showAllSites=true	81	DQSAVPNT*PPSTPVK, AVPNTPPS*TPVKLEE	CDK2		SPPDQSAVPNT*PPS*TPVKLEEDLPQEPTSR	3	1125.18	16601	16623	17622			17313	16828	16952	17381	17500
905	902	Adhesion or extracellular matrix protein	Add1	ADD1	§610, §613	alpha-adducin isoform 1	Q9QYC0	http://www.phosphosite.org/proteinAction.do?id=3234&showAllSites=true	81	DQSAVPNT*PPSTPVK, AVPNTPPS*TPVKLEE	CDK2		SPPDQSAVPNT*PPS*TPVKLEEDLPQEPTSR	3	1125.18						17128		16623
906	903	Adhesion or extracellular matrix protein	Add1	ADD1	§610, §613	alpha-adducin isoform 1	Q9QYC0	http://www.phosphosite.org/proteinAction.do?id=3234&showAllSites=true	81	DQSAVPNT*PPSTPVK, AVPNTPPS*TPVKLEE	CDK2		SPPDQSAVPNT*PPS*TPVKLEEDLPQEPTSR	4	844.136		16937				17088
907	904	Adhesion or extracellular matrix protein	Add1	ADD1	§610, §613, §627	alpha-adducin isoform 1	Q9QYC0	http://www.phosphosite.org/proteinAction.do?id=3234&showAllSites=true	81	DQSAVPNT*PPSTPVK, AVPNTPPS*TPVKLEE, EDLPQEPT*SRDDSDA	CDK2		SPPDQSAVPNT*PPS*TPVKLEEDLPQEPT*SR	3	1151.83				17765	17624		17587		17670		17803		17374	17461	18062	17811	17677	17631	17643	17413	17670	18129	17834	17483	76.5623	77.3493	76.8828	77.4128	76.8	77.4115	77.3845	77.2772	77.2408	77.3097
908	905	Adhesion or extracellular matrix protein	Add1	ADD1	§610, §614	alpha-adducin isoform 1	Q9QYC0	http://www.phosphosite.org/proteinAction.do?id=3234&showAllSites=true	81	DQSAVPNT*PPSTPVK, VPNTPPST*PVKLEED	CDK2		EKSPPDQSAVPNT*PPST*PVKLEEDLPQEPTSR	3	1210.89					15948		15848		15888	16299	16035
909	906	Adhesion or extracellular matrix protein	Add1; Add1	ADD1; ADD1 iso2	§610, §614; §610, §614	alpha-adducin isoform 1	Q9QYC0; Q9QYC0-2	http://www.phosphosite.org/proteinAction.do?id=3234&showAllSites=true	81; 70	DQSAVPNT*PPSTPVK, VPNTPPST*PVKLEED; DQSAVPNT*PPSTPVK, VPNTPPST*PVKLEEA	CDK2; CDK2		SPPDQSAVPNT*PPST*PVK	2	989.932	9261	9220	9635	9401	9234	9375	9379	9306	9276	9510	9426	9165	9268	9250	9635	9474	9277	9441	9411	9307	9322	9561	9077	8895	43.5908	44.4362	44.3172	44.8193	43.737	44.9425	44.7762	44.4613	44.5432	44.3337
910	907	Adhesion or extracellular matrix protein	Add1; Add1	ADD1; ADD1 iso2	§610, §614; §610, §614	alpha-adducin isoform 1	Q9QYC0; Q9QYC0-2	http://www.phosphosite.org/proteinAction.do?id=3234&showAllSites=true	81; 70	DQSAVPNT*PPSTPVK, VPNTPPST*PVKLEED; DQSAVPNT*PPSTPVK, VPNTPPST*PVKLEEA	CDK2; CDK2		SPPDQSAVPNT*PPST*PVK	2	989.932			9449	9599									9268	9250	9635	9474	9277	9441	9411	9307	9322	9561	9077	8895	43.5908	44.4362	44.3172	44.8193	43.737	44.9425	44.7762	44.4613	44.5432	44.3337
911	908	Adhesion or extracellular matrix protein	Add1	ADD1 iso2	§610, §614	alpha-adducin isoform 1	Q9QYC0-2	http://www.phosphosite.org/proteinAction.do?id=5355600&showAllSites=true	70	DQSAVPNT*PPSTPVK, VPNTPPST*PVKLEEA	CDK2		SPPDQSAVPNT*PPST*PVKLEEAGDGCAK	3	1003.77	12965	12929	13287	13298	12783	12941	12782	12962		13426		12756	13006	12967	13484	13296	13183	12941	13149	12982	13102	13488	13256	12968	58.2747	58.8105	58.7388	59.184	58.3832	59.1463	59.0123	58.8457	58.6557	58.794
912	909	Adhesion or extracellular matrix protein	Add1	ADD1 iso2	§610, §614	alpha-adducin isoform 1	Q9QYC0-2	http://www.phosphosite.org/proteinAction.do?id=5355600&showAllSites=true	70	DQSAVPNT*PPSTPVK, VPNTPPST*PVKLEEA	CDK2		SPPDQSAVPNT*PPST*PVKLEEAGDGCAK	3	1003.77	12806	13098		13500	13385		12895	12582		13255			13006	12967	13484	13296	13183	12941	13149	12982	13102	13488	13256	12968	58.2747	58.8105	58.7388	59.184	58.3832	59.1463	59.0123	58.8457	58.6557	58.794
913	910	Adhesion or extracellular matrix protein	Add1	ADD1 iso2	§610, §614	alpha-adducin isoform 1	Q9QYC0-2	http://www.phosphosite.org/proteinAction.do?id=5355600&showAllSites=true	70	DQSAVPNT*PPSTPVK, VPNTPPST*PVKLEEA	CDK2		SPPDQSAVPNT*PPST*PVKLEEAGDGCAK	3	1003.77		12751			13004					13625			13006	12967	13484	13296	13183	12941	13149	12982	13102	13488	13256	12968	58.2747	58.8105	58.7388	59.184	58.3832	59.1463	59.0123	58.8457	58.6557	58.794
914	911	Adhesion or extracellular matrix protein	Add1	ADD1	§610, §614	alpha-adducin isoform 1	Q9QYC0	http://www.phosphosite.org/proteinAction.do?id=3234&showAllSites=true	81	DQSAVPNT*PPSTPVK, VPNTPPST*PVKLEED	CDK2		SPPDQSAVPNT*PPST*PVKLEEDLPQEPTSR	3	1125.18	16998	16958	17456	17164	17090	16962	16994	16784	17240	17668	17000	16875	16891	16915	17600	17307	17152	17127	17118	16909	17073	17625	17330	16958	74.4662	75.0053	74.9403	75.2798	74.5422	75.2533	75.132	75.0673	74.9558	75.2158
915	912	Adhesion or extracellular matrix protein	Add1	ADD1	§610, §614	alpha-adducin isoform 1	Q9QYC0	http://www.phosphosite.org/proteinAction.do?id=3234&showAllSites=true	81	DQSAVPNT*PPSTPVK, VPNTPPST*PVKLEED	CDK2		SPPDQSAVPNT*PPST*PVKLEEDLPQEPTSR	3	1125.18	16766	16791	17763	17002	17280	16800	17161	17093	17073	17313	17352	17043	16891	16915	17600	17307	17152	17127	17118	16909	17073	17625	17330	16958	74.4662	75.0053	74.9403	75.2798	74.5422	75.2533	75.132	75.0673	74.9558	75.2158
916	913	Adhesion or extracellular matrix protein	Add1	ADD1	§610, §614	alpha-adducin isoform 1	Q9QYC0	http://www.phosphosite.org/proteinAction.do?id=3234&showAllSites=true	81	DQSAVPNT*PPSTPVK, VPNTPPST*PVKLEED	CDK2		SPPDQSAVPNT*PPST*PVKLEEDLPQEPTSR	3	1125.18		17119			16926		17325	17158	16910		17185	16712	16891	16915	17600	17307	17152	17127	17118	16909	17073	17625	17330	16958	74.4662	75.0053	74.9403	75.2798	74.5422	75.2533	75.132	75.0673	74.9558	75.2158
917	914	Adhesion or extracellular matrix protein	Add1	ADD1	§610, §614	alpha-adducin isoform 1	Q9QYC0	http://www.phosphosite.org/proteinAction.do?id=3234&showAllSites=true	81	DQSAVPNT*PPSTPVK, VPNTPPST*PVKLEED	CDK2		SPPDQSAVPNT*PPST*PVKLEEDLPQEPTSR	4	844.136	16851		17559	17269	17175		17056	16868	17261	17607	17290	16959	16849	16894	17558	17328	17215	17127	17139	16846	17155	17625	17290	16958	74.285	74.9237	74.7613	75.3713	74.8218	75.2533	75.2172	74.7948	74.8708	75.2158
918	915	Adhesion or extracellular matrix protein	Add1	ADD1	§610, §614	alpha-adducin isoform 1	Q9QYC0	http://www.phosphosite.org/proteinAction.do?id=3234&showAllSites=true	81	DQSAVPNT*PPSTPVK, VPNTPPST*PVKLEED	CDK2		SPPDQSAVPNT*PPST*PVKLEEDLPQEPTSR	4	844.136							17228		17094				16849	16894	17558	17328	17215	17127	17139	16846	17155	17625	17290	16958	74.285	74.9237	74.7613	75.3713	74.8218	75.2533	75.2172	74.7948	74.8708	75.2158
919	916	Adhesion or extracellular matrix protein	Add1	ADD1	§610, §614, §627	alpha-adducin isoform 1	Q9QYC0	http://www.phosphosite.org/proteinAction.do?id=3234&showAllSites=true	81	DQSAVPNT*PPSTPVK, VPNTPPST*PVKLEED, EDLPQEPT*SRDDSDA	CDK2		SPPDQSAVPNT*PPST*PVKLEEDLPQEPT*SR	3	1151.83	17340					17580						17433
920	917	Adhesion or extracellular matrix protein	Add1	ADD1	§610, §614, §628	alpha-adducin isoform 1	Q9QYC0	http://www.phosphosite.org/proteinAction.do?id=3234&showAllSites=true	81	DQSAVPNT*PPSTPVK, VPNTPPST*PVKLEED, DLPQEPTS*RDDSDAT	CDK2		SPPDQSAVPNT*PPST*PVKLEEDLPQEPTS*R	3	1151.83		17425								18061
921	918	Adhesion or extracellular matrix protein	Add1	ADD1	§613	alpha-adducin isoform 1	Q9QYC0	http://www.phosphosite.org/proteinAction.do?id=3234&showAllSites=true	81	AVPNTPPS*TPVKLEE	CDK2		SPPDQSAVPNTPPS*TPVKLEEDLPQEPTSR	3	1098.52	16085	15952		16459	16199		16125	16080			16308	15959
922	919	Adhesion or extracellular matrix protein	Add1	ADD1	§613	alpha-adducin isoform 1	Q9QYC0	http://www.phosphosite.org/proteinAction.do?id=3234&showAllSites=true	81	AVPNTPPS*TPVKLEE	CDK2		SPPDQSAVPNTPPS*TPVKLEEDLPQEPTSR	3	1098.52								15906			16295
923	920	Adhesion or extracellular matrix protein	Add1	ADD1	§613	alpha-adducin isoform 1	Q9QYC0	http://www.phosphosite.org/proteinAction.do?id=3234&showAllSites=true	81	AVPNTPPS*TPVKLEE	CDK2		SPPDQSAVPNTPPS*TPVKLEEDLPQEPTSR	4	824.145						16157						16038
924	921	Adhesion or extracellular matrix protein	Add1	ADD1	§613, §614	alpha-adducin isoform 1	Q9QYC0	http://www.phosphosite.org/proteinAction.do?id=3234&showAllSites=true	81	AVPNTPPS*TPVKLEE, VPNTPPST*PVKLEED	CDK2		SPPDQSAVPNTPPS*T*PVKLEEDLPQEPTSR	3	1125.18	16442		17273	17329	17354						17493	17142
925	922	Adhesion or extracellular matrix protein	Add1	ADD1	§613, §614	alpha-adducin isoform 1	Q9QYC0	http://www.phosphosite.org/proteinAction.do?id=3234&showAllSites=true	81	AVPNTPPS*TPVKLEE, VPNTPPST*PVKLEED	CDK2		SPPDQSAVPNTPPS*T*PVKLEEDLPQEPTSR	3	1125.18	16426			17557
926	923	Adhesion or extracellular matrix protein	Add1	ADD1	§613, §614	alpha-adducin isoform 1	Q9QYC0	http://www.phosphosite.org/proteinAction.do?id=3234&showAllSites=true	81	AVPNTPPS*TPVKLEE, VPNTPPST*PVKLEED	CDK2		SPPDQSAVPNTPPS*T*PVKLEEDLPQEPTSR	3	1125.18	17100
927	924	Adhesion or extracellular matrix protein	Add1	ADD1	§613, §614, §627	alpha-adducin isoform 1	Q9QYC0	http://www.phosphosite.org/proteinAction.do?id=3234&showAllSites=true	81	AVPNTPPS*TPVKLEE, VPNTPPST*PVKLEED, EDLPQEPT*SRDDSDA	CDK2		SPPDQSAVPNTPPS*T*PVKLEEDLPQEPT*SR	3	1151.83			18051							18218
928	925	Adhesion or extracellular matrix protein	Add1	ADD1	§613, §614, §628	alpha-adducin isoform 1	Q9QYC0	http://www.phosphosite.org/proteinAction.do?id=3234&showAllSites=true	81	AVPNTPPS*TPVKLEE, VPNTPPST*PVKLEED, DLPQEPTS*RDDSDAT	CDK2		SPPDQSAVPNTPPS*T*PVKLEEDLPQEPTS*R	3	1151.83		17409	18095					17349			17927	17456
929	926	Adhesion or extracellular matrix protein	Add1	ADD1	§613, §614, §628	alpha-adducin isoform 1	Q9QYC0	http://www.phosphosite.org/proteinAction.do?id=3234&showAllSites=true	81	AVPNTPPS*TPVKLEE, VPNTPPST*PVKLEED, DLPQEPTS*RDDSDAT	CDK2		SPPDQSAVPNTPPS*T*PVKLEEDLPQEPTS*R	3	1151.83								17359
930	927	Adhesion or extracellular matrix protein	Add1	ADD1	§614	alpha-adducin isoform 1	Q9QYC0	http://www.phosphosite.org/proteinAction.do?id=3234&showAllSites=true	81	VPNTPPST*PVKLEED	CDK2		SPPDQSAVPNTPPST*PVKLEEDLPQEPTSR	3	1098.52				16289		16112			16166				16009	15991	16634	16383	16249	16203	16194	15964	16354	16659	16343	16013	70.6562	71.0905	70.9735	71.4217	70.696	71.2785	71.319	71.0287	70.9563	71.2433
931	928	Adhesion or extracellular matrix protein	Add1	ADD1	§614	alpha-adducin isoform 1	Q9QYC0	http://www.phosphosite.org/proteinAction.do?id=3234&showAllSites=true	81	VPNTPPST*PVKLEED	CDK2		SPPDQSAVPNTPPST*PVKLEEDLPQEPTSR	3	1098.52									16354				16009	15991	16634	16383	16249	16203	16194	15964	16354	16659	16343	16013	70.6562	71.0905	70.9735	71.4217	70.696	71.2785	71.319	71.0287	70.9563	71.2433
932	929	Adhesion or extracellular matrix protein	Add1	ADD1	§614	alpha-adducin isoform 1	Q9QYC0	http://www.phosphosite.org/proteinAction.do?id=3234&showAllSites=true	81	VPNTPPST*PVKLEED	CDK2		SPPDQSAVPNTPPST*PVKLEEDLPQEPTSR	4	824.145								15977	16281				16030	15991	16592	16383	16249	16140	16194	15922	16281	16617	16364	16013	70.7455	71.0905	70.8065	71.4217	70.696	71.0202	71.319	70.8583	70.9563	71.0787
933	930	Adhesion or extracellular matrix protein	Add1	ADD1	§628	alpha-adducin isoform 1	Q9QYC0	http://www.phosphosite.org/proteinAction.do?id=3234&showAllSites=true	81	DLPQEPTS*RDDSDAT			LEEDLPQEPTS*R	2	747.33			10596	10431									10276	10195	10565	10454	10327	10365	10377	10252	10246	10548	10400	10134	47.5373	48.0705	48.0493	48.4017	47.7282	48.4203	48.454	48.0983	48.0758	47.9523
934	931	Adhesion or extracellular matrix protein	Add1	ADD1	§628	alpha-adducin isoform 1	Q9QYC0	http://www.phosphosite.org/proteinAction.do?id=3234&showAllSites=true	81	DLPQEPTS*RDDSDAT			LEEDLPQEPTS*R	2	747.33			10561	10454									10276	10195	10565	10454	10327	10365	10377	10252	10246	10548	10400	10134	47.5373	48.0705	48.0493	48.4017	47.7282	48.4203	48.454	48.0983	48.0758	47.9523
[truncated: 6,617 more rows]
[truncated: 65 more columns]

## Sheet: Summary
Mouse Brain; Trypsin Digest; Ser/Thr Motif Antibody
[truncated: 3,573 more rows]
[truncated: 18 more columns]

## Sheet: FoldChangeByProteinType
Mouse Brain; Trypsin Digest; Ser/Thr Motif Antibody
[truncated: 191 more rows]
[truncated: 18 more columns]

## Sheet: Informatics
Mouse Brain; Trypsin Digest; Ser/Thr Motif Antibody
[truncated: 8,948 more rows]
