# Supplementary material for: SerThr-PhosphoProteome of Brain from Aged PINK1-KO+A53T-SNCA Mice Reveals pT1928-MAP1B and pS3781-ANK2 Deficits, as Hub between Autophagy and Synapse Changes
Source: Int J Mol Sci. 2019 Jul 4;20(13):3284. doi: 10.3390/ijms20133284 (PMC6651490; doi:10.3390/ijms20133284)
Supplement: Supplementary file 1 [file ijms-20-03284-s001.zip › Auburger-SupplTableS2A-EnrichmentsForDownregulatedPhosphoSiteProteins.xls]

## Sheet: BiologicalProcess
#pathway ID	pathway description	observed gene count	false discovery rate	matching proteins in your network (IDs)	matching proteins in your network (labels)
GO.0022604	regulation of cell morphogenesis	14	5.17e-10	ENSMUSP00000016771,ENSMUSP00000018700,ENSMUSP00000022629,ENSMUSP00000039440,ENSMUSP00000040596,ENSMUSP00000055122,ENSMUSP00000060930,ENSMUSP00000062049,ENSMUSP00000068374,ENSMUSP00000073847,ENSMUSP00000076577,ENSMUSP00000095420,ENSMUSP00000105438,ENSMUSP00000112432	Camk2b,Cdc42ep1,Cit,Cpne6,Dlg4,Dpysl2,Epb4.1l2,Map1b,Map2,Myh9,Palm,Rims1,Syne1,Syt3
GO.0120035	regulation of plasma membrane bounded cell projection organization	14	4.71e-08	ENSMUSP00000018700,ENSMUSP00000022629,ENSMUSP00000027929,ENSMUSP00000039440,ENSMUSP00000040596,ENSMUSP00000060930,ENSMUSP00000062049,ENSMUSP00000068374,ENSMUSP00000073847,ENSMUSP00000076577,ENSMUSP00000078093,ENSMUSP00000095420,ENSMUSP00000105438,ENSMUSP00000112432	Camk2b,Cdc42ep1,Cit,Cpne6,Dlg4,Dpysl2,Homer1,Map1b,Map2,Mark1,Palm,Rims1,Syne1,Syt3
GO.0007399	nervous system development	21	5.98e-08	ENSMUSP00000005606,ENSMUSP00000018700,ENSMUSP00000022629,ENSMUSP00000027859,ENSMUSP00000027929,ENSMUSP00000029694,ENSMUSP00000030691,ENSMUSP00000035208,ENSMUSP00000039440,ENSMUSP00000040596,ENSMUSP00000043957,ENSMUSP00000047480,ENSMUSP00000062049,ENSMUSP00000068374,ENSMUSP00000073847,ENSMUSP00000076577,ENSMUSP00000095420,ENSMUSP00000097874,ENSMUSP00000105438,ENSMUSP00000108582,ENSMUSP00000112432	Arhgef2,Bsn,Camk2b,Cit,Cpne6,Dlg4,Dpysl2,Kcnab1,Kif1a,Lama1,Map1b,Map2,Mark1,Palm,Pclo,Prkaca,Prkcg,Rims1,Syne1,Syt3,Tbx19
GO.0010975	regulation of neuron projection development	12	1.55e-07	ENSMUSP00000018700,ENSMUSP00000022629,ENSMUSP00000027929,ENSMUSP00000039440,ENSMUSP00000040596,ENSMUSP00000062049,ENSMUSP00000068374,ENSMUSP00000073847,ENSMUSP00000076577,ENSMUSP00000095420,ENSMUSP00000105438,ENSMUSP00000112432	Camk2b,Cit,Cpne6,Dlg4,Dpysl2,Map1b,Map2,Mark1,Palm,Rims1,Syne1,Syt3
GO.0022603	regulation of anatomical structure morphogenesis	15	1.55e-07	ENSMUSP00000016771,ENSMUSP00000018700,ENSMUSP00000022629,ENSMUSP00000039440,ENSMUSP00000040596,ENSMUSP00000055122,ENSMUSP00000060930,ENSMUSP00000062049,ENSMUSP00000068374,ENSMUSP00000070019,ENSMUSP00000073847,ENSMUSP00000076577,ENSMUSP00000095420,ENSMUSP00000105438,ENSMUSP00000112432	Camk2b,Cdc42ep1,Cit,Cpne6,Dlg4,Dpysl2,Epb4.1l2,Map1b,Map2,Myh9,Palm,Prkcb,Rims1,Syne1,Syt3
GO.0045664	regulation of neuron differentiation	13	1.55e-07	ENSMUSP00000018700,ENSMUSP00000022629,ENSMUSP00000027929,ENSMUSP00000029694,ENSMUSP00000039440,ENSMUSP00000040596,ENSMUSP00000062049,ENSMUSP00000068374,ENSMUSP00000073847,ENSMUSP00000076577,ENSMUSP00000095420,ENSMUSP00000105438,ENSMUSP00000112432	Arhgef2,Camk2b,Cit,Cpne6,Dlg4,Dpysl2,Map1b,Map2,Mark1,Palm,Rims1,Syne1,Syt3
GO.0051128	regulation of cellular component organization	21	1.55e-07	ENSMUSP00000005606,ENSMUSP00000016771,ENSMUSP00000018700,ENSMUSP00000022629,ENSMUSP00000027929,ENSMUSP00000029694,ENSMUSP00000039440,ENSMUSP00000040596,ENSMUSP00000055122,ENSMUSP00000060930,ENSMUSP00000062049,ENSMUSP00000068374,ENSMUSP00000073847,ENSMUSP00000076577,ENSMUSP00000077040,ENSMUSP00000078093,ENSMUSP00000079553,ENSMUSP00000095420,ENSMUSP00000097874,ENSMUSP00000105438,ENSMUSP00000112432	Arhgef2,Camk2b,Cdc42ep1,Cit,Cpne6,Dlg4,Dpysl2,Epb4.1l2,Homer1,Map1b,Map2,Mark1,Myh9,Palm,Prkaca,Prkcg,Rims1,Sgip1,Syne1,Syt3,Vps13c
GO.0051640	organelle localization	11	1.55e-07	ENSMUSP00000016771,ENSMUSP00000022629,ENSMUSP00000027929,ENSMUSP00000029694,ENSMUSP00000030691,ENSMUSP00000039440,ENSMUSP00000068374,ENSMUSP00000095420,ENSMUSP00000098548,ENSMUSP00000108582,ENSMUSP00000112432	Arhgef2,Dpysl2,Esyt2,Kif1a,Map1b,Mark1,Myh9,Pclo,Rims1,Syne1,Syt3
GO.0051656	establishment of organelle localization	10	1.55e-07	ENSMUSP00000016771,ENSMUSP00000022629,ENSMUSP00000027929,ENSMUSP00000029694,ENSMUSP00000030691,ENSMUSP00000039440,ENSMUSP00000068374,ENSMUSP00000095420,ENSMUSP00000108582,ENSMUSP00000112432	Arhgef2,Dpysl2,Kif1a,Map1b,Mark1,Myh9,Pclo,Rims1,Syne1,Syt3
GO.0050793	regulation of developmental process	21	2.21e-07	ENSMUSP00000005606,ENSMUSP00000016771,ENSMUSP00000018700,ENSMUSP00000022629,ENSMUSP00000027859,ENSMUSP00000027929,ENSMUSP00000029694,ENSMUSP00000039440,ENSMUSP00000040596,ENSMUSP00000043957,ENSMUSP00000055122,ENSMUSP00000060930,ENSMUSP00000062049,ENSMUSP00000068374,ENSMUSP00000070019,ENSMUSP00000073847,ENSMUSP00000076577,ENSMUSP00000079553,ENSMUSP00000095420,ENSMUSP00000105438,ENSMUSP00000112432	Arhgef2,Camk2b,Cdc42ep1,Cit,Cpne6,Dlg4,Dpysl2,Epb4.1l2,Lama1,Map1b,Map2,Mark1,Myh9,Palm,Prkaca,Prkcb,Rims1,Sgip1,Syne1,Syt3,Tbx19
GO.0051960	regulation of nervous system development	14	3.49e-07	ENSMUSP00000005606,ENSMUSP00000018700,ENSMUSP00000022629,ENSMUSP00000027929,ENSMUSP00000029694,ENSMUSP00000039440,ENSMUSP00000040596,ENSMUSP00000062049,ENSMUSP00000068374,ENSMUSP00000073847,ENSMUSP00000076577,ENSMUSP00000095420,ENSMUSP00000105438,ENSMUSP00000112432	Arhgef2,Camk2b,Cit,Cpne6,Dlg4,Dpysl2,Map1b,Map2,Mark1,Palm,Prkaca,Rims1,Syne1,Syt3
GO.0032879	regulation of localization	21	3.95e-07	ENSMUSP00000005606,ENSMUSP00000018700,ENSMUSP00000022629,ENSMUSP00000029694,ENSMUSP00000030691,ENSMUSP00000034944,ENSMUSP00000039440,ENSMUSP00000043765,ENSMUSP00000043957,ENSMUSP00000047480,ENSMUSP00000055122,ENSMUSP00000068374,ENSMUSP00000070019,ENSMUSP00000076577,ENSMUSP00000078093,ENSMUSP00000079553,ENSMUSP00000095420,ENSMUSP00000097874,ENSMUSP00000105438,ENSMUSP00000112432,ENSMUSP00000132978	Ank2,Arhgef2,Camk2b,Dapk2,Dlg4,Dos,Dpysl2,Epb4.1l2,Homer1,Kcnab1,Lama1,Map1b,Map2,Pclo,Prkaca,Prkcb,Prkcg,Rims1,Sgip1,Syne1,Syt3
GO.0051641	cellular localization	16	1.46e-05	ENSMUSP00000016771,ENSMUSP00000018700,ENSMUSP00000022629,ENSMUSP00000027929,ENSMUSP00000029694,ENSMUSP00000030691,ENSMUSP00000035208,ENSMUSP00000039440,ENSMUSP00000040596,ENSMUSP00000043765,ENSMUSP00000068374,ENSMUSP00000095420,ENSMUSP00000098548,ENSMUSP00000108582,ENSMUSP00000112432,ENSMUSP00000113720	Ank2,Arhgef2,Bsn,Dlg4,Dpysl2,Esyt2,Kif1a,Map1b,Mark1,Myh9,Palm,Pclo,Rims1,Syn3,Syne1,Syt3
GO.0050794	regulation of cellular process	35	1.72e-05	ENSMUSP00000005606,ENSMUSP00000016771,ENSMUSP00000018700,ENSMUSP00000022629,ENSMUSP00000025749,ENSMUSP00000027859,ENSMUSP00000027929,ENSMUSP00000029694,ENSMUSP00000030400,ENSMUSP00000030691,ENSMUSP00000034944,ENSMUSP00000035208,ENSMUSP00000039440,ENSMUSP00000040596,ENSMUSP00000043765,ENSMUSP00000043957,ENSMUSP00000047480,ENSMUSP00000055122,ENSMUSP00000060930,ENSMUSP00000062049,ENSMUSP00000068374,…	Ank2,Arhgef2,Bsn,Camk2b,Cdc42ep1,Cit,Cpne6,Dapk2,Dlg4,Dnajc5,Dos,Dpysl2,Epb4.1l2,Gabbr2,Homer1,Kcnab1,Lama1,Map1b,Map2,Mark1,Mycbp,Myh9,Oxr1,Palm,Pclo,Prkaca,Prkcb,Prkcg,Rims1,Rps6kb2,Sgip1,Syne1,Syt3,Tbx19,Vps13c
GO.0048731	system development	23	3.58e-05	ENSMUSP00000005606,ENSMUSP00000016771,ENSMUSP00000018700,ENSMUSP00000022629,ENSMUSP00000027859,ENSMUSP00000027929,ENSMUSP00000029694,ENSMUSP00000030691,ENSMUSP00000035208,ENSMUSP00000039440,ENSMUSP00000040596,ENSMUSP00000043957,ENSMUSP00000047480,ENSMUSP00000062049,ENSMUSP00000068374,ENSMUSP00000073847,ENSMUSP00000076577,ENSMUSP00000078093,ENSMUSP00000095420,ENSMUSP00000097874,ENSMUSP00000105438,…	Arhgef2,Bsn,Camk2b,Cit,Cpne6,Dlg4,Dpysl2,Homer1,Kcnab1,Kif1a,Lama1,Map1b,Map2,Mark1,Myh9,Palm,Pclo,Prkaca,Prkcg,Rims1,Syne1,Syt3,Tbx19
GO.2000026	regulation of multicellular organismal development	16	4.15e-05	ENSMUSP00000005606,ENSMUSP00000018700,ENSMUSP00000022629,ENSMUSP00000027929,ENSMUSP00000029694,ENSMUSP00000039440,ENSMUSP00000040596,ENSMUSP00000043957,ENSMUSP00000062049,ENSMUSP00000068374,ENSMUSP00000070019,ENSMUSP00000073847,ENSMUSP00000076577,ENSMUSP00000095420,ENSMUSP00000105438,ENSMUSP00000112432	Arhgef2,Camk2b,Cit,Cpne6,Dlg4,Dpysl2,Lama1,Map1b,Map2,Mark1,Palm,Prkaca,Prkcb,Rims1,Syne1,Syt3
GO.0016043	cellular component organization	24	5.48e-05	ENSMUSP00000016771,ENSMUSP00000018700,ENSMUSP00000022629,ENSMUSP00000027929,ENSMUSP00000029694,ENSMUSP00000030691,ENSMUSP00000035208,ENSMUSP00000039440,ENSMUSP00000040596,ENSMUSP00000043765,ENSMUSP00000043957,ENSMUSP00000055122,ENSMUSP00000060930,ENSMUSP00000062049,ENSMUSP00000068374,ENSMUSP00000070019,ENSMUSP00000072836,ENSMUSP00000076577,ENSMUSP00000077040,ENSMUSP00000078093,ENSMUSP00000079553,…	Ank2,Arhgef2,Bsn,Camk2b,Cdc42ep1,Cit,Dlg4,Dpysl2,Epb4.1l2,Fam73a,Homer1,Lama1,Map1b,Map2,Mark1,Myh9,Palm,Pclo,Prkcb,Rims1,Sgip1,Syne1,Syt3,Vps13c
GO.0045595	regulation of cell differentiation	15	5.48e-05	ENSMUSP00000005606,ENSMUSP00000018700,ENSMUSP00000022629,ENSMUSP00000027859,ENSMUSP00000027929,ENSMUSP00000029694,ENSMUSP00000039440,ENSMUSP00000040596,ENSMUSP00000062049,ENSMUSP00000068374,ENSMUSP00000073847,ENSMUSP00000076577,ENSMUSP00000095420,ENSMUSP00000105438,ENSMUSP00000112432	Arhgef2,Camk2b,Cit,Cpne6,Dlg4,Dpysl2,Map1b,Map2,Mark1,Palm,Prkaca,Rims1,Syne1,Syt3,Tbx19
GO.0048699	generation of neurons	14	6.22e-05	ENSMUSP00000018700,ENSMUSP00000022629,ENSMUSP00000027929,ENSMUSP00000029694,ENSMUSP00000039440,ENSMUSP00000040596,ENSMUSP00000043957,ENSMUSP00000062049,ENSMUSP00000068374,ENSMUSP00000073847,ENSMUSP00000076577,ENSMUSP00000095420,ENSMUSP00000105438,ENSMUSP00000112432	Arhgef2,Camk2b,Cit,Cpne6,Dlg4,Dpysl2,Lama1,Map1b,Map2,Mark1,Palm,Rims1,Syne1,Syt3
GO.0051049	regulation of transport	15	6.22e-05	ENSMUSP00000005606,ENSMUSP00000018700,ENSMUSP00000022629,ENSMUSP00000030691,ENSMUSP00000039440,ENSMUSP00000043765,ENSMUSP00000047480,ENSMUSP00000068374,ENSMUSP00000070019,ENSMUSP00000078093,ENSMUSP00000079553,ENSMUSP00000095420,ENSMUSP00000097874,ENSMUSP00000112432,ENSMUSP00000132978	Ank2,Dlg4,Dos,Dpysl2,Homer1,Kcnab1,Map1b,Pclo,Prkaca,Prkcb,Prkcg,Rims1,Sgip1,Syne1,Syt3
GO.0007163	establishment or maintenance of cell polarity	6	6.61e-05	ENSMUSP00000016771,ENSMUSP00000018700,ENSMUSP00000029694,ENSMUSP00000043957,ENSMUSP00000068374,ENSMUSP00000076577	Arhgef2,Dlg4,Lama1,Map1b,Map2,Myh9
GO.0065007	biological regulation	36	6.61e-05	ENSMUSP00000005606,ENSMUSP00000016771,ENSMUSP00000018700,ENSMUSP00000022629,ENSMUSP00000025749,ENSMUSP00000027859,ENSMUSP00000027929,ENSMUSP00000029694,ENSMUSP00000030400,ENSMUSP00000030691,ENSMUSP00000034944,ENSMUSP00000035208,ENSMUSP00000039440,ENSMUSP00000040596,ENSMUSP00000043765,ENSMUSP00000043957,ENSMUSP00000047480,ENSMUSP00000055122,ENSMUSP00000060930,ENSMUSP00000062049,ENSMUSP00000068374,…	Ank2,Arhgef2,Bsn,Camk2b,Cdc42ep1,Cit,Cpne6,Dapk2,Dlg4,Dnajc5,Dos,Dpysl2,Epb4.1l2,Gabbr2,Homer1,Kcnab1,Lama1,Map1b,Map2,Mark1,Mycbp,Myh9,Oxr1,Palm,Pclo,Prkaca,Prkcb,Prkcg,Rims1,Rps6kb2,Sgip1,Syn3,Syne1,Syt3,Tbx19,Vps13c
GO.0099558	maintenance of synapse structure	3	6.61e-05	ENSMUSP00000018700,ENSMUSP00000030691,ENSMUSP00000035208	Bsn,Dlg4,Pclo
GO.0051179	localization	23	6.65e-05	ENSMUSP00000016771,ENSMUSP00000018700,ENSMUSP00000022629,ENSMUSP00000027414,ENSMUSP00000027929,ENSMUSP00000029694,ENSMUSP00000030691,ENSMUSP00000034944,ENSMUSP00000035208,ENSMUSP00000039440,ENSMUSP00000040596,ENSMUSP00000043765,ENSMUSP00000047480,ENSMUSP00000068374,ENSMUSP00000070019,ENSMUSP00000078093,ENSMUSP00000079553,ENSMUSP00000095420,ENSMUSP00000098548,ENSMUSP00000105438,ENSMUSP00000108582,…	Ank2,Arhgef2,Bsn,Camk2b,Dapk2,Dlg4,Dpysl2,Esyt2,Homer1,Kcnab1,Kif1a,Map1b,Mark1,Myh9,Palm,Pclo,Prkcb,Rims1,Sgip1,Stk11ip,Syn3,Syne1,Syt3
GO.0032501	multicellular organismal process	27	7.02e-05	ENSMUSP00000005606,ENSMUSP00000016771,ENSMUSP00000018700,ENSMUSP00000022629,ENSMUSP00000027859,ENSMUSP00000027929,ENSMUSP00000029694,ENSMUSP00000030400,ENSMUSP00000030691,ENSMUSP00000035208,ENSMUSP00000039440,ENSMUSP00000040596,ENSMUSP00000043765,ENSMUSP00000043957,ENSMUSP00000047480,ENSMUSP00000062049,ENSMUSP00000068374,ENSMUSP00000073847,ENSMUSP00000076577,ENSMUSP00000078093,ENSMUSP00000079553,…	Ank2,Arhgef2,Bsn,Camk2b,Cit,Cpne6,Dlg4,Dpysl2,Homer1,Kcnab1,Kif1a,Lama1,Map1b,Map2,Mark1,Mycbp,Myh9,Oxr1,Palm,Pclo,Prkaca,Prkcg,Rims1,Sgip1,Syne1,Syt3,Tbx19
GO.0045666	positive regulation of neuron differentiation	8	9.08e-05	ENSMUSP00000018700,ENSMUSP00000029694,ENSMUSP00000040596,ENSMUSP00000068374,ENSMUSP00000073847,ENSMUSP00000095420,ENSMUSP00000105438,ENSMUSP00000112432	Arhgef2,Camk2b,Cpne6,Dlg4,Map1b,Palm,Rims1,Syt3
GO.0031346	positive regulation of cell projection organization	8	9.74e-05	ENSMUSP00000018700,ENSMUSP00000040596,ENSMUSP00000060930,ENSMUSP00000068374,ENSMUSP00000073847,ENSMUSP00000095420,ENSMUSP00000105438,ENSMUSP00000112432	Camk2b,Cdc42ep1,Cpne6,Dlg4,Map1b,Palm,Rims1,Syt3
GO.0065008	regulation of biological quality	20	0.00010	ENSMUSP00000005606,ENSMUSP00000016771,ENSMUSP00000018700,ENSMUSP00000022629,ENSMUSP00000030691,ENSMUSP00000039440,ENSMUSP00000040596,ENSMUSP00000043765,ENSMUSP00000055122,ENSMUSP00000060930,ENSMUSP00000062049,ENSMUSP00000068374,ENSMUSP00000070019,ENSMUSP00000076577,ENSMUSP00000078093,ENSMUSP00000079553,ENSMUSP00000095420,ENSMUSP00000105438,ENSMUSP00000112432,ENSMUSP00000113720	Ank2,Camk2b,Cdc42ep1,Cit,Dlg4,Dpysl2,Epb4.1l2,Homer1,Map1b,Map2,Myh9,Palm,Pclo,Prkaca,Prkcb,Rims1,Sgip1,Syn3,Syne1,Syt3
GO.0030010	establishment of cell polarity	5	0.00012	ENSMUSP00000016771,ENSMUSP00000029694,ENSMUSP00000043957,ENSMUSP00000068374,ENSMUSP00000076577	Arhgef2,Lama1,Map1b,Map2,Myh9
GO.0030154	cell differentiation	20	0.00012	ENSMUSP00000005606,ENSMUSP00000016771,ENSMUSP00000018700,ENSMUSP00000022629,ENSMUSP00000027859,ENSMUSP00000027929,ENSMUSP00000029694,ENSMUSP00000039440,ENSMUSP00000040596,ENSMUSP00000043765,ENSMUSP00000043957,ENSMUSP00000047480,ENSMUSP00000062049,ENSMUSP00000068374,ENSMUSP00000073847,ENSMUSP00000076577,ENSMUSP00000078093,ENSMUSP00000095420,ENSMUSP00000105438,ENSMUSP00000112432	Ank2,Arhgef2,Camk2b,Cit,Cpne6,Dlg4,Dpysl2,Homer1,Kcnab1,Lama1,Map1b,Map2,Mark1,Myh9,Palm,Prkaca,Rims1,Syne1,Syt3,Tbx19
GO.0048856	anatomical structure development	24	0.00012	ENSMUSP00000005606,ENSMUSP00000016771,ENSMUSP00000018700,ENSMUSP00000022629,ENSMUSP00000027859,ENSMUSP00000027929,ENSMUSP00000029694,ENSMUSP00000030691,ENSMUSP00000035208,ENSMUSP00000039440,ENSMUSP00000040596,ENSMUSP00000043765,ENSMUSP00000043957,ENSMUSP00000047480,ENSMUSP00000062049,ENSMUSP00000068374,ENSMUSP00000073847,ENSMUSP00000076577,ENSMUSP00000078093,ENSMUSP00000095420,ENSMUSP00000097874,…	Ank2,Arhgef2,Bsn,Camk2b,Cit,Cpne6,Dlg4,Dpysl2,Homer1,Kcnab1,Kif1a,Lama1,Map1b,Map2,Mark1,Myh9,Palm,Pclo,Prkaca,Prkcg,Rims1,Syne1,Syt3,Tbx19
GO.0035418	protein localization to synapse	4	0.00013	ENSMUSP00000018700,ENSMUSP00000030691,ENSMUSP00000035208,ENSMUSP00000078093	Bsn,Dlg4,Homer1,Pclo
GO.0051239	regulation of multicellular organismal process	18	0.00013	ENSMUSP00000005606,ENSMUSP00000018700,ENSMUSP00000022629,ENSMUSP00000027929,ENSMUSP00000029694,ENSMUSP00000039440,ENSMUSP00000040596,ENSMUSP00000043765,ENSMUSP00000043957,ENSMUSP00000062049,ENSMUSP00000068374,ENSMUSP00000070019,ENSMUSP00000073847,ENSMUSP00000076577,ENSMUSP00000079553,ENSMUSP00000095420,ENSMUSP00000105438,ENSMUSP00000112432	Ank2,Arhgef2,Camk2b,Cit,Cpne6,Dlg4,Dpysl2,Lama1,Map1b,Map2,Mark1,Palm,Prkaca,Prkcb,Rims1,Sgip1,Syne1,Syt3
GO.0010976	positive regulation of neuron projection development	7	0.00015	ENSMUSP00000018700,ENSMUSP00000040596,ENSMUSP00000068374,ENSMUSP00000073847,ENSMUSP00000095420,ENSMUSP00000105438,ENSMUSP00000112432	Camk2b,Cpne6,Dlg4,Map1b,Palm,Rims1,Syt3
GO.0051649	establishment of localization in cell	12	0.00015	ENSMUSP00000016771,ENSMUSP00000022629,ENSMUSP00000027929,ENSMUSP00000029694,ENSMUSP00000030691,ENSMUSP00000035208,ENSMUSP00000039440,ENSMUSP00000068374,ENSMUSP00000095420,ENSMUSP00000108582,ENSMUSP00000112432,ENSMUSP00000113720	Arhgef2,Bsn,Dpysl2,Kif1a,Map1b,Mark1,Myh9,Pclo,Rims1,Syn3,Syne1,Syt3
GO.0060627	regulation of vesicle-mediated transport	8	0.00017	ENSMUSP00000018700,ENSMUSP00000030691,ENSMUSP00000039440,ENSMUSP00000079553,ENSMUSP00000095420,ENSMUSP00000097874,ENSMUSP00000112432,ENSMUSP00000132978	Dlg4,Dos,Pclo,Prkcg,Rims1,Sgip1,Syne1,Syt3
GO.0048638	regulation of developmental growth	7	0.00020	ENSMUSP00000022629,ENSMUSP00000068374,ENSMUSP00000073847,ENSMUSP00000076577,ENSMUSP00000079553,ENSMUSP00000095420,ENSMUSP00000112432	Cpne6,Dpysl2,Map1b,Map2,Rims1,Sgip1,Syt3
GO.0051234	establishment of localization	19	0.00022	ENSMUSP00000016771,ENSMUSP00000018700,ENSMUSP00000022629,ENSMUSP00000027929,ENSMUSP00000029694,ENSMUSP00000030691,ENSMUSP00000035208,ENSMUSP00000039440,ENSMUSP00000043765,ENSMUSP00000047480,ENSMUSP00000068374,ENSMUSP00000070019,ENSMUSP00000079553,ENSMUSP00000095420,ENSMUSP00000098548,ENSMUSP00000105438,ENSMUSP00000108582,ENSMUSP00000112432,ENSMUSP00000113720	Ank2,Arhgef2,Bsn,Camk2b,Dlg4,Dpysl2,Esyt2,Kcnab1,Kif1a,Map1b,Mark1,Myh9,Pclo,Prkcb,Rims1,Sgip1,Syn3,Syne1,Syt3
GO.0007010	cytoskeleton organization	10	0.00030	ENSMUSP00000016771,ENSMUSP00000022629,ENSMUSP00000027929,ENSMUSP00000029694,ENSMUSP00000030691,ENSMUSP00000039440,ENSMUSP00000040596,ENSMUSP00000055122,ENSMUSP00000068374,ENSMUSP00000076577	Arhgef2,Dpysl2,Epb4.1l2,Map1b,Map2,Mark1,Myh9,Palm,Pclo,Syne1
GO.2001257	regulation of cation channel activity	5	0.00037	ENSMUSP00000018700,ENSMUSP00000043765,ENSMUSP00000047480,ENSMUSP00000078093,ENSMUSP00000132978	Ank2,Dlg4,Dos,Homer1,Kcnab1
GO.0048518	positive regulation of biological process	24	0.00041	ENSMUSP00000005606,ENSMUSP00000016771,ENSMUSP00000018700,ENSMUSP00000022629,ENSMUSP00000025749,ENSMUSP00000027859,ENSMUSP00000029694,ENSMUSP00000030400,ENSMUSP00000034944,ENSMUSP00000039440,ENSMUSP00000040596,ENSMUSP00000043765,ENSMUSP00000055122,ENSMUSP00000060930,ENSMUSP00000062049,ENSMUSP00000068374,ENSMUSP00000070019,ENSMUSP00000073847,ENSMUSP00000078093,ENSMUSP00000079553,ENSMUSP00000095420,…	Ank2,Arhgef2,Camk2b,Cdc42ep1,Cit,Cpne6,Dapk2,Dlg4,Dpysl2,Epb4.1l2,Homer1,Map1b,Mycbp,Myh9,Palm,Prkaca,Prkcb,Prkcg,Rims1,Rps6kb2,Sgip1,Syne1,Syt3,Tbx19
GO.0006468	protein phosphorylation	9	0.00059	ENSMUSP00000005606,ENSMUSP00000025749,ENSMUSP00000027929,ENSMUSP00000034944,ENSMUSP00000043957,ENSMUSP00000062049,ENSMUSP00000070019,ENSMUSP00000097874,ENSMUSP00000105438	Camk2b,Cit,Dapk2,Lama1,Mark1,Prkaca,Prkcb,Prkcg,Rps6kb2
GO.0009987	cellular process	38	0.00059	ENSMUSP00000005606,ENSMUSP00000016771,ENSMUSP00000018700,ENSMUSP00000022629,ENSMUSP00000025749,ENSMUSP00000027859,ENSMUSP00000027929,ENSMUSP00000029694,ENSMUSP00000030400,ENSMUSP00000030691,ENSMUSP00000034944,ENSMUSP00000035208,ENSMUSP00000039440,ENSMUSP00000040596,ENSMUSP00000043765,ENSMUSP00000043957,ENSMUSP00000047480,ENSMUSP00000055122,ENSMUSP00000060930,ENSMUSP00000062049,ENSMUSP00000068374,…	Ank2,Arhgef2,Bsn,Camk2b,Cdc42ep1,Cit,Cpne6,Dapk2,Dlg4,Dpysl2,Epb4.1l2,Esyt2,Fam73a,Gabbr2,Homer1,Kcnab1,Kif1a,Lama1,Map1b,Map2,Mark1,Mycbp,Myh9,Oxr1,Palm,Pclo,Prkaca,Prkcb,Prkcg,Rims1,Rps6kb2,Sgip1,Srrm2,Syn3,Syne1,Syt3,Tbx19,Vps13c
GO.0072347	response to anesthetic	4	0.00059	ENSMUSP00000018700,ENSMUSP00000022629,ENSMUSP00000078093,ENSMUSP00000097874	Dlg4,Dpysl2,Homer1,Prkcg
GO.1903861	positive regulation of dendrite extension	3	0.00059	ENSMUSP00000073847,ENSMUSP00000095420,ENSMUSP00000112432	Cpne6,Rims1,Syt3
GO.0007269	neurotransmitter secretion	4	0.00060	ENSMUSP00000030691,ENSMUSP00000095420,ENSMUSP00000112432,ENSMUSP00000113720	Pclo,Rims1,Syn3,Syt3
GO.0050773	regulation of dendrite development	5	0.00060	ENSMUSP00000027929,ENSMUSP00000039440,ENSMUSP00000040596,ENSMUSP00000062049,ENSMUSP00000105438	Camk2b,Cit,Mark1,Palm,Syne1
GO.0018107	peptidyl-threonine phosphorylation	4	0.00062	ENSMUSP00000005606,ENSMUSP00000034944,ENSMUSP00000070019,ENSMUSP00000105438	Camk2b,Dapk2,Prkaca,Prkcb
GO.0010769	regulation of cell morphogenesis involved in differentiation	6	0.00065	ENSMUSP00000022629,ENSMUSP00000039440,ENSMUSP00000062049,ENSMUSP00000068374,ENSMUSP00000076577,ENSMUSP00000105438	Camk2b,Cit,Dpysl2,Map1b,Map2,Syne1
GO.0016310	phosphorylation	10	0.00065	ENSMUSP00000005606,ENSMUSP00000018700,ENSMUSP00000025749,ENSMUSP00000027929,ENSMUSP00000034944,ENSMUSP00000043957,ENSMUSP00000062049,ENSMUSP00000070019,ENSMUSP00000097874,ENSMUSP00000105438	Camk2b,Cit,Dapk2,Dlg4,Lama1,Mark1,Prkaca,Prkcb,Prkcg,Rps6kb2
GO.0007026	negative regulation of microtubule depolymerization	3	0.00067	ENSMUSP00000029694,ENSMUSP00000068374,ENSMUSP00000076577	Arhgef2,Map1b,Map2
GO.0035556	intracellular signal transduction	11	0.00067	ENSMUSP00000025749,ENSMUSP00000027929,ENSMUSP00000029694,ENSMUSP00000030691,ENSMUSP00000034944,ENSMUSP00000043765,ENSMUSP00000060930,ENSMUSP00000062049,ENSMUSP00000070019,ENSMUSP00000097874,ENSMUSP00000105438	Ank2,Arhgef2,Camk2b,Cdc42ep1,Cit,Dapk2,Mark1,Pclo,Prkcb,Prkcg,Rps6kb2
GO.0018105	peptidyl-serine phosphorylation	5	0.00071	ENSMUSP00000005606,ENSMUSP00000034944,ENSMUSP00000070019,ENSMUSP00000097874,ENSMUSP00000105438	Camk2b,Dapk2,Prkaca,Prkcb,Prkcg
GO.0048489	synaptic vesicle transport	4	0.00076	ENSMUSP00000022629,ENSMUSP00000030691,ENSMUSP00000095420,ENSMUSP00000112432	Dpysl2,Pclo,Rims1,Syt3
GO.0048522	positive regulation of cellular process	22	0.00076	ENSMUSP00000005606,ENSMUSP00000016771,ENSMUSP00000018700,ENSMUSP00000022629,ENSMUSP00000025749,ENSMUSP00000027859,ENSMUSP00000029694,ENSMUSP00000030400,ENSMUSP00000034944,ENSMUSP00000039440,ENSMUSP00000040596,ENSMUSP00000043765,ENSMUSP00000060930,ENSMUSP00000062049,ENSMUSP00000068374,ENSMUSP00000070019,ENSMUSP00000073847,ENSMUSP00000079553,ENSMUSP00000095420,ENSMUSP00000097874,ENSMUSP00000105438,…	Ank2,Arhgef2,Camk2b,Cdc42ep1,Cit,Cpne6,Dapk2,Dlg4,Dpysl2,Map1b,Mycbp,Myh9,Palm,Prkaca,Prkcb,Prkcg,Rims1,Rps6kb2,Sgip1,Syne1,Syt3,Tbx19
GO.0048790	maintenance of presynaptic active zone structure	2	0.00076	ENSMUSP00000030691,ENSMUSP00000035208	Bsn,Pclo
GO.0099526	presynapse to nucleus signaling pathway	2	0.00076	ENSMUSP00000030691,ENSMUSP00000035208	Bsn,Pclo
GO.0048639	positive regulation of developmental growth	5	0.00096	ENSMUSP00000068374,ENSMUSP00000073847,ENSMUSP00000079553,ENSMUSP00000095420,ENSMUSP00000112432	Cpne6,Map1b,Rims1,Sgip1,Syt3
GO.0006996	organelle organization	16	0.00099	ENSMUSP00000016771,ENSMUSP00000018700,ENSMUSP00000022629,ENSMUSP00000027929,ENSMUSP00000029694,ENSMUSP00000030691,ENSMUSP00000039440,ENSMUSP00000040596,ENSMUSP00000055122,ENSMUSP00000062049,ENSMUSP00000068374,ENSMUSP00000070019,ENSMUSP00000072836,ENSMUSP00000076577,ENSMUSP00000077040,ENSMUSP00000112432	Arhgef2,Cit,Dlg4,Dpysl2,Epb4.1l2,Fam73a,Map1b,Map2,Mark1,Myh9,Palm,Pclo,Prkcb,Syne1,Syt3,Vps13c
GO.0040008	regulation of growth	8	0.00099	ENSMUSP00000022629,ENSMUSP00000068374,ENSMUSP00000070019,ENSMUSP00000073847,ENSMUSP00000076577,ENSMUSP00000079553,ENSMUSP00000095420,ENSMUSP00000112432	Cpne6,Dpysl2,Map1b,Map2,Prkcb,Rims1,Sgip1,Syt3
GO.0023052	signaling	19	0.0011	ENSMUSP00000025749,ENSMUSP00000027929,ENSMUSP00000029694,ENSMUSP00000030691,ENSMUSP00000034944,ENSMUSP00000035208,ENSMUSP00000040596,ENSMUSP00000043765,ENSMUSP00000043957,ENSMUSP00000060930,ENSMUSP00000062049,ENSMUSP00000070019,ENSMUSP00000078093,ENSMUSP00000095420,ENSMUSP00000097874,ENSMUSP00000103378,ENSMUSP00000105438,ENSMUSP00000112432,ENSMUSP00000113720	Ank2,Arhgef2,Bsn,Camk2b,Cdc42ep1,Cit,Dapk2,Gabbr2,Homer1,Lama1,Mark1,Palm,Pclo,Prkcb,Prkcg,Rims1,Rps6kb2,Syn3,Syt3
GO.0048169	regulation of long-term neuronal synaptic plasticity	3	0.0011	ENSMUSP00000018700,ENSMUSP00000095420,ENSMUSP00000105438	Camk2b,Dlg4,Rims1
GO.0016358	dendrite development	4	0.0014	ENSMUSP00000018700,ENSMUSP00000062049,ENSMUSP00000068374,ENSMUSP00000076577	Cit,Dlg4,Map1b,Map2
GO.0043279	response to alkaloid	4	0.0014	ENSMUSP00000018700,ENSMUSP00000022629,ENSMUSP00000078093,ENSMUSP00000097874	Dlg4,Dpysl2,Homer1,Prkcg
GO.0050804	modulation of chemical synaptic transmission	6	0.0014	ENSMUSP00000005606,ENSMUSP00000018700,ENSMUSP00000039440,ENSMUSP00000078093,ENSMUSP00000095420,ENSMUSP00000105438	Camk2b,Dlg4,Homer1,Prkaca,Rims1,Syne1
GO.0007154	cell communication	19	0.0015	ENSMUSP00000025749,ENSMUSP00000027929,ENSMUSP00000029694,ENSMUSP00000030691,ENSMUSP00000034944,ENSMUSP00000035208,ENSMUSP00000040596,ENSMUSP00000043765,ENSMUSP00000043957,ENSMUSP00000060930,ENSMUSP00000062049,ENSMUSP00000070019,ENSMUSP00000078093,ENSMUSP00000095420,ENSMUSP00000097874,ENSMUSP00000103378,ENSMUSP00000105438,ENSMUSP00000112432,ENSMUSP00000113720	Ank2,Arhgef2,Bsn,Camk2b,Cdc42ep1,Cit,Dapk2,Gabbr2,Homer1,Lama1,Mark1,Palm,Pclo,Prkcb,Prkcg,Rims1,Rps6kb2,Syn3,Syt3
GO.0051130	positive regulation of cellular component organization	10	0.0015	ENSMUSP00000018700,ENSMUSP00000039440,ENSMUSP00000040596,ENSMUSP00000060930,ENSMUSP00000068374,ENSMUSP00000073847,ENSMUSP00000079553,ENSMUSP00000095420,ENSMUSP00000105438,ENSMUSP00000112432	Camk2b,Cdc42ep1,Cpne6,Dlg4,Map1b,Palm,Rims1,Sgip1,Syne1,Syt3
GO.0060359	response to ammonium ion	4	0.0016	ENSMUSP00000018700,ENSMUSP00000022629,ENSMUSP00000078093,ENSMUSP00000097874	Dlg4,Dpysl2,Homer1,Prkcg
GO.0098815	modulation of excitatory postsynaptic potential	3	0.0018	ENSMUSP00000018700,ENSMUSP00000039440,ENSMUSP00000095420	Dlg4,Rims1,Syne1
GO.0001558	regulation of cell growth	6	0.0020	ENSMUSP00000022629,ENSMUSP00000068374,ENSMUSP00000073847,ENSMUSP00000076577,ENSMUSP00000095420,ENSMUSP00000112432	Cpne6,Dpysl2,Map1b,Map2,Rims1,Syt3
GO.0007017	microtubule-based process	7	0.0023	ENSMUSP00000016771,ENSMUSP00000027929,ENSMUSP00000029694,ENSMUSP00000035208,ENSMUSP00000068374,ENSMUSP00000076577,ENSMUSP00000108582	Arhgef2,Bsn,Kif1a,Map1b,Map2,Mark1,Myh9
GO.0060341	regulation of cellular localization	8	0.0025	ENSMUSP00000005606,ENSMUSP00000039440,ENSMUSP00000043765,ENSMUSP00000055122,ENSMUSP00000068374,ENSMUSP00000076577,ENSMUSP00000095420,ENSMUSP00000105438	Ank2,Camk2b,Epb4.1l2,Map1b,Map2,Prkaca,Rims1,Syne1
GO.0008360	regulation of cell shape	4	0.0027	ENSMUSP00000016771,ENSMUSP00000040596,ENSMUSP00000055122,ENSMUSP00000060930	Cdc42ep1,Epb4.1l2,Myh9,Palm
GO.0042220	response to cocaine	3	0.0028	ENSMUSP00000018700,ENSMUSP00000022629,ENSMUSP00000078093	Dlg4,Dpysl2,Homer1
GO.0006810	transport	16	0.0035	ENSMUSP00000016771,ENSMUSP00000022629,ENSMUSP00000030691,ENSMUSP00000035208,ENSMUSP00000039440,ENSMUSP00000043765,ENSMUSP00000047480,ENSMUSP00000068374,ENSMUSP00000070019,ENSMUSP00000079553,ENSMUSP00000095420,ENSMUSP00000098548,ENSMUSP00000105438,ENSMUSP00000108582,ENSMUSP00000112432,ENSMUSP00000113720	Ank2,Bsn,Camk2b,Dpysl2,Esyt2,Kcnab1,Kif1a,Map1b,Myh9,Pclo,Prkcb,Rims1,Sgip1,Syn3,Syne1,Syt3
GO.0016079	synaptic vesicle exocytosis	3	0.0035	ENSMUSP00000030691,ENSMUSP00000095420,ENSMUSP00000112432	Pclo,Rims1,Syt3
GO.0000902	cell morphogenesis	7	0.0038	ENSMUSP00000016771,ENSMUSP00000018700,ENSMUSP00000022629,ENSMUSP00000029694,ENSMUSP00000068374,ENSMUSP00000076577,ENSMUSP00000105438	Arhgef2,Camk2b,Dlg4,Dpysl2,Map1b,Map2,Myh9
GO.0043269	regulation of ion transport	7	0.0038	ENSMUSP00000018700,ENSMUSP00000022629,ENSMUSP00000043765,ENSMUSP00000047480,ENSMUSP00000070019,ENSMUSP00000078093,ENSMUSP00000132978	Ank2,Dlg4,Dos,Dpysl2,Homer1,Kcnab1,Prkcb
GO.0033043	regulation of organelle organization	9	0.0041	ENSMUSP00000029694,ENSMUSP00000039440,ENSMUSP00000060930,ENSMUSP00000062049,ENSMUSP00000068374,ENSMUSP00000076577,ENSMUSP00000077040,ENSMUSP00000105438,ENSMUSP00000112432	Arhgef2,Camk2b,Cdc42ep1,Cit,Map1b,Map2,Syne1,Syt3,Vps13c
GO.0051716	cellular response to stimulus	21	0.0041	ENSMUSP00000005606,ENSMUSP00000018700,ENSMUSP00000025749,ENSMUSP00000027929,ENSMUSP00000029694,ENSMUSP00000030691,ENSMUSP00000034944,ENSMUSP00000035208,ENSMUSP00000040596,ENSMUSP00000043765,ENSMUSP00000043957,ENSMUSP00000060930,ENSMUSP00000062049,ENSMUSP00000070019,ENSMUSP00000073847,ENSMUSP00000076577,ENSMUSP00000078093,ENSMUSP00000097874,ENSMUSP00000103378,ENSMUSP00000105438,ENSMUSP00000105926	Ank2,Arhgef2,Bsn,Camk2b,Cdc42ep1,Cit,Cpne6,Dapk2,Dlg4,Gabbr2,Homer1,Lama1,Map2,Mark1,Oxr1,Palm,Pclo,Prkaca,Prkcb,Prkcg,Rps6kb2
GO.0099172	presynapse organization	2	0.0041	ENSMUSP00000030691,ENSMUSP00000035208	Bsn,Pclo
GO.0017158	regulation of calcium ion-dependent exocytosis	3	0.0048	ENSMUSP00000095420,ENSMUSP00000112432,ENSMUSP00000132978	Dos,Rims1,Syt3
GO.0033036	macromolecule localization	12	0.0048	ENSMUSP00000016771,ENSMUSP00000018700,ENSMUSP00000027414,ENSMUSP00000030691,ENSMUSP00000035208,ENSMUSP00000039440,ENSMUSP00000040596,ENSMUSP00000043765,ENSMUSP00000078093,ENSMUSP00000095420,ENSMUSP00000098548,ENSMUSP00000108582	Ank2,Bsn,Dlg4,Esyt2,Homer1,Kif1a,Myh9,Palm,Pclo,Rims1,Stk11ip,Syne1
GO.0051094	positive regulation of developmental process	10	0.0048	ENSMUSP00000018700,ENSMUSP00000029694,ENSMUSP00000040596,ENSMUSP00000068374,ENSMUSP00000070019,ENSMUSP00000073847,ENSMUSP00000079553,ENSMUSP00000095420,ENSMUSP00000105438,ENSMUSP00000112432	Arhgef2,Camk2b,Cpne6,Dlg4,Map1b,Palm,Prkcb,Rims1,Sgip1,Syt3
GO.0030307	positive regulation of cell growth	4	0.0049	ENSMUSP00000068374,ENSMUSP00000073847,ENSMUSP00000095420,ENSMUSP00000112432	Cpne6,Map1b,Rims1,Syt3
GO.1902903	regulation of supramolecular fiber organization	5	0.0049	ENSMUSP00000029694,ENSMUSP00000060930,ENSMUSP00000062049,ENSMUSP00000068374,ENSMUSP00000076577	Arhgef2,Cdc42ep1,Cit,Map1b,Map2
GO.0007268	chemical synaptic transmission	5	0.0050	ENSMUSP00000030691,ENSMUSP00000095420,ENSMUSP00000097874,ENSMUSP00000112432,ENSMUSP00000113720	Pclo,Prkcg,Rims1,Syn3,Syt3
GO.0008104	protein localization	11	0.0051	ENSMUSP00000016771,ENSMUSP00000018700,ENSMUSP00000027414,ENSMUSP00000030691,ENSMUSP00000035208,ENSMUSP00000039440,ENSMUSP00000040596,ENSMUSP00000043765,ENSMUSP00000078093,ENSMUSP00000095420,ENSMUSP00000108582	Ank2,Bsn,Dlg4,Homer1,Kif1a,Myh9,Palm,Pclo,Rims1,Stk11ip,Syne1
GO.0050808	synapse organization	4	0.0052	ENSMUSP00000018700,ENSMUSP00000030691,ENSMUSP00000035208,ENSMUSP00000040596	Bsn,Dlg4,Palm,Pclo
GO.0017157	regulation of exocytosis	4	0.0054	ENSMUSP00000030691,ENSMUSP00000095420,ENSMUSP00000112432,ENSMUSP00000132978	Dos,Pclo,Rims1,Syt3
GO.0050896	response to stimulus	24	0.0061	ENSMUSP00000005606,ENSMUSP00000018700,ENSMUSP00000022629,ENSMUSP00000025749,ENSMUSP00000027929,ENSMUSP00000029694,ENSMUSP00000030691,ENSMUSP00000034944,ENSMUSP00000035208,ENSMUSP00000040596,ENSMUSP00000043765,ENSMUSP00000043957,ENSMUSP00000060930,ENSMUSP00000062049,ENSMUSP00000070019,ENSMUSP00000073847,ENSMUSP00000076577,ENSMUSP00000078093,ENSMUSP00000079553,ENSMUSP00000097874,ENSMUSP00000103378,…	Ank2,Arhgef2,Bsn,Camk2b,Cdc42ep1,Cit,Cpne6,Dapk2,Dlg4,Dpysl2,Gabbr2,Homer1,Lama1,Map2,Mark1,Oxr1,Palm,Pclo,Prkaca,Prkcb,Prkcg,Rps6kb2,Sgip1,Syt3
GO.0010038	response to metal ion	5	0.0063	ENSMUSP00000018700,ENSMUSP00000073847,ENSMUSP00000078093,ENSMUSP00000105438,ENSMUSP00000112432	Camk2b,Cpne6,Dlg4,Homer1,Syt3
GO.0034762	regulation of transmembrane transport	6	0.0064	ENSMUSP00000018700,ENSMUSP00000043765,ENSMUSP00000047480,ENSMUSP00000070019,ENSMUSP00000078093,ENSMUSP00000132978	Ank2,Dlg4,Dos,Homer1,Kcnab1,Prkcb
GO.0032535	regulation of cellular component size	5	0.0067	ENSMUSP00000022629,ENSMUSP00000060930,ENSMUSP00000062049,ENSMUSP00000068374,ENSMUSP00000076577	Cdc42ep1,Cit,Dpysl2,Map1b,Map2
GO.0051050	positive regulation of transport	8	0.0067	ENSMUSP00000005606,ENSMUSP00000022629,ENSMUSP00000039440,ENSMUSP00000043765,ENSMUSP00000078093,ENSMUSP00000079553,ENSMUSP00000095420,ENSMUSP00000112432	Ank2,Dpysl2,Homer1,Prkaca,Rims1,Sgip1,Syne1,Syt3
GO.0007267	cell-cell signaling	7	0.0068	ENSMUSP00000027929,ENSMUSP00000030691,ENSMUSP00000043765,ENSMUSP00000095420,ENSMUSP00000097874,ENSMUSP00000112432,ENSMUSP00000113720	Ank2,Mark1,Pclo,Prkcg,Rims1,Syn3,Syt3
GO.0051654	establishment of mitochondrion localization	2	0.0069	ENSMUSP00000027929,ENSMUSP00000068374	Map1b,Mark1
GO.0061024	membrane organization	6	0.0072	ENSMUSP00000016771,ENSMUSP00000018700,ENSMUSP00000043765,ENSMUSP00000072836,ENSMUSP00000079553,ENSMUSP00000112432	Ank2,Dlg4,Fam73a,Myh9,Sgip1,Syt3
GO.0016192	vesicle-mediated transport	8	0.0080	ENSMUSP00000016771,ENSMUSP00000022629,ENSMUSP00000030691,ENSMUSP00000043765,ENSMUSP00000079553,ENSMUSP00000095420,ENSMUSP00000098548,ENSMUSP00000112432	Ank2,Dpysl2,Esyt2,Myh9,Pclo,Rims1,Sgip1,Syt3
GO.0030030	cell projection organization	8	0.0080	ENSMUSP00000016771,ENSMUSP00000018700,ENSMUSP00000022629,ENSMUSP00000043957,ENSMUSP00000062049,ENSMUSP00000068374,ENSMUSP00000076577,ENSMUSP00000105438	Camk2b,Cit,Dlg4,Dpysl2,Lama1,Map1b,Map2,Myh9
GO.0048259	regulation of receptor-mediated endocytosis	3	0.0080	ENSMUSP00000018700,ENSMUSP00000039440,ENSMUSP00000079553	Dlg4,Sgip1,Syne1
GO.0061162	establishment of monopolar cell polarity	2	0.0081	ENSMUSP00000043957,ENSMUSP00000068374	Lama1,Map1b
GO.0030516	regulation of axon extension	3	0.0082	ENSMUSP00000022629,ENSMUSP00000068374,ENSMUSP00000076577	Dpysl2,Map1b,Map2
GO.0046907	intracellular transport	8	0.0084	ENSMUSP00000022629,ENSMUSP00000030691,ENSMUSP00000035208,ENSMUSP00000039440,ENSMUSP00000068374,ENSMUSP00000095420,ENSMUSP00000108582,ENSMUSP00000112432	Bsn,Dpysl2,Kif1a,Map1b,Pclo,Rims1,Syne1,Syt3
GO.0048468	cell development	10	0.0084	ENSMUSP00000005606,ENSMUSP00000016771,ENSMUSP00000018700,ENSMUSP00000022629,ENSMUSP00000043765,ENSMUSP00000043957,ENSMUSP00000062049,ENSMUSP00000068374,ENSMUSP00000076577,ENSMUSP00000078093	Ank2,Cit,Dlg4,Dpysl2,Homer1,Lama1,Map1b,Map2,Myh9,Prkaca
GO.0007165	signal transduction	16	0.0093	ENSMUSP00000025749,ENSMUSP00000027929,ENSMUSP00000029694,ENSMUSP00000030691,ENSMUSP00000034944,ENSMUSP00000035208,ENSMUSP00000040596,ENSMUSP00000043765,ENSMUSP00000043957,ENSMUSP00000060930,ENSMUSP00000062049,ENSMUSP00000070019,ENSMUSP00000078093,ENSMUSP00000097874,ENSMUSP00000103378,ENSMUSP00000105438	Ank2,Arhgef2,Bsn,Camk2b,Cdc42ep1,Cit,Dapk2,Gabbr2,Homer1,Lama1,Mark1,Palm,Pclo,Prkcb,Prkcg,Rps6kb2
GO.0009410	response to xenobiotic stimulus	4	0.0097	ENSMUSP00000018700,ENSMUSP00000022629,ENSMUSP00000078093,ENSMUSP00000097874	Dlg4,Dpysl2,Homer1,Prkcg
GO.0048814	regulation of dendrite morphogenesis	3	0.0105	ENSMUSP00000039440,ENSMUSP00000062049,ENSMUSP00000105438	Camk2b,Cit,Syne1
GO.0000226	microtubule cytoskeleton organization	5	0.0107	ENSMUSP00000016771,ENSMUSP00000027929,ENSMUSP00000029694,ENSMUSP00000068374,ENSMUSP00000076577	Arhgef2,Map1b,Map2,Mark1,Myh9
GO.0007097	nuclear migration	2	0.0120	ENSMUSP00000039440,ENSMUSP00000108582	Kif1a,Syne1
GO.0044087	regulation of cellular component biogenesis	7	0.0130	ENSMUSP00000005606,ENSMUSP00000029694,ENSMUSP00000039440,ENSMUSP00000040596,ENSMUSP00000060930,ENSMUSP00000068374,ENSMUSP00000095420	Arhgef2,Cdc42ep1,Map1b,Palm,Prkaca,Rims1,Syne1
GO.0006897	endocytosis	5	0.0131	ENSMUSP00000016771,ENSMUSP00000022629,ENSMUSP00000043765,ENSMUSP00000079553,ENSMUSP00000098548	Ank2,Dpysl2,Esyt2,Myh9,Sgip1
GO.0030100	regulation of endocytosis	4	0.0131	ENSMUSP00000018700,ENSMUSP00000039440,ENSMUSP00000079553,ENSMUSP00000097874	Dlg4,Prkcg,Sgip1,Syne1
GO.0051240	positive regulation of multicellular organismal process	10	0.0132	ENSMUSP00000018700,ENSMUSP00000029694,ENSMUSP00000040596,ENSMUSP00000068374,ENSMUSP00000070019,ENSMUSP00000073847,ENSMUSP00000079553,ENSMUSP00000095420,ENSMUSP00000105438,ENSMUSP00000112432	Arhgef2,Camk2b,Cpne6,Dlg4,Map1b,Palm,Prkcb,Rims1,Sgip1,Syt3
GO.0031175	neuron projection development	6	0.0135	ENSMUSP00000018700,ENSMUSP00000022629,ENSMUSP00000043957,ENSMUSP00000062049,ENSMUSP00000068374,ENSMUSP00000076577	Cit,Dlg4,Dpysl2,Lama1,Map1b,Map2
GO.0048791	calcium ion-regulated exocytosis of neurotransmitter	2	0.0140	ENSMUSP00000095420,ENSMUSP00000112432	Rims1,Syt3
GO.0007018	microtubule-based movement	4	0.0141	ENSMUSP00000016771,ENSMUSP00000035208,ENSMUSP00000068374,ENSMUSP00000108582	Bsn,Kif1a,Map1b,Myh9
GO.0042692	muscle cell differentiation	4	0.0144	ENSMUSP00000016771,ENSMUSP00000039440,ENSMUSP00000043765,ENSMUSP00000078093	Ank2,Homer1,Myh9,Syne1
GO.0048858	cell projection morphogenesis	5	0.0145	ENSMUSP00000018700,ENSMUSP00000022629,ENSMUSP00000068374,ENSMUSP00000076577,ENSMUSP00000105438	Camk2b,Dlg4,Dpysl2,Map1b,Map2
GO.0034763	negative regulation of transmembrane transport	3	0.0162	ENSMUSP00000047480,ENSMUSP00000070019,ENSMUSP00000132978	Dos,Kcnab1,Prkcb
GO.2000463	positive regulation of excitatory postsynaptic potential	2	0.0162	ENSMUSP00000018700,ENSMUSP00000095420	Dlg4,Rims1
GO.0010970	transport along microtubule	3	0.0165	ENSMUSP00000035208,ENSMUSP00000068374,ENSMUSP00000108582	Bsn,Kif1a,Map1b
GO.0051293	establishment of spindle localization	2	0.0183	ENSMUSP00000016771,ENSMUSP00000029694	Arhgef2,Myh9
GO.0061061	muscle structure development	5	0.0183	ENSMUSP00000016771,ENSMUSP00000039440,ENSMUSP00000043765,ENSMUSP00000047480,ENSMUSP00000078093	Ank2,Homer1,Kcnab1,Myh9,Syne1
GO.0051592	response to calcium ion	3	0.0184	ENSMUSP00000073847,ENSMUSP00000078093,ENSMUSP00000112432	Cpne6,Homer1,Syt3
GO.0006928	movement of cell or subcellular component	8	0.0195	ENSMUSP00000016771,ENSMUSP00000022629,ENSMUSP00000027929,ENSMUSP00000034944,ENSMUSP00000035208,ENSMUSP00000043765,ENSMUSP00000068374,ENSMUSP00000108582	Ank2,Bsn,Dapk2,Dpysl2,Kif1a,Map1b,Mark1,Myh9
GO.0051493	regulation of cytoskeleton organization	5	0.0201	ENSMUSP00000029694,ENSMUSP00000060930,ENSMUSP00000062049,ENSMUSP00000068374,ENSMUSP00000076577	Arhgef2,Cdc42ep1,Cit,Map1b,Map2
GO.1903827	regulation of cellular protein localization	5	0.0201	ENSMUSP00000005606,ENSMUSP00000039440,ENSMUSP00000055122,ENSMUSP00000076577,ENSMUSP00000105438	Camk2b,Epb4.1l2,Map2,Prkaca,Syne1
GO.0048523	negative regulation of cellular process	17	0.0205	ENSMUSP00000005606,ENSMUSP00000016771,ENSMUSP00000018700,ENSMUSP00000029694,ENSMUSP00000039440,ENSMUSP00000040596,ENSMUSP00000047480,ENSMUSP00000062049,ENSMUSP00000068374,ENSMUSP00000070019,ENSMUSP00000072175,ENSMUSP00000076577,ENSMUSP00000077040,ENSMUSP00000097874,ENSMUSP00000105438,ENSMUSP00000105926,ENSMUSP00000132978	Arhgef2,Camk2b,Cit,Dlg4,Dnajc5,Dos,Kcnab1,Map1b,Map2,Myh9,Oxr1,Palm,Prkaca,Prkcb,Prkcg,Syne1,Vps13c
GO.0045197	establishment or maintenance of epithelial cell apical/basal polarity	2	0.0206	ENSMUSP00000018700,ENSMUSP00000043957	Dlg4,Lama1
GO.0010256	endomembrane system organization	4	0.0216	ENSMUSP00000039440,ENSMUSP00000043765,ENSMUSP00000062049,ENSMUSP00000079553	Ank2,Cit,Sgip1,Syne1
GO.0120036	plasma membrane bounded cell projection organization	7	0.0221	ENSMUSP00000016771,ENSMUSP00000018700,ENSMUSP00000022629,ENSMUSP00000043957,ENSMUSP00000062049,ENSMUSP00000068374,ENSMUSP00000076577	Cit,Dlg4,Dpysl2,Lama1,Map1b,Map2,Myh9
GO.1903530	regulation of secretion by cell	6	0.0225	ENSMUSP00000022629,ENSMUSP00000030691,ENSMUSP00000070019,ENSMUSP00000095420,ENSMUSP00000112432,ENSMUSP00000132978	Dos,Dpysl2,Pclo,Prkcb,Rims1,Syt3
GO.0000904	cell morphogenesis involved in differentiation	5	0.0226	ENSMUSP00000016771,ENSMUSP00000018700,ENSMUSP00000022629,ENSMUSP00000068374,ENSMUSP00000076577	Dlg4,Dpysl2,Map1b,Map2,Myh9
GO.0098930	axonal transport	2	0.0226	ENSMUSP00000035208,ENSMUSP00000108582	Bsn,Kif1a
GO.2001258	negative regulation of cation channel activity	2	0.0226	ENSMUSP00000047480,ENSMUSP00000132978	Dos,Kcnab1
GO.0051051	negative regulation of transport	5	0.0228	ENSMUSP00000018700,ENSMUSP00000047480,ENSMUSP00000068374,ENSMUSP00000070019,ENSMUSP00000132978	Dlg4,Dos,Kcnab1,Map1b,Prkcb
GO.0002090	regulation of receptor internalization	2	0.0280	ENSMUSP00000018700,ENSMUSP00000039440	Dlg4,Syne1
GO.0050806	positive regulation of synaptic transmission	3	0.0286	ENSMUSP00000018700,ENSMUSP00000095420,ENSMUSP00000105438	Camk2b,Dlg4,Rims1
GO.0051402	neuron apoptotic process	2	0.0288	ENSMUSP00000062049,ENSMUSP00000105926	Cit,Oxr1
GO.0051961	negative regulation of nervous system development	4	0.0292	ENSMUSP00000005606,ENSMUSP00000029694,ENSMUSP00000062049,ENSMUSP00000076577	Arhgef2,Cit,Map2,Prkaca
GO.0043524	negative regulation of neuron apoptotic process	3	0.0303	ENSMUSP00000072175,ENSMUSP00000097874,ENSMUSP00000105926	Dnajc5,Oxr1,Prkcg
GO.0032970	regulation of actin filament-based process	4	0.0309	ENSMUSP00000016771,ENSMUSP00000043765,ENSMUSP00000060930,ENSMUSP00000062049	Ank2,Cdc42ep1,Cit,Myh9
GO.0045744	negative regulation of G protein-coupled receptor signaling pathway	2	0.0314	ENSMUSP00000040596,ENSMUSP00000105438	Camk2b,Palm
GO.0060291	long-term synaptic potentiation	2	0.0324	ENSMUSP00000095420,ENSMUSP00000105438	Camk2b,Rims1
GO.1901016	regulation of potassium ion transmembrane transporter activity	2	0.0335	ENSMUSP00000043765,ENSMUSP00000047480	Ank2,Kcnab1
GO.0051445	regulation of meiotic cell cycle	2	0.0345	ENSMUSP00000005606,ENSMUSP00000105438	Camk2b,Prkaca
GO.0120032	regulation of plasma membrane bounded cell projection assembly	3	0.0345	ENSMUSP00000039440,ENSMUSP00000040596,ENSMUSP00000060930	Cdc42ep1,Palm,Syne1
GO.0060999	positive regulation of dendritic spine development	2	0.0351	ENSMUSP00000040596,ENSMUSP00000105438	Camk2b,Palm
GO.0032386	regulation of intracellular transport	4	0.0366	ENSMUSP00000005606,ENSMUSP00000039440,ENSMUSP00000068374,ENSMUSP00000095420	Map1b,Prkaca,Rims1,Syne1
GO.0007416	synapse assembly	2	0.0368	ENSMUSP00000030691,ENSMUSP00000035208	Bsn,Pclo
GO.0014902	myotube differentiation	2	0.0390	ENSMUSP00000016771,ENSMUSP00000078093	Homer1,Myh9
GO.0048260	positive regulation of receptor-mediated endocytosis	2	0.0390	ENSMUSP00000039440,ENSMUSP00000079553	Sgip1,Syne1
GO.1990778	protein localization to cell periphery	3	0.0398	ENSMUSP00000018700,ENSMUSP00000040596,ENSMUSP00000043765	Ank2,Dlg4,Palm
GO.0010959	regulation of metal ion transport	4	0.0425	ENSMUSP00000043765,ENSMUSP00000047480,ENSMUSP00000078093,ENSMUSP00000132978	Ank2,Dos,Homer1,Kcnab1
GO.0050885	neuromuscular process controlling balance	2	0.0427	ENSMUSP00000018700,ENSMUSP00000105438	Camk2b,Dlg4
GO.0048667	cell morphogenesis involved in neuron differentiation	4	0.0437	ENSMUSP00000018700,ENSMUSP00000022629,ENSMUSP00000068374,ENSMUSP00000076577	Dlg4,Dpysl2,Map1b,Map2
GO.0007009	plasma membrane organization	2	0.0447	ENSMUSP00000043765,ENSMUSP00000079553	Ank2,Sgip1
GO.0140029	exocytic process	2	0.0447	ENSMUSP00000030691,ENSMUSP00000095420	Pclo,Rims1
GO.0051966	regulation of synaptic transmission, glutamatergic	2	0.0453	ENSMUSP00000005606,ENSMUSP00000078093	Homer1,Prkaca
GO.0000910	cytokinesis	2	0.0464	ENSMUSP00000016771,ENSMUSP00000062049	Cit,Myh9
GO.0048813	dendrite morphogenesis	2	0.0464	ENSMUSP00000018700,ENSMUSP00000076577	Dlg4,Map2
GO.0099175	regulation of postsynapse organization	2	0.0464	ENSMUSP00000078093,ENSMUSP00000105438	Camk2b,Homer1
GO.0046777	protein autophosphorylation	3	0.0466	ENSMUSP00000005606,ENSMUSP00000097874,ENSMUSP00000105438	Camk2b,Prkaca,Prkcg
GO.0042391	regulation of membrane potential	4	0.0473	ENSMUSP00000018700,ENSMUSP00000039440,ENSMUSP00000043765,ENSMUSP00000095420	Ank2,Dlg4,Rims1,Syne1
GO.0030048	actin filament-based movement	2	0.0491	ENSMUSP00000016771,ENSMUSP00000043765	Ank2,Myh9
GO.0043254	regulation of protein complex assembly	4	0.0491	ENSMUSP00000029694,ENSMUSP00000060930,ENSMUSP00000068374,ENSMUSP00000095420	Arhgef2,Cdc42ep1,Map1b,Rims1

## Sheet: CellularComponent
#pathway ID	pathway description	observed gene count	false discovery rate	matching proteins in your network (IDs)	matching proteins in your network (labels)
GO.0044456	synapse part	22	1.14e-17	ENSMUSP00000005606,ENSMUSP00000018700,ENSMUSP00000022629,ENSMUSP00000029694,ENSMUSP00000030691,ENSMUSP00000035208,ENSMUSP00000039440,ENSMUSP00000040596,ENSMUSP00000043765,ENSMUSP00000068374,ENSMUSP00000072175,ENSMUSP00000076577,ENSMUSP00000078093,ENSMUSP00000079553,ENSMUSP00000095420,ENSMUSP00000097874,ENSMUSP00000103378,ENSMUSP00000105438,ENSMUSP00000108582,ENSMUSP00000112432,ENSMUSP00000113720,…	Ank2,Arhgef2,Bsn,Camk2b,Dlg4,Dnajc5,Dos,Dpysl2,Gabbr2,Homer1,Kif1a,Map1b,Map2,Palm,Pclo,Prkaca,Prkcg,Rims1,Sgip1,Syn3,Syne1,Syt3
GO.0097458	neuron part	26	6.31e-16	ENSMUSP00000005606,ENSMUSP00000018700,ENSMUSP00000022629,ENSMUSP00000027929,ENSMUSP00000029694,ENSMUSP00000030691,ENSMUSP00000035208,ENSMUSP00000039440,ENSMUSP00000040596,ENSMUSP00000043765,ENSMUSP00000047480,ENSMUSP00000062049,ENSMUSP00000068374,ENSMUSP00000072175,ENSMUSP00000073847,ENSMUSP00000076577,ENSMUSP00000078093,ENSMUSP00000079553,ENSMUSP00000095420,ENSMUSP00000097874,ENSMUSP00000103378,…	Ank2,Arhgef2,Bsn,Camk2b,Cit,Cpne6,Dlg4,Dnajc5,Dos,Dpysl2,Gabbr2,Homer1,Kcnab1,Kif1a,Map1b,Map2,Mark1,Palm,Pclo,Prkaca,Prkcg,Rims1,Sgip1,Syn3,Syne1,Syt3
GO.0098794	postsynapse	17	7.44e-15	ENSMUSP00000005606,ENSMUSP00000018700,ENSMUSP00000029694,ENSMUSP00000030691,ENSMUSP00000035208,ENSMUSP00000039440,ENSMUSP00000040596,ENSMUSP00000043765,ENSMUSP00000068374,ENSMUSP00000076577,ENSMUSP00000078093,ENSMUSP00000095420,ENSMUSP00000097874,ENSMUSP00000103378,ENSMUSP00000105438,ENSMUSP00000108582,ENSMUSP00000113720	Ank2,Arhgef2,Bsn,Camk2b,Dlg4,Gabbr2,Homer1,Kif1a,Map1b,Map2,Palm,Pclo,Prkaca,Prkcg,Rims1,Syn3,Syne1
GO.0014069	postsynaptic density	13	4.11e-13	ENSMUSP00000018700,ENSMUSP00000029694,ENSMUSP00000030691,ENSMUSP00000035208,ENSMUSP00000040596,ENSMUSP00000043765,ENSMUSP00000068374,ENSMUSP00000076577,ENSMUSP00000078093,ENSMUSP00000095420,ENSMUSP00000097874,ENSMUSP00000105438,ENSMUSP00000113720	Ank2,Arhgef2,Bsn,Camk2b,Dlg4,Homer1,Map1b,Map2,Palm,Pclo,Prkcg,Rims1,Syn3
GO.0030425	dendrite	17	4.11e-13	ENSMUSP00000005606,ENSMUSP00000018700,ENSMUSP00000022629,ENSMUSP00000027929,ENSMUSP00000029694,ENSMUSP00000030691,ENSMUSP00000035208,ENSMUSP00000039440,ENSMUSP00000040596,ENSMUSP00000047480,ENSMUSP00000068374,ENSMUSP00000073847,ENSMUSP00000076577,ENSMUSP00000078093,ENSMUSP00000097874,ENSMUSP00000105438,ENSMUSP00000108582	Arhgef2,Bsn,Camk2b,Cpne6,Dlg4,Dpysl2,Homer1,Kcnab1,Kif1a,Map1b,Map2,Mark1,Palm,Pclo,Prkaca,Prkcg,Syne1
GO.0043005	neuron projection	21	1.82e-12	ENSMUSP00000005606,ENSMUSP00000018700,ENSMUSP00000022629,ENSMUSP00000027929,ENSMUSP00000029694,ENSMUSP00000030691,ENSMUSP00000035208,ENSMUSP00000039440,ENSMUSP00000040596,ENSMUSP00000047480,ENSMUSP00000068374,ENSMUSP00000072175,ENSMUSP00000073847,ENSMUSP00000076577,ENSMUSP00000078093,ENSMUSP00000079553,ENSMUSP00000097874,ENSMUSP00000103378,ENSMUSP00000105438,ENSMUSP00000108582,ENSMUSP00000132978	Arhgef2,Bsn,Camk2b,Cpne6,Dlg4,Dnajc5,Dos,Dpysl2,Gabbr2,Homer1,Kcnab1,Kif1a,Map1b,Map2,Mark1,Palm,Pclo,Prkaca,Prkcg,Sgip1,Syne1
GO.0120025	plasma membrane bounded cell projection	24	5.33e-12	ENSMUSP00000005606,ENSMUSP00000016771,ENSMUSP00000018700,ENSMUSP00000022629,ENSMUSP00000027929,ENSMUSP00000029694,ENSMUSP00000030691,ENSMUSP00000035208,ENSMUSP00000039440,ENSMUSP00000040596,ENSMUSP00000047480,ENSMUSP00000062049,ENSMUSP00000068374,ENSMUSP00000070019,ENSMUSP00000072175,ENSMUSP00000073847,ENSMUSP00000076577,ENSMUSP00000078093,ENSMUSP00000079553,ENSMUSP00000097874,ENSMUSP00000103378,…	Arhgef2,Bsn,Camk2b,Cit,Cpne6,Dlg4,Dnajc5,Dos,Dpysl2,Gabbr2,Homer1,Kcnab1,Kif1a,Map1b,Map2,Mark1,Myh9,Palm,Pclo,Prkaca,Prkcb,Prkcg,Sgip1,Syne1
GO.0036477	somatodendritic compartment	18	5.55e-12	ENSMUSP00000005606,ENSMUSP00000018700,ENSMUSP00000022629,ENSMUSP00000027929,ENSMUSP00000029694,ENSMUSP00000030691,ENSMUSP00000035208,ENSMUSP00000039440,ENSMUSP00000040596,ENSMUSP00000047480,ENSMUSP00000062049,ENSMUSP00000068374,ENSMUSP00000073847,ENSMUSP00000076577,ENSMUSP00000078093,ENSMUSP00000097874,ENSMUSP00000105438,ENSMUSP00000108582	Arhgef2,Bsn,Camk2b,Cit,Cpne6,Dlg4,Dpysl2,Homer1,Kcnab1,Kif1a,Map1b,Map2,Mark1,Palm,Pclo,Prkaca,Prkcg,Syne1
GO.0120038	plasma membrane bounded cell projection part	21	5.55e-12	ENSMUSP00000005606,ENSMUSP00000018700,ENSMUSP00000022629,ENSMUSP00000027929,ENSMUSP00000029694,ENSMUSP00000030691,ENSMUSP00000035208,ENSMUSP00000039440,ENSMUSP00000040596,ENSMUSP00000047480,ENSMUSP00000068374,ENSMUSP00000070019,ENSMUSP00000072175,ENSMUSP00000073847,ENSMUSP00000076577,ENSMUSP00000078093,ENSMUSP00000079553,ENSMUSP00000097874,ENSMUSP00000105438,ENSMUSP00000108582,ENSMUSP00000132978	Arhgef2,Bsn,Camk2b,Cpne6,Dlg4,Dnajc5,Dos,Dpysl2,Homer1,Kcnab1,Kif1a,Map1b,Map2,Mark1,Palm,Pclo,Prkaca,Prkcb,Prkcg,Sgip1,Syne1
GO.0071944	cell periphery	29	1.28e-09	ENSMUSP00000005606,ENSMUSP00000016771,ENSMUSP00000018700,ENSMUSP00000022629,ENSMUSP00000027929,ENSMUSP00000029694,ENSMUSP00000030691,ENSMUSP00000035208,ENSMUSP00000039440,ENSMUSP00000040596,ENSMUSP00000043765,ENSMUSP00000047480,ENSMUSP00000055122,ENSMUSP00000060930,ENSMUSP00000062049,ENSMUSP00000068374,ENSMUSP00000070019,ENSMUSP00000072175,ENSMUSP00000072836,ENSMUSP00000073847,ENSMUSP00000076577,…	Ank2,Arhgef2,Bsn,Cdc42ep1,Cit,Cpne6,Dlg4,Dnajc5,Dos,Dpysl2,Epb4.1l2,Esyt2,Fam73a,Gabbr2,Homer1,Kcnab1,Map1b,Map2,Mark1,Myh9,Palm,Pclo,Prkaca,Prkcb,Prkcg,Rims1,Sgip1,Syne1,Syt3
GO.0030424	axon	14	1.32e-09	ENSMUSP00000018700,ENSMUSP00000022629,ENSMUSP00000030691,ENSMUSP00000035208,ENSMUSP00000040596,ENSMUSP00000047480,ENSMUSP00000068374,ENSMUSP00000072175,ENSMUSP00000073847,ENSMUSP00000076577,ENSMUSP00000078093,ENSMUSP00000079553,ENSMUSP00000108582,ENSMUSP00000132978	Bsn,Cpne6,Dlg4,Dnajc5,Dos,Dpysl2,Homer1,Kcnab1,Kif1a,Map1b,Map2,Palm,Pclo,Sgip1
GO.0030054	cell junction	16	1.34e-09	ENSMUSP00000016771,ENSMUSP00000018700,ENSMUSP00000029694,ENSMUSP00000030691,ENSMUSP00000035208,ENSMUSP00000043765,ENSMUSP00000043957,ENSMUSP00000055122,ENSMUSP00000068374,ENSMUSP00000078093,ENSMUSP00000095420,ENSMUSP00000097874,ENSMUSP00000103378,ENSMUSP00000105438,ENSMUSP00000113720,ENSMUSP00000132978	Ank2,Arhgef2,Bsn,Camk2b,Dlg4,Dos,Epb4.1l2,Gabbr2,Homer1,Lama1,Map1b,Myh9,Pclo,Prkcg,Rims1,Syn3
GO.0098793	presynapse	11	1.25e-08	ENSMUSP00000018700,ENSMUSP00000022629,ENSMUSP00000030691,ENSMUSP00000035208,ENSMUSP00000072175,ENSMUSP00000079553,ENSMUSP00000095420,ENSMUSP00000108582,ENSMUSP00000112432,ENSMUSP00000113720,ENSMUSP00000132978	Bsn,Dlg4,Dnajc5,Dos,Dpysl2,Kif1a,Pclo,Rims1,Sgip1,Syn3,Syt3
GO.0005886	plasma membrane	27	2.71e-08	ENSMUSP00000005606,ENSMUSP00000016771,ENSMUSP00000018700,ENSMUSP00000022629,ENSMUSP00000027929,ENSMUSP00000029694,ENSMUSP00000039440,ENSMUSP00000040596,ENSMUSP00000043765,ENSMUSP00000047480,ENSMUSP00000055122,ENSMUSP00000060930,ENSMUSP00000062049,ENSMUSP00000068374,ENSMUSP00000070019,ENSMUSP00000072175,ENSMUSP00000072836,ENSMUSP00000073847,ENSMUSP00000076577,ENSMUSP00000078093,ENSMUSP00000079553,…	Ank2,Arhgef2,Cdc42ep1,Cit,Cpne6,Dlg4,Dnajc5,Dos,Dpysl2,Epb4.1l2,Esyt2,Fam73a,Gabbr2,Homer1,Kcnab1,Map1b,Map2,Mark1,Myh9,Palm,Prkaca,Prkcb,Prkcg,Rims1,Sgip1,Syne1,Syt3
GO.0033267	axon part	11	3.02e-08	ENSMUSP00000018700,ENSMUSP00000022629,ENSMUSP00000030691,ENSMUSP00000035208,ENSMUSP00000047480,ENSMUSP00000068374,ENSMUSP00000072175,ENSMUSP00000076577,ENSMUSP00000079553,ENSMUSP00000108582,ENSMUSP00000132978	Bsn,Dlg4,Dnajc5,Dos,Dpysl2,Kcnab1,Kif1a,Map1b,Map2,Pclo,Sgip1
GO.0043025	neuronal cell body	12	1.15e-07	ENSMUSP00000022629,ENSMUSP00000029694,ENSMUSP00000030691,ENSMUSP00000035208,ENSMUSP00000047480,ENSMUSP00000062049,ENSMUSP00000068374,ENSMUSP00000073847,ENSMUSP00000076577,ENSMUSP00000078093,ENSMUSP00000105438,ENSMUSP00000108582	Arhgef2,Bsn,Camk2b,Cit,Cpne6,Dpysl2,Homer1,Kcnab1,Kif1a,Map1b,Map2,Pclo
GO.0005856	cytoskeleton	18	1.54e-07	ENSMUSP00000005606,ENSMUSP00000016771,ENSMUSP00000018700,ENSMUSP00000022629,ENSMUSP00000027929,ENSMUSP00000029694,ENSMUSP00000030691,ENSMUSP00000035208,ENSMUSP00000039440,ENSMUSP00000043765,ENSMUSP00000055122,ENSMUSP00000060930,ENSMUSP00000062049,ENSMUSP00000068374,ENSMUSP00000070019,ENSMUSP00000076577,ENSMUSP00000105438,ENSMUSP00000108582	Ank2,Arhgef2,Bsn,Camk2b,Cdc42ep1,Cit,Dlg4,Dpysl2,Epb4.1l2,Kif1a,Map1b,Map2,Mark1,Myh9,Pclo,Prkaca,Prkcb,Syne1
GO.0099568	cytoplasmic region	10	1.99e-07	ENSMUSP00000005606,ENSMUSP00000016771,ENSMUSP00000018700,ENSMUSP00000030691,ENSMUSP00000035208,ENSMUSP00000047480,ENSMUSP00000055122,ENSMUSP00000076577,ENSMUSP00000095420,ENSMUSP00000108582	Bsn,Dlg4,Epb4.1l2,Kcnab1,Kif1a,Map2,Myh9,Pclo,Prkaca,Rims1
GO.0098590	plasma membrane region	14	2.73e-07	ENSMUSP00000005606,ENSMUSP00000016771,ENSMUSP00000018700,ENSMUSP00000029694,ENSMUSP00000039440,ENSMUSP00000040596,ENSMUSP00000043765,ENSMUSP00000062049,ENSMUSP00000070019,ENSMUSP00000076577,ENSMUSP00000078093,ENSMUSP00000095420,ENSMUSP00000097874,ENSMUSP00000103378	Ank2,Arhgef2,Cit,Dlg4,Gabbr2,Homer1,Map2,Myh9,Palm,Prkaca,Prkcb,Prkcg,Rims1,Syne1
GO.0005737	cytoplasm	37	1.21e-06	ENSMUSP00000005606,ENSMUSP00000016771,ENSMUSP00000018700,ENSMUSP00000022629,ENSMUSP00000025749,ENSMUSP00000027414,ENSMUSP00000027929,ENSMUSP00000029694,ENSMUSP00000030400,ENSMUSP00000030691,ENSMUSP00000034944,ENSMUSP00000035208,ENSMUSP00000039440,ENSMUSP00000040596,ENSMUSP00000043765,ENSMUSP00000047480,ENSMUSP00000055122,ENSMUSP00000060930,ENSMUSP00000062049,ENSMUSP00000068374,ENSMUSP00000070019,…	Ank2,Arhgef2,Bsn,Camk2b,Cdc42ep1,Cit,Cpne6,Dapk2,Dlg4,Dnajc5,Dos,Dpysl2,Epb4.1l2,Esyt2,Fam73a,Gabbr2,Homer1,Kcnab1,Kif1a,Map1b,Map2,Mark1,Mycbp,Myh9,Palm,Pclo,Prkaca,Prkcb,Prkcg,Rims1,Rps6kb2,Sgip1,Stk11ip,Syn3,Syne1,Syt3,Vps13c
GO.0016020	membrane	32	1.92e-06	ENSMUSP00000005606,ENSMUSP00000016771,ENSMUSP00000018700,ENSMUSP00000022629,ENSMUSP00000027929,ENSMUSP00000029694,ENSMUSP00000035208,ENSMUSP00000039440,ENSMUSP00000040596,ENSMUSP00000043765,ENSMUSP00000043957,ENSMUSP00000047480,ENSMUSP00000055122,ENSMUSP00000060930,ENSMUSP00000062049,ENSMUSP00000068374,ENSMUSP00000070019,ENSMUSP00000072175,ENSMUSP00000072836,ENSMUSP00000073847,ENSMUSP00000076577,…	Ank2,Arhgef2,Bsn,Camk2b,Cdc42ep1,Cit,Cpne6,Dlg4,Dnajc5,Dos,Dpysl2,Epb4.1l2,Esyt2,Fam73a,Gabbr2,Homer1,Kcnab1,Lama1,Map1b,Map2,Mark1,Myh9,Palm,Prkaca,Prkcb,Prkcg,Rims1,Sgip1,Syn3,Syne1,Syt3,Vps13c
GO.0044459	plasma membrane part	18	2.65e-06	ENSMUSP00000005606,ENSMUSP00000016771,ENSMUSP00000018700,ENSMUSP00000029694,ENSMUSP00000039440,ENSMUSP00000040596,ENSMUSP00000043765,ENSMUSP00000047480,ENSMUSP00000062049,ENSMUSP00000070019,ENSMUSP00000072836,ENSMUSP00000076577,ENSMUSP00000078093,ENSMUSP00000079553,ENSMUSP00000095420,ENSMUSP00000097874,ENSMUSP00000098548,ENSMUSP00000103378	Ank2,Arhgef2,Cit,Dlg4,Esyt2,Fam73a,Gabbr2,Homer1,Kcnab1,Map2,Myh9,Palm,Prkaca,Prkcb,Prkcg,Rims1,Sgip1,Syne1
GO.0098831	presynaptic active zone cytoplasmic component	3	2.82e-06	ENSMUSP00000030691,ENSMUSP00000035208,ENSMUSP00000095420	Bsn,Pclo,Rims1
GO.0043226	organelle	38	3.54e-06	ENSMUSP00000005606,ENSMUSP00000016771,ENSMUSP00000018700,ENSMUSP00000022629,ENSMUSP00000025749,ENSMUSP00000027414,ENSMUSP00000027859,ENSMUSP00000027929,ENSMUSP00000029694,ENSMUSP00000030400,ENSMUSP00000030691,ENSMUSP00000034944,ENSMUSP00000035208,ENSMUSP00000039440,ENSMUSP00000040596,ENSMUSP00000043765,ENSMUSP00000055122,ENSMUSP00000060930,ENSMUSP00000062049,ENSMUSP00000068374,ENSMUSP00000070019,…	Ank2,Arhgef2,Bsn,Camk2b,Cdc42ep1,Cit,Cpne6,Dapk2,Dlg4,Dnajc5,Dos,Dpysl2,Epb4.1l2,Esyt2,Fam73a,Homer1,Kif1a,Map1b,Map2,Mark1,Mycbp,Myh9,Oxr1,Palm,Pclo,Prkaca,Prkcb,Prkcg,Rims1,Rps6kb2,Sgip1,Srrm2,Stk11ip,Syn3,Syne1,Syt3,Tbx19,Vps13c
GO.0044424	intracellular part	40	3.58e-06	ENSMUSP00000005606,ENSMUSP00000016771,ENSMUSP00000018700,ENSMUSP00000022629,ENSMUSP00000025749,ENSMUSP00000027414,ENSMUSP00000027859,ENSMUSP00000027929,ENSMUSP00000029694,ENSMUSP00000030400,ENSMUSP00000030691,ENSMUSP00000034944,ENSMUSP00000035208,ENSMUSP00000039440,ENSMUSP00000040596,ENSMUSP00000043765,ENSMUSP00000047480,ENSMUSP00000055122,ENSMUSP00000060930,ENSMUSP00000062049,ENSMUSP00000068374,…	Ank2,Arhgef2,Bsn,Camk2b,Cdc42ep1,Cit,Cpne6,Dapk2,Dlg4,Dnajc5,Dos,Dpysl2,Epb4.1l2,Esyt2,Fam73a,Gabbr2,Homer1,Kcnab1,Kif1a,Map1b,Map2,Mark1,Mycbp,Myh9,Oxr1,Palm,Pclo,Prkaca,Prkcb,Prkcg,Rims1,Rps6kb2,Sgip1,Srrm2,Stk11ip,Syn3,Syne1,Syt3,Tbx19,Vps13c
GO.0044448	cell cortex part	6	3.67e-06	ENSMUSP00000016771,ENSMUSP00000018700,ENSMUSP00000030691,ENSMUSP00000035208,ENSMUSP00000055122,ENSMUSP00000095420	Bsn,Dlg4,Epb4.1l2,Myh9,Pclo,Rims1
GO.0097060	synaptic membrane	8	3.67e-06	ENSMUSP00000018700,ENSMUSP00000039440,ENSMUSP00000040596,ENSMUSP00000043765,ENSMUSP00000078093,ENSMUSP00000095420,ENSMUSP00000097874,ENSMUSP00000103378	Ank2,Dlg4,Gabbr2,Homer1,Palm,Prkcg,Rims1,Syne1
GO.0120111	neuron projection cytoplasm	5	6.45e-06	ENSMUSP00000018700,ENSMUSP00000035208,ENSMUSP00000047480,ENSMUSP00000076577,ENSMUSP00000108582	Bsn,Dlg4,Kcnab1,Kif1a,Map2
GO.0099738	cell cortex region	4	6.90e-06	ENSMUSP00000030691,ENSMUSP00000035208,ENSMUSP00000055122,ENSMUSP00000095420	Bsn,Epb4.1l2,Pclo,Rims1
GO.0043229	intracellular organelle	37	8.12e-06	ENSMUSP00000005606,ENSMUSP00000016771,ENSMUSP00000018700,ENSMUSP00000022629,ENSMUSP00000025749,ENSMUSP00000027414,ENSMUSP00000027859,ENSMUSP00000027929,ENSMUSP00000029694,ENSMUSP00000030400,ENSMUSP00000030691,ENSMUSP00000034944,ENSMUSP00000035208,ENSMUSP00000039440,ENSMUSP00000040596,ENSMUSP00000043765,ENSMUSP00000055122,ENSMUSP00000060930,ENSMUSP00000062049,ENSMUSP00000068374,ENSMUSP00000070019,…	Ank2,Arhgef2,Bsn,Camk2b,Cdc42ep1,Cit,Cpne6,Dapk2,Dlg4,Dnajc5,Dos,Dpysl2,Epb4.1l2,Esyt2,Fam73a,Homer1,Kif1a,Map1b,Map2,Mark1,Mycbp,Myh9,Oxr1,Palm,Pclo,Prkaca,Prkcb,Prkcg,Rps6kb2,Sgip1,Srrm2,Stk11ip,Syn3,Syne1,Syt3,Tbx19,Vps13c
GO.0031982	vesicle	15	1.27e-05	ENSMUSP00000005606,ENSMUSP00000018700,ENSMUSP00000029694,ENSMUSP00000030691,ENSMUSP00000034944,ENSMUSP00000035208,ENSMUSP00000043765,ENSMUSP00000072175,ENSMUSP00000073847,ENSMUSP00000079553,ENSMUSP00000095420,ENSMUSP00000108582,ENSMUSP00000112432,ENSMUSP00000113720,ENSMUSP00000132978	Ank2,Arhgef2,Bsn,Cpne6,Dapk2,Dlg4,Dnajc5,Dos,Kif1a,Pclo,Prkaca,Rims1,Sgip1,Syn3,Syt3
GO.0032838	plasma membrane bounded cell projection cytoplasm	6	1.83e-05	ENSMUSP00000005606,ENSMUSP00000018700,ENSMUSP00000035208,ENSMUSP00000047480,ENSMUSP00000076577,ENSMUSP00000108582	Bsn,Dlg4,Kcnab1,Kif1a,Map2,Prkaca
GO.0043197	dendritic spine	6	2.14e-05	ENSMUSP00000005606,ENSMUSP00000018700,ENSMUSP00000039440,ENSMUSP00000040596,ENSMUSP00000068374,ENSMUSP00000078093	Dlg4,Homer1,Map1b,Palm,Prkaca,Syne1
GO.0030133	transport vesicle	7	2.71e-05	ENSMUSP00000018700,ENSMUSP00000030691,ENSMUSP00000072175,ENSMUSP00000108582,ENSMUSP00000112432,ENSMUSP00000113720,ENSMUSP00000132978	Dlg4,Dnajc5,Dos,Kif1a,Pclo,Syn3,Syt3
GO.0031410	cytoplasmic vesicle	14	2.74e-05	ENSMUSP00000005606,ENSMUSP00000018700,ENSMUSP00000029694,ENSMUSP00000030691,ENSMUSP00000034944,ENSMUSP00000035208,ENSMUSP00000043765,ENSMUSP00000072175,ENSMUSP00000073847,ENSMUSP00000079553,ENSMUSP00000108582,ENSMUSP00000112432,ENSMUSP00000113720,ENSMUSP00000132978	Ank2,Arhgef2,Bsn,Cpne6,Dapk2,Dlg4,Dnajc5,Dos,Kif1a,Pclo,Prkaca,Sgip1,Syn3,Syt3
GO.0044306	neuron projection terminus	6	2.78e-05	ENSMUSP00000018700,ENSMUSP00000022629,ENSMUSP00000030691,ENSMUSP00000035208,ENSMUSP00000072175,ENSMUSP00000079553	Bsn,Dlg4,Dnajc5,Dpysl2,Pclo,Sgip1
GO.0044444	cytoplasmic part	30	4.84e-05	ENSMUSP00000005606,ENSMUSP00000016771,ENSMUSP00000018700,ENSMUSP00000022629,ENSMUSP00000029694,ENSMUSP00000030691,ENSMUSP00000034944,ENSMUSP00000035208,ENSMUSP00000039440,ENSMUSP00000043765,ENSMUSP00000047480,ENSMUSP00000055122,ENSMUSP00000062049,ENSMUSP00000068374,ENSMUSP00000070019,ENSMUSP00000072175,ENSMUSP00000072836,ENSMUSP00000073847,ENSMUSP00000076577,ENSMUSP00000077040,ENSMUSP00000078093,…	Ank2,Arhgef2,Bsn,Camk2b,Cit,Cpne6,Dapk2,Dlg4,Dnajc5,Dos,Dpysl2,Epb4.1l2,Esyt2,Fam73a,Homer1,Kcnab1,Kif1a,Map1b,Map2,Myh9,Pclo,Prkaca,Prkcb,Prkcg,Rims1,Sgip1,Syn3,Syne1,Syt3,Vps13c
GO.0012505	endomembrane system	20	5.48e-05	ENSMUSP00000005606,ENSMUSP00000018700,ENSMUSP00000029694,ENSMUSP00000030691,ENSMUSP00000034944,ENSMUSP00000035208,ENSMUSP00000039440,ENSMUSP00000043765,ENSMUSP00000060930,ENSMUSP00000062049,ENSMUSP00000072175,ENSMUSP00000073847,ENSMUSP00000076577,ENSMUSP00000079553,ENSMUSP00000098548,ENSMUSP00000105438,ENSMUSP00000108582,ENSMUSP00000112432,ENSMUSP00000113720,ENSMUSP00000132978	Ank2,Arhgef2,Bsn,Camk2b,Cdc42ep1,Cit,Cpne6,Dapk2,Dlg4,Dnajc5,Dos,Esyt2,Kif1a,Map2,Pclo,Prkaca,Sgip1,Syn3,Syne1,Syt3
GO.0150034	distal axon	7	6.93e-05	ENSMUSP00000022629,ENSMUSP00000030691,ENSMUSP00000068374,ENSMUSP00000072175,ENSMUSP00000076577,ENSMUSP00000079553,ENSMUSP00000132978	Dnajc5,Dos,Dpysl2,Map1b,Map2,Pclo,Sgip1
GO.0043232	intracellular non-membrane-bounded organelle	20	9.32e-05	ENSMUSP00000005606,ENSMUSP00000016771,ENSMUSP00000018700,ENSMUSP00000022629,ENSMUSP00000027929,ENSMUSP00000029694,ENSMUSP00000030691,ENSMUSP00000035208,ENSMUSP00000039440,ENSMUSP00000043765,ENSMUSP00000055122,ENSMUSP00000060930,ENSMUSP00000062049,ENSMUSP00000068374,ENSMUSP00000070019,ENSMUSP00000076577,ENSMUSP00000078093,ENSMUSP00000105438,ENSMUSP00000105926,ENSMUSP00000108582	Ank2,Arhgef2,Bsn,Camk2b,Cdc42ep1,Cit,Dlg4,Dpysl2,Epb4.1l2,Homer1,Kif1a,Map1b,Map2,Mark1,Myh9,Oxr1,Pclo,Prkaca,Prkcb,Syne1
GO.0060077	inhibitory synapse	3	0.00012	ENSMUSP00000030691,ENSMUSP00000035208,ENSMUSP00000095420	Bsn,Pclo,Rims1
GO.0044304	main axon	4	0.00013	ENSMUSP00000018700,ENSMUSP00000047480,ENSMUSP00000068374,ENSMUSP00000076577	Dlg4,Kcnab1,Map1b,Map2
GO.0048788	cytoskeleton of presynaptic active zone	2	0.00014	ENSMUSP00000030691,ENSMUSP00000035208	Bsn,Pclo
GO.0030863	cortical cytoskeleton	4	0.00018	ENSMUSP00000016771,ENSMUSP00000018700,ENSMUSP00000030691,ENSMUSP00000035208	Bsn,Dlg4,Myh9,Pclo
GO.0008021	synaptic vesicle	5	0.00021	ENSMUSP00000018700,ENSMUSP00000072175,ENSMUSP00000108582,ENSMUSP00000113720,ENSMUSP00000132978	Dlg4,Dnajc5,Dos,Kif1a,Syn3
GO.0043227	membrane-bounded organelle	33	0.00021	ENSMUSP00000005606,ENSMUSP00000016771,ENSMUSP00000018700,ENSMUSP00000025749,ENSMUSP00000027414,ENSMUSP00000027859,ENSMUSP00000029694,ENSMUSP00000030400,ENSMUSP00000030691,ENSMUSP00000034944,ENSMUSP00000035208,ENSMUSP00000039440,ENSMUSP00000040596,ENSMUSP00000043765,ENSMUSP00000055122,ENSMUSP00000062049,ENSMUSP00000070019,ENSMUSP00000072175,ENSMUSP00000072836,ENSMUSP00000073847,ENSMUSP00000076577,…	Ank2,Arhgef2,Bsn,Camk2b,Cit,Cpne6,Dapk2,Dlg4,Dnajc5,Dos,Epb4.1l2,Esyt2,Fam73a,Kif1a,Map2,Mycbp,Myh9,Oxr1,Palm,Pclo,Prkaca,Prkcb,Prkcg,Rims1,Rps6kb2,Sgip1,Srrm2,Stk11ip,Syn3,Syne1,Syt3,Tbx19,Vps13c
GO.0032839	dendrite cytoplasm	3	0.00023	ENSMUSP00000018700,ENSMUSP00000047480,ENSMUSP00000076577	Dlg4,Kcnab1,Map2
GO.0030426	growth cone	5	0.00034	ENSMUSP00000022629,ENSMUSP00000030691,ENSMUSP00000068374,ENSMUSP00000076577,ENSMUSP00000132978	Dos,Dpysl2,Map1b,Map2,Pclo
GO.0043195	terminal bouton	4	0.00048	ENSMUSP00000022629,ENSMUSP00000030691,ENSMUSP00000072175,ENSMUSP00000079553	Dnajc5,Dpysl2,Pclo,Sgip1
GO.0045211	postsynaptic membrane	5	0.00085	ENSMUSP00000018700,ENSMUSP00000039440,ENSMUSP00000043765,ENSMUSP00000078093,ENSMUSP00000103378	Ank2,Dlg4,Gabbr2,Homer1,Syne1
GO.0097441	basal dendrite	2	0.00085	ENSMUSP00000068374,ENSMUSP00000076577	Map1b,Map2
GO.1990635	proximal dendrite	2	0.00085	ENSMUSP00000047480,ENSMUSP00000076577	Kcnab1,Map2
GO.0044224	juxtaparanode region of axon	2	0.0012	ENSMUSP00000018700,ENSMUSP00000047480	Dlg4,Kcnab1
GO.0097470	ribbon synapse	2	0.0012	ENSMUSP00000030691,ENSMUSP00000035208	Bsn,Pclo
GO.0001726	ruffle	4	0.0017	ENSMUSP00000016771,ENSMUSP00000029694,ENSMUSP00000062049,ENSMUSP00000076577	Arhgef2,Cit,Map2,Myh9
GO.0043198	dendritic shaft	3	0.0017	ENSMUSP00000029694,ENSMUSP00000076577,ENSMUSP00000078093	Arhgef2,Homer1,Map2
GO.0043204	perikaryon	4	0.0018	ENSMUSP00000047480,ENSMUSP00000068374,ENSMUSP00000073847,ENSMUSP00000105438	Camk2b,Cpne6,Kcnab1,Map1b
GO.0099503	secretory vesicle	6	0.0027	ENSMUSP00000005606,ENSMUSP00000018700,ENSMUSP00000072175,ENSMUSP00000108582,ENSMUSP00000113720,ENSMUSP00000132978	Dlg4,Dnajc5,Dos,Kif1a,Prkaca,Syn3
GO.0043034	costamere	2	0.0031	ENSMUSP00000043765,ENSMUSP00000078093	Ank2,Homer1
GO.0044425	membrane part	22	0.0033	ENSMUSP00000005606,ENSMUSP00000016771,ENSMUSP00000018700,ENSMUSP00000029694,ENSMUSP00000035208,ENSMUSP00000039440,ENSMUSP00000040596,ENSMUSP00000043765,ENSMUSP00000047480,ENSMUSP00000062049,ENSMUSP00000070019,ENSMUSP00000072836,ENSMUSP00000076577,ENSMUSP00000078093,ENSMUSP00000079553,ENSMUSP00000095420,ENSMUSP00000097874,ENSMUSP00000098548,ENSMUSP00000103378,ENSMUSP00000105438,ENSMUSP00000112432,…	Ank2,Arhgef2,Bsn,Camk2b,Cit,Dlg4,Dos,Esyt2,Fam73a,Gabbr2,Homer1,Kcnab1,Map2,Myh9,Palm,Prkaca,Prkcb,Prkcg,Rims1,Sgip1,Syne1,Syt3
GO.0044422	organelle part	26	0.0036	ENSMUSP00000005606,ENSMUSP00000016771,ENSMUSP00000018700,ENSMUSP00000029694,ENSMUSP00000030691,ENSMUSP00000034944,ENSMUSP00000035208,ENSMUSP00000039440,ENSMUSP00000043765,ENSMUSP00000055122,ENSMUSP00000062049,ENSMUSP00000068374,ENSMUSP00000070019,ENSMUSP00000072836,ENSMUSP00000076577,ENSMUSP00000077040,ENSMUSP00000078093,ENSMUSP00000079553,ENSMUSP00000085993,ENSMUSP00000098548,ENSMUSP00000105438,…	Ank2,Arhgef2,Bsn,Camk2b,Cit,Dapk2,Dlg4,Dos,Epb4.1l2,Esyt2,Fam73a,Homer1,Kif1a,Map1b,Map2,Myh9,Oxr1,Pclo,Prkaca,Prkcb,Sgip1,Srrm2,Syn3,Syne1,Syt3,Vps13c
GO.0099512	supramolecular fiber	7	0.0044	ENSMUSP00000029694,ENSMUSP00000039440,ENSMUSP00000043765,ENSMUSP00000068374,ENSMUSP00000076577,ENSMUSP00000078093,ENSMUSP00000108582	Ank2,Arhgef2,Homer1,Kif1a,Map1b,Map2,Syne1
GO.0031252	cell leading edge	5	0.0045	ENSMUSP00000016771,ENSMUSP00000029694,ENSMUSP00000040596,ENSMUSP00000062049,ENSMUSP00000076577	Arhgef2,Cit,Map2,Myh9,Palm
GO.0045334	clathrin-coated endocytic vesicle	2	0.0048	ENSMUSP00000073847,ENSMUSP00000079553	Cpne6,Sgip1
GO.0015629	actin cytoskeleton	5	0.0053	ENSMUSP00000016771,ENSMUSP00000029694,ENSMUSP00000055122,ENSMUSP00000062049,ENSMUSP00000076577	Arhgef2,Cit,Epb4.1l2,Map2,Myh9
GO.0005911	cell-cell junction	5	0.0055	ENSMUSP00000016771,ENSMUSP00000029694,ENSMUSP00000043765,ENSMUSP00000043957,ENSMUSP00000097874	Ank2,Arhgef2,Lama1,Myh9,Prkcg
GO.0015630	microtubule cytoskeleton	8	0.0055	ENSMUSP00000005606,ENSMUSP00000029694,ENSMUSP00000039440,ENSMUSP00000068374,ENSMUSP00000070019,ENSMUSP00000076577,ENSMUSP00000105438,ENSMUSP00000108582	Arhgef2,Camk2b,Kif1a,Map1b,Map2,Prkaca,Prkcb,Syne1
GO.0097440	apical dendrite	2	0.0055	ENSMUSP00000068374,ENSMUSP00000076577	Map1b,Map2
GO.0031234	extrinsic component of cytoplasmic side of plasma membrane	3	0.0057	ENSMUSP00000018700,ENSMUSP00000047480,ENSMUSP00000098548	Dlg4,Esyt2,Kcnab1
GO.0008180	COP9 signalosome	2	0.0064	ENSMUSP00000016771,ENSMUSP00000055122	Epb4.1l2,Myh9
GO.0044430	cytoskeletal part	9	0.0077	ENSMUSP00000005606,ENSMUSP00000016771,ENSMUSP00000029694,ENSMUSP00000039440,ENSMUSP00000068374,ENSMUSP00000070019,ENSMUSP00000076577,ENSMUSP00000105438,ENSMUSP00000108582	Arhgef2,Camk2b,Kif1a,Map1b,Map2,Myh9,Prkaca,Prkcb,Syne1
GO.0005875	microtubule associated complex	3	0.0078	ENSMUSP00000068374,ENSMUSP00000076577,ENSMUSP00000108582	Kif1a,Map1b,Map2
GO.0019898	extrinsic component of membrane	4	0.0079	ENSMUSP00000018700,ENSMUSP00000035208,ENSMUSP00000047480,ENSMUSP00000098548	Bsn,Dlg4,Esyt2,Kcnab1
GO.0098797	plasma membrane protein complex	5	0.0080	ENSMUSP00000016771,ENSMUSP00000018700,ENSMUSP00000047480,ENSMUSP00000079553,ENSMUSP00000103378	Dlg4,Gabbr2,Kcnab1,Myh9,Sgip1
GO.0060076	excitatory synapse	2	0.0106	ENSMUSP00000018700,ENSMUSP00000035208	Bsn,Dlg4
GO.0048471	perinuclear region of cytoplasm	6	0.0112	ENSMUSP00000005606,ENSMUSP00000030691,ENSMUSP00000039440,ENSMUSP00000043765,ENSMUSP00000068374,ENSMUSP00000097874	Ank2,Map1b,Pclo,Prkaca,Prkcg,Syne1
GO.0030658	transport vesicle membrane	3	0.0127	ENSMUSP00000112432,ENSMUSP00000113720,ENSMUSP00000132978	Dos,Syn3,Syt3
GO.0031253	cell projection membrane	4	0.0127	ENSMUSP00000029694,ENSMUSP00000040596,ENSMUSP00000070019,ENSMUSP00000076577	Arhgef2,Map2,Palm,Prkcb
GO.0098805	whole membrane	8	0.0131	ENSMUSP00000005606,ENSMUSP00000039440,ENSMUSP00000072836,ENSMUSP00000077040,ENSMUSP00000079553,ENSMUSP00000112432,ENSMUSP00000113720,ENSMUSP00000132978	Dos,Fam73a,Prkaca,Sgip1,Syn3,Syne1,Syt3,Vps13c
GO.0098802	plasma membrane receptor complex	3	0.0133	ENSMUSP00000016771,ENSMUSP00000018700,ENSMUSP00000103378	Dlg4,Gabbr2,Myh9
GO.0031256	leading edge membrane	3	0.0141	ENSMUSP00000029694,ENSMUSP00000040596,ENSMUSP00000076577	Arhgef2,Map2,Palm
GO.1904115	axon cytoplasm	2	0.0141	ENSMUSP00000035208,ENSMUSP00000108582	Bsn,Kif1a
GO.0032154	cleavage furrow	2	0.0173	ENSMUSP00000016771,ENSMUSP00000062049	Cit,Myh9
GO.0005887	integral component of plasma membrane	7	0.0199	ENSMUSP00000016771,ENSMUSP00000018700,ENSMUSP00000043765,ENSMUSP00000047480,ENSMUSP00000072836,ENSMUSP00000098548,ENSMUSP00000103378	Ank2,Dlg4,Esyt2,Fam73a,Gabbr2,Kcnab1,Myh9
GO.0031968	organelle outer membrane	3	0.0203	ENSMUSP00000039440,ENSMUSP00000072836,ENSMUSP00000077040	Fam73a,Syne1,Vps13c
GO.0005874	microtubule	4	0.0211	ENSMUSP00000029694,ENSMUSP00000068374,ENSMUSP00000076577,ENSMUSP00000108582	Arhgef2,Kif1a,Map1b,Map2
GO.0031594	neuromuscular junction	2	0.0216	ENSMUSP00000005606,ENSMUSP00000030691	Pclo,Prkaca
GO.0030017	sarcomere	3	0.0225	ENSMUSP00000039440,ENSMUSP00000043765,ENSMUSP00000078093	Ank2,Homer1,Syne1
GO.0044446	intracellular organelle part	23	0.0243	ENSMUSP00000005606,ENSMUSP00000016771,ENSMUSP00000029694,ENSMUSP00000030691,ENSMUSP00000034944,ENSMUSP00000035208,ENSMUSP00000039440,ENSMUSP00000055122,ENSMUSP00000062049,ENSMUSP00000068374,ENSMUSP00000070019,ENSMUSP00000072836,ENSMUSP00000076577,ENSMUSP00000077040,ENSMUSP00000079553,ENSMUSP00000085993,ENSMUSP00000098548,ENSMUSP00000105438,ENSMUSP00000105926,ENSMUSP00000108582,ENSMUSP00000112432,…	Arhgef2,Bsn,Camk2b,Cit,Dapk2,Dos,Epb4.1l2,Esyt2,Fam73a,Kif1a,Map1b,Map2,Myh9,Oxr1,Pclo,Prkaca,Prkcb,Sgip1,Srrm2,Syn3,Syne1,Syt3,Vps13c
GO.0098588	bounding membrane of organelle	8	0.0270	ENSMUSP00000039440,ENSMUSP00000072836,ENSMUSP00000077040,ENSMUSP00000079553,ENSMUSP00000105438,ENSMUSP00000112432,ENSMUSP00000113720,ENSMUSP00000132978	Camk2b,Dos,Fam73a,Sgip1,Syn3,Syne1,Syt3,Vps13c
GO.0030659	cytoplasmic vesicle membrane	4	0.0286	ENSMUSP00000079553,ENSMUSP00000112432,ENSMUSP00000113720,ENSMUSP00000132978	Dos,Sgip1,Syn3,Syt3
GO.0032587	ruffle membrane	2	0.0355	ENSMUSP00000029694,ENSMUSP00000076577	Arhgef2,Map2
GO.0005794	Golgi apparatus	7	0.0398	ENSMUSP00000005606,ENSMUSP00000029694,ENSMUSP00000030691,ENSMUSP00000034944,ENSMUSP00000035208,ENSMUSP00000039440,ENSMUSP00000062049	Arhgef2,Bsn,Cit,Dapk2,Pclo,Prkaca,Syne1
GO.0030672	synaptic vesicle membrane	2	0.0398	ENSMUSP00000113720,ENSMUSP00000132978	Dos,Syn3
GO.0098796	membrane protein complex	6	0.0398	ENSMUSP00000016771,ENSMUSP00000018700,ENSMUSP00000039440,ENSMUSP00000047480,ENSMUSP00000079553,ENSMUSP00000103378	Dlg4,Gabbr2,Kcnab1,Myh9,Sgip1,Syne1
GO.0030175	filopodium	2	0.0479	ENSMUSP00000040596,ENSMUSP00000076577	Map2,Palm

## Sheet: MolecularFunctions
#pathway ID	pathway description	observed gene count	false discovery rate	matching proteins in your network (IDs)	matching proteins in your network (labels)
GO.0005515	protein binding	32	8.40e-07	ENSMUSP00000005606,ENSMUSP00000016771,ENSMUSP00000018700,ENSMUSP00000022629,ENSMUSP00000027414,ENSMUSP00000029694,ENSMUSP00000030691,ENSMUSP00000034944,ENSMUSP00000035208,ENSMUSP00000039440,ENSMUSP00000040596,ENSMUSP00000043765,ENSMUSP00000043957,ENSMUSP00000047480,ENSMUSP00000055122,ENSMUSP00000060930,ENSMUSP00000062049,ENSMUSP00000068374,ENSMUSP00000070019,ENSMUSP00000072175,ENSMUSP00000072836,…	Ank2,Arhgef2,Bsn,Camk2b,Cdc42ep1,Cit,Dapk2,Dlg4,Dnajc5,Dos,Dpysl2,Epb4.1l2,Esyt2,Fam73a,Gabbr2,Homer1,Kcnab1,Kif1a,Lama1,Map1b,Map2,Myh9,Palm,Pclo,Prkaca,Prkcb,Rims1,Sgip1,Srrm2,Stk11ip,Syne1,Syt3
GO.0005488	binding	38	3.93e-05	ENSMUSP00000005606,ENSMUSP00000016771,ENSMUSP00000018700,ENSMUSP00000022629,ENSMUSP00000025749,ENSMUSP00000027414,ENSMUSP00000027859,ENSMUSP00000027929,ENSMUSP00000029694,ENSMUSP00000030691,ENSMUSP00000034944,ENSMUSP00000035208,ENSMUSP00000039440,ENSMUSP00000040596,ENSMUSP00000043765,ENSMUSP00000043957,ENSMUSP00000047480,ENSMUSP00000055122,ENSMUSP00000060930,ENSMUSP00000062049,ENSMUSP00000068374,…	Ank2,Arhgef2,Bsn,Camk2b,Cdc42ep1,Cit,Cpne6,Dapk2,Dlg4,Dnajc5,Dos,Dpysl2,Epb4.1l2,Esyt2,Fam73a,Gabbr2,Homer1,Kcnab1,Kif1a,Lama1,Map1b,Map2,Mark1,Myh9,Palm,Pclo,Prkaca,Prkcb,Prkcg,Rims1,Rps6kb2,Sgip1,Srrm2,Stk11ip,Syn3,Syne1,Syt3,Tbx19
GO.0008017	microtubule binding	7	5.03e-05	ENSMUSP00000016771,ENSMUSP00000022629,ENSMUSP00000029694,ENSMUSP00000068374,ENSMUSP00000076577,ENSMUSP00000079553,ENSMUSP00000108582	Arhgef2,Dpysl2,Kif1a,Map1b,Map2,Myh9,Sgip1
GO.0008092	cytoskeletal protein binding	11	5.03e-05	ENSMUSP00000016771,ENSMUSP00000018700,ENSMUSP00000022629,ENSMUSP00000029694,ENSMUSP00000039440,ENSMUSP00000043765,ENSMUSP00000055122,ENSMUSP00000068374,ENSMUSP00000076577,ENSMUSP00000079553,ENSMUSP00000108582	Ank2,Arhgef2,Dlg4,Dpysl2,Epb4.1l2,Kif1a,Map1b,Map2,Myh9,Sgip1,Syne1
GO.0043168	anion binding	18	5.03e-05	ENSMUSP00000005606,ENSMUSP00000016771,ENSMUSP00000025749,ENSMUSP00000027929,ENSMUSP00000030691,ENSMUSP00000034944,ENSMUSP00000047480,ENSMUSP00000062049,ENSMUSP00000068374,ENSMUSP00000070019,ENSMUSP00000073847,ENSMUSP00000079553,ENSMUSP00000097874,ENSMUSP00000098548,ENSMUSP00000105438,ENSMUSP00000108582,ENSMUSP00000112432,ENSMUSP00000113720	Camk2b,Cit,Cpne6,Dapk2,Esyt2,Kcnab1,Kif1a,Map1b,Mark1,Myh9,Pclo,Prkaca,Prkcb,Prkcg,Rps6kb2,Sgip1,Syn3,Syt3
GO.0098918	structural constituent of synapse	3	5.03e-05	ENSMUSP00000018700,ENSMUSP00000030691,ENSMUSP00000035208	Bsn,Dlg4,Pclo
GO.0004674	protein serine/threonine kinase activity	8	7.98e-05	ENSMUSP00000005606,ENSMUSP00000025749,ENSMUSP00000027929,ENSMUSP00000034944,ENSMUSP00000062049,ENSMUSP00000070019,ENSMUSP00000097874,ENSMUSP00000105438	Camk2b,Cit,Dapk2,Mark1,Prkaca,Prkcb,Prkcg,Rps6kb2
GO.0044325	ion channel binding	5	0.00016	ENSMUSP00000043765,ENSMUSP00000047480,ENSMUSP00000078093,ENSMUSP00000095420,ENSMUSP00000132978	Ank2,Dos,Homer1,Kcnab1,Rims1
GO.0005543	phospholipid binding	7	0.00021	ENSMUSP00000027929,ENSMUSP00000030691,ENSMUSP00000068374,ENSMUSP00000073847,ENSMUSP00000079553,ENSMUSP00000098548,ENSMUSP00000112432	Cpne6,Esyt2,Map1b,Mark1,Pclo,Sgip1,Syt3
GO.0016301	kinase activity	9	0.00033	ENSMUSP00000005606,ENSMUSP00000018700,ENSMUSP00000025749,ENSMUSP00000027929,ENSMUSP00000034944,ENSMUSP00000062049,ENSMUSP00000070019,ENSMUSP00000097874,ENSMUSP00000105438	Camk2b,Cit,Dapk2,Dlg4,Mark1,Prkaca,Prkcb,Prkcg,Rps6kb2
GO.0005519	cytoskeletal regulatory protein binding	2	0.00041	ENSMUSP00000068374,ENSMUSP00000076577	Map1b,Map2
GO.0019904	protein domain specific binding	9	0.00041	ENSMUSP00000005606,ENSMUSP00000016771,ENSMUSP00000018700,ENSMUSP00000047480,ENSMUSP00000055122,ENSMUSP00000062049,ENSMUSP00000079553,ENSMUSP00000085993,ENSMUSP00000095420	Cit,Dlg4,Epb4.1l2,Kcnab1,Myh9,Prkaca,Rims1,Sgip1,Srrm2
GO.0098882	structural constituent of presynaptic active zone	2	0.00041	ENSMUSP00000030691,ENSMUSP00000035208	Bsn,Pclo
GO.0008289	lipid binding	8	0.00060	ENSMUSP00000027929,ENSMUSP00000030691,ENSMUSP00000043957,ENSMUSP00000068374,ENSMUSP00000073847,ENSMUSP00000079553,ENSMUSP00000098548,ENSMUSP00000112432	Cpne6,Esyt2,Lama1,Map1b,Mark1,Pclo,Sgip1,Syt3
GO.0019901	protein kinase binding	8	0.00061	ENSMUSP00000005606,ENSMUSP00000018700,ENSMUSP00000022629,ENSMUSP00000027414,ENSMUSP00000070019,ENSMUSP00000076577,ENSMUSP00000095420,ENSMUSP00000105438	Camk2b,Dlg4,Dpysl2,Map2,Prkaca,Prkcb,Rims1,Stk11ip
GO.0005524	ATP binding	11	0.00082	ENSMUSP00000005606,ENSMUSP00000016771,ENSMUSP00000025749,ENSMUSP00000027929,ENSMUSP00000034944,ENSMUSP00000062049,ENSMUSP00000070019,ENSMUSP00000097874,ENSMUSP00000105438,ENSMUSP00000108582,ENSMUSP00000113720	Camk2b,Cit,Dapk2,Kif1a,Mark1,Myh9,Prkaca,Prkcb,Prkcg,Rps6kb2,Syn3
GO.0001786	phosphatidylserine binding	3	0.0010	ENSMUSP00000027929,ENSMUSP00000073847,ENSMUSP00000112432	Cpne6,Mark1,Syt3
GO.0005544	calcium-dependent phospholipid binding	3	0.0011	ENSMUSP00000030691,ENSMUSP00000098548,ENSMUSP00000112432	Esyt2,Pclo,Syt3
GO.0019899	enzyme binding	13	0.0021	ENSMUSP00000005606,ENSMUSP00000018700,ENSMUSP00000022629,ENSMUSP00000027414,ENSMUSP00000029694,ENSMUSP00000039440,ENSMUSP00000043765,ENSMUSP00000060930,ENSMUSP00000062049,ENSMUSP00000070019,ENSMUSP00000076577,ENSMUSP00000095420,ENSMUSP00000105438	Ank2,Arhgef2,Camk2b,Cdc42ep1,Cit,Dlg4,Dpysl2,Map2,Prkaca,Prkcb,Rims1,Stk11ip,Syne1
GO.0000166	nucleotide binding	12	0.0034	ENSMUSP00000005606,ENSMUSP00000016771,ENSMUSP00000025749,ENSMUSP00000027929,ENSMUSP00000034944,ENSMUSP00000047480,ENSMUSP00000062049,ENSMUSP00000070019,ENSMUSP00000097874,ENSMUSP00000105438,ENSMUSP00000108582,ENSMUSP00000113720	Camk2b,Cit,Dapk2,Kcnab1,Kif1a,Mark1,Myh9,Prkaca,Prkcb,Prkcg,Rps6kb2,Syn3
GO.0097110	scaffold protein binding	3	0.0034	ENSMUSP00000018700,ENSMUSP00000062049,ENSMUSP00000078093	Cit,Dlg4,Homer1
GO.0001222	transcription corepressor binding	2	0.0039	ENSMUSP00000030691,ENSMUSP00000035208	Bsn,Pclo
GO.0004697	protein kinase C activity	2	0.0039	ENSMUSP00000070019,ENSMUSP00000097874	Prkcb,Prkcg
GO.0005516	calmodulin binding	4	0.0039	ENSMUSP00000016771,ENSMUSP00000034944,ENSMUSP00000076577,ENSMUSP00000105438	Camk2b,Dapk2,Map2,Myh9
GO.0043167	ion binding	21	0.0039	ENSMUSP00000005606,ENSMUSP00000016771,ENSMUSP00000025749,ENSMUSP00000027929,ENSMUSP00000029694,ENSMUSP00000030691,ENSMUSP00000034944,ENSMUSP00000035208,ENSMUSP00000047480,ENSMUSP00000062049,ENSMUSP00000068374,ENSMUSP00000070019,ENSMUSP00000073847,ENSMUSP00000079553,ENSMUSP00000095420,ENSMUSP00000097874,ENSMUSP00000098548,ENSMUSP00000105438,ENSMUSP00000108582,ENSMUSP00000112432,ENSMUSP00000113720	Arhgef2,Bsn,Camk2b,Cit,Cpne6,Dapk2,Esyt2,Kcnab1,Kif1a,Map1b,Mark1,Myh9,Pclo,Prkaca,Prkcb,Prkcg,Rims1,Rps6kb2,Sgip1,Syn3,Syt3
GO.0097367	carbohydrate derivative binding	12	0.0039	ENSMUSP00000005606,ENSMUSP00000016771,ENSMUSP00000025749,ENSMUSP00000027929,ENSMUSP00000034944,ENSMUSP00000043957,ENSMUSP00000062049,ENSMUSP00000070019,ENSMUSP00000097874,ENSMUSP00000105438,ENSMUSP00000108582,ENSMUSP00000113720	Camk2b,Cit,Dapk2,Kif1a,Lama1,Mark1,Myh9,Prkaca,Prkcb,Prkcg,Rps6kb2,Syn3
GO.0005198	structural molecule activity	6	0.0044	ENSMUSP00000018700,ENSMUSP00000030691,ENSMUSP00000035208,ENSMUSP00000043957,ENSMUSP00000055122,ENSMUSP00000078093	Bsn,Dlg4,Epb4.1l2,Homer1,Lama1,Pclo
GO.0099106	ion channel regulator activity	3	0.0044	ENSMUSP00000043765,ENSMUSP00000047480,ENSMUSP00000070019	Ank2,Kcnab1,Prkcb
GO.0017016	Ras GTPase binding	5	0.0050	ENSMUSP00000005606,ENSMUSP00000029694,ENSMUSP00000060930,ENSMUSP00000062049,ENSMUSP00000095420	Arhgef2,Cdc42ep1,Cit,Prkaca,Rims1
GO.0003779	actin binding	5	0.0063	ENSMUSP00000016771,ENSMUSP00000039440,ENSMUSP00000055122,ENSMUSP00000068374,ENSMUSP00000076577	Epb4.1l2,Map1b,Map2,Myh9,Syne1
GO.0050780	dopamine receptor binding	2	0.0069	ENSMUSP00000018700,ENSMUSP00000040596	Dlg4,Palm
GO.0030507	spectrin binding	2	0.0089	ENSMUSP00000043765,ENSMUSP00000055122	Ank2,Epb4.1l2
GO.0017124	SH3 domain binding	3	0.0109	ENSMUSP00000062049,ENSMUSP00000079553,ENSMUSP00000095420	Cit,Rims1,Sgip1
GO.0042802	identical protein binding	10	0.0117	ENSMUSP00000016771,ENSMUSP00000022629,ENSMUSP00000034944,ENSMUSP00000039440,ENSMUSP00000072836,ENSMUSP00000078093,ENSMUSP00000098548,ENSMUSP00000105438,ENSMUSP00000108582,ENSMUSP00000112432	Camk2b,Dapk2,Dpysl2,Esyt2,Fam73a,Homer1,Kif1a,Myh9,Syne1,Syt3
GO.0004712	protein serine/threonine/tyrosine kinase activity	2	0.0145	ENSMUSP00000005606,ENSMUSP00000097874	Prkaca,Prkcg
GO.0015459	potassium channel regulator activity	2	0.0149	ENSMUSP00000043765,ENSMUSP00000047480	Ank2,Kcnab1
GO.0017048	Rho GTPase binding	3	0.0157	ENSMUSP00000029694,ENSMUSP00000060930,ENSMUSP00000062049	Arhgef2,Cdc42ep1,Cit
GO.0046983	protein dimerization activity	8	0.0200	ENSMUSP00000016771,ENSMUSP00000039440,ENSMUSP00000072836,ENSMUSP00000078093,ENSMUSP00000103378,ENSMUSP00000105438,ENSMUSP00000108582,ENSMUSP00000112432	Camk2b,Fam73a,Gabbr2,Homer1,Kif1a,Myh9,Syne1,Syt3
GO.0035254	glutamate receptor binding	2	0.0292	ENSMUSP00000018700,ENSMUSP00000078093	Dlg4,Homer1
GO.0042803	protein homodimerization activity	6	0.0302	ENSMUSP00000016771,ENSMUSP00000039440,ENSMUSP00000072836,ENSMUSP00000105438,ENSMUSP00000108582,ENSMUSP00000112432	Camk2b,Fam73a,Kif1a,Myh9,Syne1,Syt3
GO.0005546	phosphatidylinositol-4,5-bisphosphate binding	2	0.0346	ENSMUSP00000027929,ENSMUSP00000112432	Mark1,Syt3
GO.0035091	phosphatidylinositol binding	3	0.0398	ENSMUSP00000027929,ENSMUSP00000098548,ENSMUSP00000112432	Esyt2,Mark1,Syt3

## Sheet: ReferencePublications
#pathway ID	pathway description	observed gene count	false discovery rate	matching proteins in your network (IDs)	matching proteins in your network (labels)
PMID.28220838	(2017) Pan-neurexin perturbation results in compromised synapse stability and a reduction in readily releasable synaptic vesicle pool size.	5	3.42e-06	ENSMUSP00000018700,ENSMUSP00000035208,ENSMUSP00000076577,ENSMUSP00000078093,ENSMUSP00000095420	Bsn,Dlg4,Homer1,Map2,Rims1
PMID.18519737	(2008) Piccolo modulation of Synapsin1a dynamics regulates synaptic vesicle exocytosis.	5	1.59e-05	ENSMUSP00000018700,ENSMUSP00000030691,ENSMUSP00000035208,ENSMUSP00000076577,ENSMUSP00000095420	Bsn,Dlg4,Map2,Pclo,Rims1
PMID.25869802	(2016) Global quantitative analysis of phosphorylation underlying phencyclidine signaling and sensorimotor gating in the prefrontal cortex.	5	3.61e-05	ENSMUSP00000018700,ENSMUSP00000035208,ENSMUSP00000040596,ENSMUSP00000068374,ENSMUSP00000070019	Bsn,Dlg4,Map1b,Palm,Prkcb
PMID.21144999	(2010) Superresolution imaging of chemical synapses in the brain.	4	5.54e-05	ENSMUSP00000018700,ENSMUSP00000035208,ENSMUSP00000078093,ENSMUSP00000095420	Bsn,Dlg4,Homer1,Rims1
PMID.22744909	(2012) Dopaminergic modulation of the hippocampal neuropil proteome identified by bioorthogonal noncanonical amino acid tagging (BONCAT).	5	5.54e-05	ENSMUSP00000018700,ENSMUSP00000029694,ENSMUSP00000035208,ENSMUSP00000047480,ENSMUSP00000078093	Arhgef2,Bsn,Dlg4,Homer1,Kcnab1
PMID.27425640	(2016) Microtubule-associated protein 1B (MAP1B)-deficient neurons show structural presynaptic deficiencies in vitro and altered presynaptic physiology.	4	5.54e-05	ENSMUSP00000018700,ENSMUSP00000035208,ENSMUSP00000068374,ENSMUSP00000078093	Bsn,Dlg4,Homer1,Map1b
PMID.26940519	(2016) Building Blocks of Functioning Brain: Cytoskeletal Dynamics in Neuronal Development.	6	5.64e-05	ENSMUSP00000016771,ENSMUSP00000018700,ENSMUSP00000022629,ENSMUSP00000029694,ENSMUSP00000043765,ENSMUSP00000108582	Ank2,Arhgef2,Dlg4,Dpysl2,Kif1a,Myh9
PMID.28713243	(2017) Synaptic Interactome Mining Reveals p140Cap as a New Hub for PSD Proteins Involved in Psychiatric and Neurological Disorders.	5	9.08e-05	ENSMUSP00000018700,ENSMUSP00000035208,ENSMUSP00000062049,ENSMUSP00000078093,ENSMUSP00000095420	Bsn,Cit,Dlg4,Homer1,Rims1
PMID.28264913	(2017) ELKS1 localizes the synaptic vesicle priming protein bMunc13-2 to a specific subset of active zones.	4	0.00021	ENSMUSP00000018700,ENSMUSP00000030691,ENSMUSP00000035208,ENSMUSP00000095420	Bsn,Dlg4,Pclo,Rims1
PMID.27748445	(2016) Dynamics of the mouse brain cortical synaptic proteome during postnatal brain development.	5	0.00045	ENSMUSP00000018700,ENSMUSP00000035208,ENSMUSP00000068374,ENSMUSP00000103378,ENSMUSP00000113720	Bsn,Dlg4,Gabbr2,Map1b,Syn3
PMID.28687800	(2017) PKCAlfa-mediated phosphorylation of LSD1 is required for presynaptic plasticity and hippocampal learning and memory.	5	0.00045	ENSMUSP00000018700,ENSMUSP00000035208,ENSMUSP00000078093,ENSMUSP00000095420,ENSMUSP00000105438	Bsn,Camk2b,Dlg4,Homer1,Rims1
PMID.19380881	(2009) Dynein light chain regulates axonal trafficking and synaptic levels of Bassoon.	4	0.00065	ENSMUSP00000018700,ENSMUSP00000030691,ENSMUSP00000035208,ENSMUSP00000108582	Bsn,Dlg4,Kif1a,Pclo
PMID.19054758	(2009) Identification and characterization of neuronal mitogen-activated protein kinase substrates using a specific phosphomotif antibody.	4	0.00086	ENSMUSP00000018700,ENSMUSP00000022629,ENSMUSP00000068374,ENSMUSP00000078093	Dlg4,Dpysl2,Homer1,Map1b
PMID.29225567	(2017) The Nanoworld of the Tripartite Synapse: Insights from Super-Resolution Microscopy.	4	0.00090	ENSMUSP00000018700,ENSMUSP00000035208,ENSMUSP00000078093,ENSMUSP00000095420	Bsn,Dlg4,Homer1,Rims1
PMID.21092860	(2010) Bassoon speeds vesicle reloading at a central excitatory synapse.	3	0.00096	ENSMUSP00000030691,ENSMUSP00000035208,ENSMUSP00000095420	Bsn,Pclo,Rims1
PMID.25525447	(2014) Gene expression profile of increased heart rate in shensongyangxin-treated bradycardia rabbits.	4	0.00099	ENSMUSP00000005606,ENSMUSP00000047480,ENSMUSP00000070019,ENSMUSP00000097874	Kcnab1,Prkaca,Prkcb,Prkcg
PMID.27877708	(2014) A soluble biocompatible guanidine-containing polyamidoamine as promoter of primary brain cell adhesion and in vitro cell culturing.	3	0.0012	ENSMUSP00000018700,ENSMUSP00000035208,ENSMUSP00000076577	Bsn,Dlg4,Map2
PMID.29073233	(2017) Transcriptional and post-translational changes in the brain of mice deficient in cholesterol removal mediated by cytochrome P450 46A1 (CYP46A1).	5	0.0012	ENSMUSP00000035208,ENSMUSP00000043765,ENSMUSP00000068374,ENSMUSP00000097874,ENSMUSP00000105926	Ank2,Bsn,Map1b,Oxr1,Prkcg
PMID.23791195	(2013) mSYD1A, a mammalian synapse-defective-1 protein, regulates synaptogenic signaling and vesicle docking.	4	0.0013	ENSMUSP00000018700,ENSMUSP00000035208,ENSMUSP00000068374,ENSMUSP00000095420	Bsn,Dlg4,Map1b,Rims1
PMID.27213757	(2016) Changes in the Adult GluN2B Associated Proteome following Adolescent Intermittent Ethanol Exposure.	3	0.0013	ENSMUSP00000018700,ENSMUSP00000043765,ENSMUSP00000095420	Ank2,Dlg4,Rims1
PMID.19146814	(2009) Coordinated changes in dendritic arborization and synaptic strength during neural circuit development.	3	0.0014	ENSMUSP00000018700,ENSMUSP00000030691,ENSMUSP00000035208	Bsn,Dlg4,Pclo
PMID.21935939	(2012) Active zone density is conserved during synaptic growth but impaired in aged mice.	3	0.0014	ENSMUSP00000030691,ENSMUSP00000035208,ENSMUSP00000095420	Bsn,Pclo,Rims1
PMID.21994765	(2011) Alphaherpesviruses and the cytoskeleton in neuronal infections.	4	0.0014	ENSMUSP00000016771,ENSMUSP00000043765,ENSMUSP00000068374,ENSMUSP00000108582	Ank2,Kif1a,Map1b,Myh9
PMID.25432637	(2015) GABA receptor subunit distribution and FMRP-mGluR5 signaling abnormalities in the cerebellum of subjects with schizophrenia, mood disorders, and autism.	4	0.0014	ENSMUSP00000078093,ENSMUSP00000103378,ENSMUSP00000105438,ENSMUSP00000108582	Camk2b,Gabbr2,Homer1,Kif1a
PMID.27462810	(2016) A trans-synaptic nanocolumn aligns neurotransmitter release to receptors.	3	0.0014	ENSMUSP00000018700,ENSMUSP00000035208,ENSMUSP00000078093	Bsn,Dlg4,Homer1
PMID.27708245	(2016) Chronic low-dose-rate ionising radiation affects the hippocampal phosphoproteome in the ApoE-- Alzheimer's mouse model.	4	0.0014	ENSMUSP00000018700,ENSMUSP00000040596,ENSMUSP00000068374,ENSMUSP00000076577	Dlg4,Map1b,Map2,Palm
PMID.22192503	(2011) The dynamic architecture of photoreceptor ribbon synapses: cytoskeletal, extracellular matrix, and intramembrane proteins.	4	0.0015	ENSMUSP00000018700,ENSMUSP00000035208,ENSMUSP00000072175,ENSMUSP00000095420	Bsn,Dlg4,Dnajc5,Rims1
PMID.19253034	(2009) The molecular architecture of ribbon presynaptic terminals.	4	0.0017	ENSMUSP00000018700,ENSMUSP00000035208,ENSMUSP00000095420,ENSMUSP00000112432	Bsn,Dlg4,Rims1,Syt3
PMID.14734538	(2004) Physical and functional interaction of the active zone proteins, CAST, RIM1, and Bassoon, in neurotransmitter release.	3	0.0019	ENSMUSP00000030691,ENSMUSP00000035208,ENSMUSP00000095420	Bsn,Pclo,Rims1
PMID.25143402	(2014) Regulation of microtubule-based transport by MAP4.	3	0.0019	ENSMUSP00000068374,ENSMUSP00000076577,ENSMUSP00000108582	Kif1a,Map1b,Map2
PMID.23300470	(2012) Excessive astrocyte-derived neurotrophin-3 contributes to the abnormal neuronal dendritic development in a mouse model of fragile X syndrome.	3	0.0021	ENSMUSP00000018700,ENSMUSP00000068374,ENSMUSP00000076577	Dlg4,Map1b,Map2
PMID.27144524	(2016) An integrated proteomics approach shows synaptic plasticity changes in an APPPS1 Alzheimer's mouse model.	4	0.0021	ENSMUSP00000068374,ENSMUSP00000070019,ENSMUSP00000079553,ENSMUSP00000097874	Map1b,Prkcb,Prkcg,Sgip1
PMID.27462983	(2016) Tracking the Fragile X Mental Retardation Protein in a Highly Ordered Neuronal RiboNucleoParticles Population: A Link between Stalled Polyribosomes and RNA Granules.	4	0.0021	ENSMUSP00000016771,ENSMUSP00000018700,ENSMUSP00000043765,ENSMUSP00000068374	Ank2,Dlg4,Map1b,Myh9
PMID.27837918	(2017) Psychosis Risk Candidate ZNF804A Localizes to Synapses and Regulates Neurite Formation and Dendritic Spine Structure.	3	0.0021	ENSMUSP00000018700,ENSMUSP00000035208,ENSMUSP00000076577	Bsn,Dlg4,Map2
PMID.20130189	(2010) A role for the ubiquitin-proteasome system in activity-dependent presynaptic silencing.	3	0.0023	ENSMUSP00000018700,ENSMUSP00000035208,ENSMUSP00000095420	Bsn,Dlg4,Rims1
PMID.23751498	(2013) Liprin-Alfa2 promotes the presynaptic recruitment and turnover of RIM1CASK to facilitate synaptic transmission.	3	0.0023	ENSMUSP00000018700,ENSMUSP00000035208,ENSMUSP00000095420	Bsn,Dlg4,Rims1
PMID.23936420	(2013) Identification and immunocytochemical characterization of Piccolino, a novel Piccolo splice variant selectively expressed at sensory ribbon synapses of the eye and ear.	3	0.0023	ENSMUSP00000030691,ENSMUSP00000035208,ENSMUSP00000095420	Bsn,Pclo,Rims1
PMID.22438991	(2012) Developmental regulation and spatiotemporal redistribution of the sumoylation machinery in the rat central nervous system.	3	0.0025	ENSMUSP00000018700,ENSMUSP00000035208,ENSMUSP00000078093	Bsn,Dlg4,Homer1
PMID.29078407	(2017) Intersectin associates with synapsin and regulates its nanoscale localization and function.	3	0.0025	ENSMUSP00000030691,ENSMUSP00000035208,ENSMUSP00000078093	Bsn,Homer1,Pclo
PMID.26379494	(2015) Gene expression parallels synaptic excitability and plasticity changes in Alzheimer's disease.	4	0.0027	ENSMUSP00000018700,ENSMUSP00000047480,ENSMUSP00000078093,ENSMUSP00000112432	Dlg4,Homer1,Kcnab1,Syt3
PMID.16186257	(2005) PKA-catalyzed phosphorylation of tomosyn and its implication in Ca2+-dependent exocytosis of neurotransmitter.	3	0.0028	ENSMUSP00000018700,ENSMUSP00000035208,ENSMUSP00000095420	Bsn,Dlg4,Rims1
PMID.21396909	(2011) Myosin light chain kinases and phosphatase in mitosis and cytokinesis.	3	0.0028	ENSMUSP00000016771,ENSMUSP00000029694,ENSMUSP00000062049	Arhgef2,Cit,Myh9
PMID.22912773	(2012) Overexpression of guanylate cyclase activating protein 2 in rod photoreceptors in vivo leads to morphological changes at the synaptic ribbon.	3	0.0028	ENSMUSP00000035208,ENSMUSP00000072175,ENSMUSP00000095420	Bsn,Dnajc5,Rims1
PMID.23803181	(2013) Impairment of fragile X mental retardation protein-metabotropic glutamate receptor 5 signaling and its downstream cognates ras-related C3 botulinum toxin substrate 1, amyloid beta A4 precursor protein, striatal-enriched protein tyrosine phosphatase, ...	3	0.0028	ENSMUSP00000018700,ENSMUSP00000078093,ENSMUSP00000103378	Dlg4,Gabbr2,Homer1
PMID.24205342	(2013) Frizzled-5 receptor is involved in neuronal polarity and morphogenesis of hippocampal neurons.	3	0.0028	ENSMUSP00000018700,ENSMUSP00000022629,ENSMUSP00000068374	Dlg4,Dpysl2,Map1b
PMID.26052269	(2015) Advances in imaging ultrastructure yield new insights into presynaptic biology.	3	0.0028	ENSMUSP00000030691,ENSMUSP00000035208,ENSMUSP00000095420	Bsn,Pclo,Rims1
PMID.22238580	(2012) Successful cognitive aging in rats: a role for mGluR5 glutamate receptors, homer 1 proteins and downstream signaling pathways.	3	0.0029	ENSMUSP00000018700,ENSMUSP00000076577,ENSMUSP00000097874	Dlg4,Map2,Prkcg
PMID.24336151	(2014) Cell type-specific genetic and optogenetic tools reveal hippocampal CA2 circuits.	3	0.0033	ENSMUSP00000018700,ENSMUSP00000039440,ENSMUSP00000105926	Dlg4,Oxr1,Syne1
PMID.21496646	(2011) The AAA+ ATPase Thorase regulates AMPA receptor-dependent synaptic plasticity and behavior.	3	0.0036	ENSMUSP00000018700,ENSMUSP00000039440,ENSMUSP00000078093	Dlg4,Homer1,Syne1
PMID.23071613	(2012) Comparative study of human and mouse postsynaptic proteomes finds high compositional conservation and abundance differences for key synaptic proteins.	3	0.0036	ENSMUSP00000018700,ENSMUSP00000022629,ENSMUSP00000105438	Camk2b,Dlg4,Dpysl2
PMID.27052163	(2016) PRRT2 Is a Key Component of the Ca(2+)-Dependent Neurotransmitter Release Machinery.	3	0.0036	ENSMUSP00000018700,ENSMUSP00000035208,ENSMUSP00000078093	Bsn,Dlg4,Homer1
PMID.28331639	(2017) Emerging Synaptic Molecules as Candidates in the Etiology of Neurological Disorders.	4	0.0036	ENSMUSP00000018700,ENSMUSP00000035208,ENSMUSP00000095420,ENSMUSP00000113720	Bsn,Dlg4,Rims1,Syn3
PMID.15728193	(2005) Molecular dissection of the photoreceptor ribbon synapse: physical interaction of Bassoon and RIBEYE is essential for the assembly of the ribbon complex.	3	0.0039	ENSMUSP00000030691,ENSMUSP00000035208,ENSMUSP00000095420	Bsn,Pclo,Rims1
PMID.20127822	(2010) Immunocytochemical localization of synaptic proteins to photoreceptor synapses of Drosophila melanogaster.	3	0.0039	ENSMUSP00000030691,ENSMUSP00000035208,ENSMUSP00000095420	Bsn,Pclo,Rims1
PMID.21557501	(2011) Maintenance of neuronal polarity.	3	0.0039	ENSMUSP00000018700,ENSMUSP00000076577,ENSMUSP00000108582	Dlg4,Kif1a,Map2
PMID.21647399	(2011) The hippocampal neuroproteome with aging and cognitive decline: past progress and future directions.	4	0.0039	ENSMUSP00000018700,ENSMUSP00000035208,ENSMUSP00000073847,ENSMUSP00000078093	Bsn,Cpne6,Dlg4,Homer1
PMID.18614030	(2008) Elongation factor 2 and fragile X mental retardation protein control the dynamic translation of ArcArg3.1 essential for mGluR-LTD.	3	0.0042	ENSMUSP00000018700,ENSMUSP00000068374,ENSMUSP00000078093	Dlg4,Homer1,Map1b
PMID.23063362	(2012) Induced pluripotent stem cell models of progranulin-deficient frontotemporal dementia uncover specific reversible neuronal defects.	3	0.0042	ENSMUSP00000018700,ENSMUSP00000025749,ENSMUSP00000076577	Dlg4,Map2,Rps6kb2
PMID.23836932	(2013) Local palmitoylation cycles define activity-regulated postsynaptic subdomains.	3	0.0042	ENSMUSP00000018700,ENSMUSP00000035208,ENSMUSP00000040596	Bsn,Dlg4,Palm
PMID.18929652	(2008) Molecular mechanisms of node of Ranvier formation.	3	0.0045	ENSMUSP00000018700,ENSMUSP00000043765,ENSMUSP00000076577	Ank2,Dlg4,Map2
PMID.19411173	(2009) Protein translation in synaptic plasticity: mGluR-LTD, Fragile X.	3	0.0045	ENSMUSP00000018700,ENSMUSP00000025749,ENSMUSP00000068374	Dlg4,Map1b,Rps6kb2
PMID.24211138	(2013) Tracking brain palmitoylation change: predominance of glial change in a mouse model of Huntington's disease.	3	0.0045	ENSMUSP00000018700,ENSMUSP00000043765,ENSMUSP00000072175	Ank2,Dlg4,Dnajc5
PMID.26771491	(2016) Astrocytes Assemble Thalamocortical Synapses by Bridging NRX1Alfa and NL1 via Hevin.	3	0.0045	ENSMUSP00000018700,ENSMUSP00000035208,ENSMUSP00000078093	Bsn,Dlg4,Homer1
PMID.29118709	(2017) Piccolo Promotes Vesicle Replenishment at a Fast Central Auditory Synapse.	3	0.0045	ENSMUSP00000030691,ENSMUSP00000035208,ENSMUSP00000095420	Bsn,Pclo,Rims1
PMID.29262854	(2017) Integrated Bayesian analysis of rare exonic variants to identify risk genes for schizophrenia and neurodevelopmental disorders.	4	0.0045	ENSMUSP00000018700,ENSMUSP00000077040,ENSMUSP00000095420,ENSMUSP00000103378	Dlg4,Gabbr2,Rims1,Vps13c
PMID.22103299	(2012) Palmitoylation and trafficking of GAD65 are impaired in a cellular model of Huntington's disease.	3	0.0046	ENSMUSP00000018700,ENSMUSP00000040596,ENSMUSP00000072175	Dlg4,Dnajc5,Palm
PMID.22135013	(2012) Molecular mechanism of active zone organization at vertebrate neuromuscular junctions.	3	0.0046	ENSMUSP00000030691,ENSMUSP00000035208,ENSMUSP00000095420	Bsn,Pclo,Rims1
PMID.23063655	(2013) Regulation of Ca(V)2 calcium channels by G protein coupled receptors.	3	0.0046	ENSMUSP00000072175,ENSMUSP00000095420,ENSMUSP00000097874	Dnajc5,Prkcg,Rims1
PMID.25897839	(2015) Piccolo Directs Activity Dependent F-Actin Assembly from Presynaptic Active Zones via Daam1.	3	0.0046	ENSMUSP00000018700,ENSMUSP00000030691,ENSMUSP00000035208	Bsn,Dlg4,Pclo
PMID.11135013	(2001) Lack of dependence and rewarding effects of deltorphin II in mu-opioid receptor-deficient mice.	2	0.0049	ENSMUSP00000070019,ENSMUSP00000097874	Prkcb,Prkcg
PMID.12175852	(2002) Gene structure and genetic localization of the PCLO gene encoding the presynaptic active zone protein Piccolo.	2	0.0049	ENSMUSP00000030691,ENSMUSP00000035208	Bsn,Pclo
PMID.15572359	(2005) Proteomic analysis of in vivo phosphorylated synaptic proteins.	2	0.0049	ENSMUSP00000035208,ENSMUSP00000068374	Bsn,Map1b
PMID.16533667	(2006) Disruption of the development of cholinergic-induced translocationactivation of PKC isoforms after prenatal heroin exposure.	2	0.0049	ENSMUSP00000070019,ENSMUSP00000097874	Prkcb,Prkcg
PMID.18971475	(2008) The role of MAP1A light chain 2 in synaptic surface retention of Cav2.2 channels in hippocampal neurons.	3	0.0049	ENSMUSP00000018700,ENSMUSP00000035208,ENSMUSP00000068374	Bsn,Dlg4,Map1b
PMID.19036990	(2008) Polarized targeting of neurexins to synapses is regulated by their C-terminal sequences.	2	0.0049	ENSMUSP00000035208,ENSMUSP00000095420	Bsn,Rims1
PMID.19766155	(2010) Piccolo knockdown-induced impairments of spatial learning and long-term potentiation in the hippocampal CA1 region.	2	0.0049	ENSMUSP00000030691,ENSMUSP00000035208	Bsn,Pclo
PMID.20719958	(2010) MAP1B regulates axonal development by modulating Rho-GTPase Rac1 activity.	3	0.0049	ENSMUSP00000022629,ENSMUSP00000029694,ENSMUSP00000068374	Arhgef2,Dpysl2,Map1b
PMID.21762291	(2012) Genetic variability in the NMDA-dependent AMPA trafficking cascade is associated with alcohol dependence.	3	0.0049	ENSMUSP00000018700,ENSMUSP00000103378,ENSMUSP00000105438	Camk2b,Dlg4,Gabbr2
PMID.22500636	(2012) Identification of CSPAlfa clients reveals a role in dynamin 1 regulation.	3	0.0049	ENSMUSP00000018700,ENSMUSP00000022629,ENSMUSP00000072175	Dlg4,Dnajc5,Dpysl2
PMID.23517713	(2013) CAST: functional scaffold for the integrity of the presynaptic active zone.	2	0.0049	ENSMUSP00000030691,ENSMUSP00000035208	Bsn,Pclo
PMID.25429259	(2014) Actin-dependent mechanisms in AMPA receptor trafficking.	3	0.0049	ENSMUSP00000018700,ENSMUSP00000039440,ENSMUSP00000055122	Dlg4,Epb4.1l2,Syne1
PMID.25977747	(2015) Comparative Meta-Analysis of Transcriptomics Data during Cellular Senescence and In Vivo Tissue Ageing.	4	0.0049	ENSMUSP00000043765,ENSMUSP00000047480,ENSMUSP00000068374,ENSMUSP00000070019	Ank2,Kcnab1,Map1b,Prkcb
PMID.26190527	(2015) Engrafted Neural StemProgenitor Cells Promote Functional Recovery through Synapse Reorganization with Spared Host Neurons after Spinal Cord Injury.	3	0.0049	ENSMUSP00000018700,ENSMUSP00000035208,ENSMUSP00000078093	Bsn,Dlg4,Homer1
PMID.26274777	(2015) A high affinity RIM-binding proteinAplip1 interaction prevents the formation of ectopic axonal active zones.	3	0.0049	ENSMUSP00000035208,ENSMUSP00000095420,ENSMUSP00000108582	Bsn,Kif1a,Rims1
PMID.27504085	(2016) The Presynaptic Microtubule Cytoskeleton in Physiological and Pathological Conditions: Lessons from Drosophila Fragile X Syndrome and Hereditary Spastic Paraplegias.	3	0.0049	ENSMUSP00000018700,ENSMUSP00000035208,ENSMUSP00000108582	Bsn,Dlg4,Kif1a
PMID.28041852	(2017) The Cellular and Synaptic Architecture of the Mechanosensory Dorsal Horn.	3	0.0049	ENSMUSP00000018700,ENSMUSP00000078093,ENSMUSP00000097874	Dlg4,Homer1,Prkcg
PMID.28178528	(2017) Quantitative Map of Proteome Dynamics during Neuronal Differentiation.	4	0.0049	ENSMUSP00000018700,ENSMUSP00000035208,ENSMUSP00000078093,ENSMUSP00000105438	Bsn,Camk2b,Dlg4,Homer1
PMID.28620464	(2017) Recent insights on principles of synaptic protein degradation.	3	0.0049	ENSMUSP00000018700,ENSMUSP00000035208,ENSMUSP00000095420	Bsn,Dlg4,Rims1
PMID.28642683	(2017) Object Phobia and Altered RhoA Signaling in Amygdala of Mice Lacking RICH2.	3	0.0049	ENSMUSP00000018700,ENSMUSP00000035208,ENSMUSP00000078093	Bsn,Dlg4,Homer1
PMID.28768838	(2017) Perinatal Brain Docosahexaenoic Acid Concentration Has a Lasting Impact on Cognition in Mice.	2	0.0049	ENSMUSP00000018700,ENSMUSP00000078093	Dlg4,Homer1
PMID.29138825	(2018) Utility of miR-133a-3p as a diagnostic indicator for hepatocellular carcinoma: An investigation combined with GEO, TCGA, meta-analysis and bioinformatics.	3	0.0049	ENSMUSP00000034944,ENSMUSP00000070019,ENSMUSP00000105438	Camk2b,Dapk2,Prkcb
PMID.9813098	(1998) Paralemmin, a prenyl-palmitoyl-anchored phosphoprotein abundant in neurons and implicated in plasma membrane dynamics and cell process formation.	3	0.0049	ENSMUSP00000040596,ENSMUSP00000043765,ENSMUSP00000068374	Ank2,Map1b,Palm
PMID.19295912	(2009) Transcriptome analysis of synaptoneurosomes identifies neuroplasticity genes overexpressed in incipient Alzheimer's disease.	3	0.0056	ENSMUSP00000005606,ENSMUSP00000018700,ENSMUSP00000103378	Dlg4,Gabbr2,Prkaca
PMID.20188650	(2010) Group 1 mGluR-dependent synaptic long-term depression: mechanisms and implications for circuitry and disease.	3	0.0056	ENSMUSP00000018700,ENSMUSP00000068374,ENSMUSP00000095420	Dlg4,Map1b,Rims1
PMID.19653898	(2009) Basic mechanisms for recognition and transport of synaptic cargos.	3	0.0061	ENSMUSP00000018700,ENSMUSP00000035208,ENSMUSP00000108582	Bsn,Dlg4,Kif1a
PMID.21446020	(2011) Demyelination causes synaptic alterations in hippocampi from multiple sclerosis patients.	3	0.0061	ENSMUSP00000018700,ENSMUSP00000076577,ENSMUSP00000108582	Dlg4,Kif1a,Map2
PMID.23658807	(2013) Metabolic turnover of synaptic proteins: kinetics, interdependencies and implications for synaptic maintenance.	3	0.0061	ENSMUSP00000018700,ENSMUSP00000035208,ENSMUSP00000095420	Bsn,Dlg4,Rims1
PMID.21183079	(2010) A tissue-specific atlas of mouse protein phosphorylation and expression.	3	0.0065	ENSMUSP00000035208,ENSMUSP00000076577,ENSMUSP00000085993	Bsn,Map2,Srrm2
PMID.21217644	(2011) Concerted action of zinc and ProSAPShank in synaptogenesis and synapse maturation.	3	0.0065	ENSMUSP00000018700,ENSMUSP00000035208,ENSMUSP00000078093	Bsn,Dlg4,Homer1
PMID.27907191	(2016) Trio, a Rho Family GEF, Interacts with the Presynaptic Active Zone Proteins Piccolo and Bassoon.	3	0.0065	ENSMUSP00000018700,ENSMUSP00000035208,ENSMUSP00000095420	Bsn,Dlg4,Rims1

## Sheet: KEGGpathways
#pathway ID	pathway description	observed gene count	false discovery rate	matching proteins in your network (IDs)	matching proteins in your network (labels)
mmu04911	Insulin secretion	5	0.00011	ENSMUSP00000005606,ENSMUSP00000030691,ENSMUSP00000070019,ENSMUSP00000097874,ENSMUSP00000105438	Camk2b,Pclo,Prkaca,Prkcb,Prkcg
mmu04724	Glutamatergic synapse	5	0.00019	ENSMUSP00000005606,ENSMUSP00000018700,ENSMUSP00000070019,ENSMUSP00000078093,ENSMUSP00000097874	Dlg4,Homer1,Prkaca,Prkcb,Prkcg
mmu05205	Proteoglycans in cancer	6	0.00019	ENSMUSP00000005606,ENSMUSP00000025749,ENSMUSP00000043765,ENSMUSP00000070019,ENSMUSP00000097874,ENSMUSP00000105438	Ank2,Camk2b,Prkaca,Prkcb,Prkcg,Rps6kb2
mmu04720	Long-term potentiation	4	0.00030	ENSMUSP00000005606,ENSMUSP00000070019,ENSMUSP00000097874,ENSMUSP00000105438	Camk2b,Prkaca,Prkcb,Prkcg
mmu05031	Amphetamine addiction	4	0.00030	ENSMUSP00000005606,ENSMUSP00000070019,ENSMUSP00000097874,ENSMUSP00000105438	Camk2b,Prkaca,Prkcb,Prkcg
mmu04971	Gastric acid secretion	4	0.00031	ENSMUSP00000005606,ENSMUSP00000070019,ENSMUSP00000097874,ENSMUSP00000105438	Camk2b,Prkaca,Prkcb,Prkcg
mmu04012	ErbB signaling pathway	4	0.00046	ENSMUSP00000025749,ENSMUSP00000070019,ENSMUSP00000097874,ENSMUSP00000105438	Camk2b,Prkcb,Prkcg,Rps6kb2
mmu04727	GABAergic synapse	4	0.00048	ENSMUSP00000005606,ENSMUSP00000070019,ENSMUSP00000097874,ENSMUSP00000103378	Gabbr2,Prkaca,Prkcb,Prkcg
mmu05032	Morphine addiction	4	0.00050	ENSMUSP00000005606,ENSMUSP00000070019,ENSMUSP00000097874,ENSMUSP00000103378	Gabbr2,Prkaca,Prkcb,Prkcg
mmu04713	Circadian entrainment	4	0.00053	ENSMUSP00000005606,ENSMUSP00000070019,ENSMUSP00000097874,ENSMUSP00000105438	Camk2b,Prkaca,Prkcb,Prkcg
mmu04916	Melanogenesis	4	0.00053	ENSMUSP00000005606,ENSMUSP00000070019,ENSMUSP00000097874,ENSMUSP00000105438	Camk2b,Prkaca,Prkcb,Prkcg
mmu04925	Aldosterone synthesis and secretion	4	0.00053	ENSMUSP00000005606,ENSMUSP00000070019,ENSMUSP00000097874,ENSMUSP00000105438	Camk2b,Prkaca,Prkcb,Prkcg
mmu04066	HIF-1 signaling pathway	4	0.00054	ENSMUSP00000025749,ENSMUSP00000070019,ENSMUSP00000097874,ENSMUSP00000105438	Camk2b,Prkcb,Prkcg,Rps6kb2
mmu05146	Amoebiasis	4	0.00056	ENSMUSP00000005606,ENSMUSP00000043957,ENSMUSP00000070019,ENSMUSP00000097874	Lama1,Prkaca,Prkcb,Prkcg
mmu05200	Pathways in cancer	7	0.00061	ENSMUSP00000005606,ENSMUSP00000025749,ENSMUSP00000034944,ENSMUSP00000043957,ENSMUSP00000070019,ENSMUSP00000097874,ENSMUSP00000105438	Camk2b,Dapk2,Lama1,Prkaca,Prkcb,Prkcg,Rps6kb2
mmu04725	Cholinergic synapse	4	0.00062	ENSMUSP00000005606,ENSMUSP00000070019,ENSMUSP00000097874,ENSMUSP00000105438	Camk2b,Prkaca,Prkcb,Prkcg
mmu04750	Inflammatory mediator regulation of TRP channels	4	0.00073	ENSMUSP00000005606,ENSMUSP00000070019,ENSMUSP00000097874,ENSMUSP00000105438	Camk2b,Prkaca,Prkcb,Prkcg
mmu04728	Dopaminergic synapse	4	0.00093	ENSMUSP00000005606,ENSMUSP00000070019,ENSMUSP00000097874,ENSMUSP00000105438	Camk2b,Prkaca,Prkcb,Prkcg
mmu04310	Wnt signaling pathway	4	0.0013	ENSMUSP00000005606,ENSMUSP00000070019,ENSMUSP00000097874,ENSMUSP00000105438	Camk2b,Prkaca,Prkcb,Prkcg
mmu04723	Retrograde endocannabinoid signaling	4	0.0013	ENSMUSP00000005606,ENSMUSP00000070019,ENSMUSP00000095420,ENSMUSP00000097874	Prkaca,Prkcb,Prkcg,Rims1
mmu04921	Oxytocin signaling pathway	4	0.0013	ENSMUSP00000005606,ENSMUSP00000070019,ENSMUSP00000097874,ENSMUSP00000105438	Camk2b,Prkaca,Prkcb,Prkcg
mmu04961	Endocrine and other factor-regulated calcium reabsorption	3	0.0013	ENSMUSP00000005606,ENSMUSP00000070019,ENSMUSP00000097874	Prkaca,Prkcb,Prkcg
mmu05214	Glioma	3	0.0020	ENSMUSP00000070019,ENSMUSP00000097874,ENSMUSP00000105438	Camk2b,Prkcb,Prkcg
mmu04020	Calcium signaling pathway	4	0.0023	ENSMUSP00000005606,ENSMUSP00000070019,ENSMUSP00000097874,ENSMUSP00000105438	Camk2b,Prkaca,Prkcb,Prkcg
mmu04918	Thyroid hormone synthesis	3	0.0023	ENSMUSP00000005606,ENSMUSP00000070019,ENSMUSP00000097874	Prkaca,Prkcb,Prkcg
mmu04970	Salivary secretion	3	0.0023	ENSMUSP00000005606,ENSMUSP00000070019,ENSMUSP00000097874	Prkaca,Prkcb,Prkcg
mmu01521	EGFR tyrosine kinase inhibitor resistance	3	0.0026	ENSMUSP00000025749,ENSMUSP00000070019,ENSMUSP00000097874	Prkcb,Prkcg,Rps6kb2
mmu04540	Gap junction	3	0.0029	ENSMUSP00000005606,ENSMUSP00000070019,ENSMUSP00000097874	Prkaca,Prkcb,Prkcg
mmu04666	Fc gamma R-mediated phagocytosis	3	0.0029	ENSMUSP00000025749,ENSMUSP00000070019,ENSMUSP00000097874	Prkcb,Prkcg,Rps6kb2
mmu04912	GnRH signaling pathway	3	0.0030	ENSMUSP00000005606,ENSMUSP00000070019,ENSMUSP00000105438	Camk2b,Prkaca,Prkcb
mmu05231	Choline metabolism in cancer	3	0.0041	ENSMUSP00000025749,ENSMUSP00000070019,ENSMUSP00000097874	Prkcb,Prkcg,Rps6kb2
mmu04919	Thyroid hormone signaling pathway	3	0.0062	ENSMUSP00000005606,ENSMUSP00000070019,ENSMUSP00000097874	Prkaca,Prkcb,Prkcg
mmu05143	African trypanosomiasis	2	0.0071	ENSMUSP00000070019,ENSMUSP00000097874	Prkcb,Prkcg
mmu04270	Vascular smooth muscle contraction	3	0.0074	ENSMUSP00000005606,ENSMUSP00000070019,ENSMUSP00000097874	Prkaca,Prkcb,Prkcg
mmu04140	Autophagy - animal	3	0.0079	ENSMUSP00000005606,ENSMUSP00000025749,ENSMUSP00000034944	Dapk2,Prkaca,Rps6kb2
mmu04726	Serotonergic synapse	3	0.0079	ENSMUSP00000005606,ENSMUSP00000070019,ENSMUSP00000097874	Prkaca,Prkcb,Prkcg
mmu04960	Aldosterone-regulated sodium reabsorption	2	0.0093	ENSMUSP00000070019,ENSMUSP00000097874	Prkcb,Prkcg
mmu04150	mTOR signaling pathway	3	0.0114	ENSMUSP00000025749,ENSMUSP00000070019,ENSMUSP00000097874	Prkcb,Prkcg,Rps6kb2
mmu04530	Tight junction	3	0.0136	ENSMUSP00000005606,ENSMUSP00000016771,ENSMUSP00000029694	Arhgef2,Myh9,Prkaca
mmu05030	Cocaine addiction	2	0.0136	ENSMUSP00000005606,ENSMUSP00000018700	Dlg4,Prkaca
mmu05225	Hepatocellular carcinoma	3	0.0139	ENSMUSP00000025749,ENSMUSP00000070019,ENSMUSP00000097874	Prkcb,Prkcg,Rps6kb2
mmu04370	VEGF signaling pathway	2	0.0181	ENSMUSP00000070019,ENSMUSP00000097874	Prkcb,Prkcg
mmu04730	Long-term depression	2	0.0188	ENSMUSP00000070019,ENSMUSP00000097874	Prkcb,Prkcg
mmu04024	cAMP signaling pathway	3	0.0191	ENSMUSP00000005606,ENSMUSP00000103378,ENSMUSP00000105438	Camk2b,Gabbr2,Prkaca
mmu04213	Longevity regulating pathway - multiple species	2	0.0191	ENSMUSP00000005606,ENSMUSP00000025749	Prkaca,Rps6kb2
mmu04510	Focal adhesion	3	0.0191	ENSMUSP00000043957,ENSMUSP00000070019,ENSMUSP00000097874	Lama1,Prkcb,Prkcg
mmu05223	Non-small cell lung cancer	2	0.0200	ENSMUSP00000070019,ENSMUSP00000097874	Prkcb,Prkcg
mmu04014	Ras signaling pathway	3	0.0270	ENSMUSP00000005606,ENSMUSP00000070019,ENSMUSP00000097874	Prkaca,Prkcb,Prkcg
mmu04742	Taste transduction	2	0.0323	ENSMUSP00000005606,ENSMUSP00000103378	Gabbr2,Prkaca
mmu04211	Longevity regulating pathway	2	0.0345	ENSMUSP00000005606,ENSMUSP00000025749	Prkaca,Rps6kb2
mmu01522	Endocrine resistance	2	0.0352	ENSMUSP00000005606,ENSMUSP00000025749	Prkaca,Rps6kb2
mmu04070	Phosphatidylinositol signaling system	2	0.0374	ENSMUSP00000070019,ENSMUSP00000097874	Prkcb,Prkcg
mmu04922	Glucagon signaling pathway	2	0.0388	ENSMUSP00000005606,ENSMUSP00000105438	Camk2b,Prkaca
mmu04972	Pancreatic secretion	2	0.0395	ENSMUSP00000070019,ENSMUSP00000097874	Prkcb,Prkcg
mmu04931	Insulin resistance	2	0.0439	ENSMUSP00000025749,ENSMUSP00000070019	Prkcb,Rps6kb2
mmu04010	MAPK signaling pathway	3	0.0443	ENSMUSP00000005606,ENSMUSP00000070019,ENSMUSP00000097874	Prkaca,Prkcb,Prkcg
mmu04114	Oocyte meiosis	2	0.0445	ENSMUSP00000005606,ENSMUSP00000105438	Camk2b,Prkaca
mmu04650	Natural killer cell mediated cytotoxicity	2	0.0445	ENSMUSP00000070019,ENSMUSP00000097874	Prkcb,Prkcg
mmu04670	Leukocyte transendothelial migration	2	0.0459	ENSMUSP00000070019,ENSMUSP00000097874	Prkcb,Prkcg
mmu04071	Sphingolipid signaling pathway	2	0.0488	ENSMUSP00000070019,ENSMUSP00000097874	Prkcb,Prkcg

## Sheet: ReactomePathways
#pathway ID	pathway description	observed gene count	false discovery rate	matching proteins in your network (IDs)	matching proteins in your network (labels)
MMU-112316	Neuronal System	10	6.96e-08	ENSMUSP00000018700,ENSMUSP00000047480,ENSMUSP00000055122,ENSMUSP00000070019,ENSMUSP00000072175,ENSMUSP00000078093,ENSMUSP00000097874,ENSMUSP00000103378,ENSMUSP00000105438,ENSMUSP00000113720	Camk2b,Dlg4,Dnajc5,Epb4.1l2,Gabbr2,Homer1,Kcnab1,Prkcb,Prkcg,Syn3
MMU-112315	Transmission across Chemical Synapses	7	8.78e-06	ENSMUSP00000018700,ENSMUSP00000070019,ENSMUSP00000072175,ENSMUSP00000097874,ENSMUSP00000103378,ENSMUSP00000105438,ENSMUSP00000113720	Camk2b,Dlg4,Dnajc5,Gabbr2,Prkcb,Prkcg,Syn3
MMU-399719	Trafficking of AMPA receptors	4	1.74e-05	ENSMUSP00000018700,ENSMUSP00000070019,ENSMUSP00000097874,ENSMUSP00000105438	Camk2b,Dlg4,Prkcb,Prkcg
MMU-399721	Glutamate binding, activation of AMPA receptors and synaptic plasticity	4	1.74e-05	ENSMUSP00000018700,ENSMUSP00000070019,ENSMUSP00000097874,ENSMUSP00000105438	Camk2b,Dlg4,Prkcb,Prkcg
MMU-112314	Neurotransmitter receptors and postsynaptic signal transmission	5	0.00020	ENSMUSP00000018700,ENSMUSP00000070019,ENSMUSP00000097874,ENSMUSP00000103378,ENSMUSP00000105438	Camk2b,Dlg4,Gabbr2,Prkcb,Prkcg
MMU-6794361	Neurexins and neuroligins	3	0.0011	ENSMUSP00000018700,ENSMUSP00000055122,ENSMUSP00000078093	Dlg4,Epb4.1l2,Homer1
MMU-114516	Disinhibition of SNARE formation	2	0.0014	ENSMUSP00000070019,ENSMUSP00000097874	Prkcb,Prkcg
MMU-5099900	WNT5A-dependent internalization of FZD4	2	0.0074	ENSMUSP00000070019,ENSMUSP00000097874	Prkcb,Prkcg
MMU-416993	Trafficking of GluR2-containing AMPA receptors	2	0.0076	ENSMUSP00000070019,ENSMUSP00000097874	Prkcb,Prkcg
MMU-442729	CREB phosphorylation through the activation of CaMKII	2	0.0088	ENSMUSP00000018700,ENSMUSP00000105438	Camk2b,Dlg4
MMU-111933	Calmodulin induced events	2	0.0090	ENSMUSP00000005606,ENSMUSP00000097874	Prkaca,Prkcg
MMU-111996	Ca-dependent events	2	0.0090	ENSMUSP00000005606,ENSMUSP00000097874	Prkaca,Prkcg
MMU-111997	CaM pathway	2	0.0090	ENSMUSP00000005606,ENSMUSP00000097874	Prkaca,Prkcg
MMU-1489509	DAG and IP3 signaling	2	0.0090	ENSMUSP00000005606,ENSMUSP00000097874	Prkaca,Prkcg
MMU-438066	Unblocking of NMDA receptors, glutamate binding and activation	2	0.0090	ENSMUSP00000018700,ENSMUSP00000105438	Camk2b,Dlg4
MMU-442982	Ras activation upon Ca2+ influx through NMDA receptor	2	0.0090	ENSMUSP00000018700,ENSMUSP00000105438	Camk2b,Dlg4
MMU-112043	PLC beta mediated events	2	0.0174	ENSMUSP00000005606,ENSMUSP00000097874	Prkaca,Prkcg
MMU-112040	G-protein mediated events	2	0.0176	ENSMUSP00000005606,ENSMUSP00000097874	Prkaca,Prkcg
MMU-112310	Neurotransmitter release cycle	2	0.0276	ENSMUSP00000072175,ENSMUSP00000113720	Dnajc5,Syn3
MMU-5578775	Ion homeostasis	2	0.0323	ENSMUSP00000005606,ENSMUSP00000105438	Camk2b,Prkaca

## Sheet: UniprotKeywords
#pathway ID	pathway description	observed gene count	false discovery rate	matching proteins in your network (IDs)	matching proteins in your network (labels)
KW-0770	Synapse	12	1.89e-09	ENSMUSP00000018700,ENSMUSP00000030691,ENSMUSP00000035208,ENSMUSP00000043765,ENSMUSP00000068374,ENSMUSP00000078093,ENSMUSP00000095420,ENSMUSP00000097874,ENSMUSP00000103378,ENSMUSP00000105438,ENSMUSP00000113720,ENSMUSP00000132978	Ank2,Bsn,Camk2b,Dlg4,Dos,Gabbr2,Homer1,Map1b,Pclo,Prkcg,Rims1,Syn3
KW-0597	Phosphoprotein	36	6.84e-09	ENSMUSP00000005606,ENSMUSP00000016771,ENSMUSP00000018700,ENSMUSP00000022629,ENSMUSP00000025749,ENSMUSP00000027414,ENSMUSP00000027929,ENSMUSP00000029694,ENSMUSP00000030691,ENSMUSP00000034944,ENSMUSP00000035208,ENSMUSP00000039440,ENSMUSP00000040596,ENSMUSP00000043765,ENSMUSP00000043957,ENSMUSP00000055122,ENSMUSP00000060930,ENSMUSP00000062049,ENSMUSP00000068374,ENSMUSP00000070019,ENSMUSP00000072175,…	Ank2,Arhgef2,Bsn,Camk2b,Cdc42ep1,Cit,Dapk2,Dlg4,Dnajc5,Dos,Dpysl2,Epb4.1l2,Esyt2,Fam73a,Gabbr2,Homer1,Kif1a,Lama1,Map1b,Map2,Mark1,Myh9,Oxr1,Palm,Pclo,Prkaca,Prkcb,Prkcg,Rims1,Rps6kb2,Sgip1,Srrm2,Stk11ip,Syn3,Syne1,Vps13c
KW-0965	Cell junction	13	4.08e-08	ENSMUSP00000018700,ENSMUSP00000029694,ENSMUSP00000030691,ENSMUSP00000035208,ENSMUSP00000043765,ENSMUSP00000068374,ENSMUSP00000078093,ENSMUSP00000095420,ENSMUSP00000097874,ENSMUSP00000103378,ENSMUSP00000105438,ENSMUSP00000113720,ENSMUSP00000132978	Ank2,Arhgef2,Bsn,Camk2b,Dlg4,Dos,Gabbr2,Homer1,Map1b,Pclo,Prkcg,Rims1,Syn3
KW-0206	Cytoskeleton	13	7.54e-06	ENSMUSP00000016771,ENSMUSP00000022629,ENSMUSP00000027929,ENSMUSP00000029694,ENSMUSP00000035208,ENSMUSP00000039440,ENSMUSP00000043765,ENSMUSP00000055122,ENSMUSP00000060930,ENSMUSP00000068374,ENSMUSP00000076577,ENSMUSP00000105438,ENSMUSP00000108582	Ank2,Arhgef2,Bsn,Camk2b,Cdc42ep1,Dpysl2,Epb4.1l2,Kif1a,Map1b,Map2,Mark1,Myh9,Syne1
KW-0963	Cytoplasm	25	7.54e-06	ENSMUSP00000005606,ENSMUSP00000016771,ENSMUSP00000018700,ENSMUSP00000022629,ENSMUSP00000025749,ENSMUSP00000027414,ENSMUSP00000027929,ENSMUSP00000029694,ENSMUSP00000030400,ENSMUSP00000034944,ENSMUSP00000035208,ENSMUSP00000039440,ENSMUSP00000043765,ENSMUSP00000047480,ENSMUSP00000055122,ENSMUSP00000060930,ENSMUSP00000062049,ENSMUSP00000068374,ENSMUSP00000070019,ENSMUSP00000073847,ENSMUSP00000076577,…	Ank2,Arhgef2,Bsn,Camk2b,Cdc42ep1,Cit,Cpne6,Dapk2,Dlg4,Dpysl2,Epb4.1l2,Homer1,Kcnab1,Kif1a,Map1b,Map2,Mark1,Mycbp,Myh9,Prkaca,Prkcb,Prkcg,Rps6kb2,Stk11ip,Syne1
KW-0723	Serine/threonine-protein kinase	8	1.85e-05	ENSMUSP00000005606,ENSMUSP00000025749,ENSMUSP00000027929,ENSMUSP00000034944,ENSMUSP00000062049,ENSMUSP00000070019,ENSMUSP00000097874,ENSMUSP00000105438	Camk2b,Cit,Dapk2,Mark1,Prkaca,Prkcb,Prkcg,Rps6kb2
KW-0966	Cell projection	10	0.00011	ENSMUSP00000005606,ENSMUSP00000018700,ENSMUSP00000027929,ENSMUSP00000040596,ENSMUSP00000068374,ENSMUSP00000073847,ENSMUSP00000076577,ENSMUSP00000078093,ENSMUSP00000097874,ENSMUSP00000132978	Cpne6,Dlg4,Dos,Homer1,Map1b,Map2,Mark1,Palm,Prkaca,Prkcg
KW-0968	Cytoplasmic vesicle	8	0.00021	ENSMUSP00000005606,ENSMUSP00000029694,ENSMUSP00000034944,ENSMUSP00000035208,ENSMUSP00000073847,ENSMUSP00000112432,ENSMUSP00000113720,ENSMUSP00000132978	Arhgef2,Bsn,Cpne6,Dapk2,Dos,Prkaca,Syn3,Syt3
KW-0133	Cell shape	3	0.00029	ENSMUSP00000016771,ENSMUSP00000040596,ENSMUSP00000060930	Cdc42ep1,Myh9,Palm
KW-0067	ATP-binding	11	0.00054	ENSMUSP00000005606,ENSMUSP00000016771,ENSMUSP00000025749,ENSMUSP00000027929,ENSMUSP00000034944,ENSMUSP00000062049,ENSMUSP00000070019,ENSMUSP00000097874,ENSMUSP00000105438,ENSMUSP00000108582,ENSMUSP00000113720	Camk2b,Cit,Dapk2,Kif1a,Mark1,Myh9,Prkaca,Prkcb,Prkcg,Rps6kb2,Syn3
KW-0221	Differentiation	8	0.00066	ENSMUSP00000022629,ENSMUSP00000029694,ENSMUSP00000039440,ENSMUSP00000062049,ENSMUSP00000073847,ENSMUSP00000095420,ENSMUSP00000105438,ENSMUSP00000112432	Arhgef2,Camk2b,Cit,Cpne6,Dpysl2,Rims1,Syne1,Syt3
KW-0488	Methylation	9	0.00066	ENSMUSP00000016771,ENSMUSP00000022629,ENSMUSP00000035208,ENSMUSP00000040596,ENSMUSP00000060930,ENSMUSP00000068374,ENSMUSP00000077040,ENSMUSP00000085993,ENSMUSP00000112432	Bsn,Cdc42ep1,Dpysl2,Map1b,Myh9,Palm,Srrm2,Syt3,Vps13c
KW-0112	Calmodulin-binding	4	0.0016	ENSMUSP00000016771,ENSMUSP00000034944,ENSMUSP00000076577,ENSMUSP00000105438	Camk2b,Dapk2,Map2,Myh9
KW-0628	Postsynaptic cell membrane	4	0.0051	ENSMUSP00000018700,ENSMUSP00000043765,ENSMUSP00000078093,ENSMUSP00000103378	Ank2,Dlg4,Gabbr2,Homer1
KW-0025	Alternative splicing	19	0.0066	ENSMUSP00000005606,ENSMUSP00000018700,ENSMUSP00000029694,ENSMUSP00000030691,ENSMUSP00000034944,ENSMUSP00000035208,ENSMUSP00000039440,ENSMUSP00000040596,ENSMUSP00000043765,ENSMUSP00000062049,ENSMUSP00000070019,ENSMUSP00000072836,ENSMUSP00000077040,ENSMUSP00000078093,ENSMUSP00000079553,ENSMUSP00000085993,ENSMUSP00000095420,ENSMUSP00000098548,ENSMUSP00000105926	Ank2,Arhgef2,Bsn,Cit,Dapk2,Dlg4,Esyt2,Fam73a,Homer1,Oxr1,Palm,Pclo,Prkaca,Prkcb,Rims1,Sgip1,Srrm2,Syne1,Vps13c
KW-0254	Endocytosis	3	0.0115	ENSMUSP00000043765,ENSMUSP00000079553,ENSMUSP00000098548	Ank2,Esyt2,Sgip1
KW-0472	Membrane	26	0.0115	ENSMUSP00000005606,ENSMUSP00000018700,ENSMUSP00000022629,ENSMUSP00000027929,ENSMUSP00000035208,ENSMUSP00000039440,ENSMUSP00000040596,ENSMUSP00000043765,ENSMUSP00000047480,ENSMUSP00000055122,ENSMUSP00000060930,ENSMUSP00000070019,ENSMUSP00000072175,ENSMUSP00000072836,ENSMUSP00000073847,ENSMUSP00000077040,ENSMUSP00000078093,ENSMUSP00000079553,ENSMUSP00000095420,ENSMUSP00000097874,ENSMUSP00000098548,…	Ank2,Bsn,Camk2b,Cdc42ep1,Cpne6,Dlg4,Dnajc5,Dos,Dpysl2,Epb4.1l2,Esyt2,Fam73a,Gabbr2,Homer1,Kcnab1,Mark1,Palm,Prkaca,Prkcb,Prkcg,Rims1,Sgip1,Syn3,Syne1,Syt3,Vps13c
KW-0493	Microtubule	4	0.0115	ENSMUSP00000029694,ENSMUSP00000068374,ENSMUSP00000076577,ENSMUSP00000108582	Arhgef2,Kif1a,Map1b,Map2
KW-0524	Neurogenesis	4	0.0115	ENSMUSP00000022629,ENSMUSP00000029694,ENSMUSP00000062049,ENSMUSP00000105438	Arhgef2,Camk2b,Cit,Dpysl2
KW-0175	Coiled coil	12	0.0137	ENSMUSP00000016771,ENSMUSP00000020441,ENSMUSP00000029694,ENSMUSP00000035208,ENSMUSP00000039440,ENSMUSP00000040596,ENSMUSP00000043957,ENSMUSP00000062049,ENSMUSP00000078093,ENSMUSP00000085993,ENSMUSP00000103378,ENSMUSP00000108582	Arhgef2,Bsn,Cit,Gabbr2,Homer1,Kif1a,Lama1,Myh9,Palm,Srrm2,Syne1,Vps13d
KW-1003	Cell membrane	16	0.0163	ENSMUSP00000005606,ENSMUSP00000018700,ENSMUSP00000027929,ENSMUSP00000040596,ENSMUSP00000043765,ENSMUSP00000047480,ENSMUSP00000055122,ENSMUSP00000072175,ENSMUSP00000073847,ENSMUSP00000078093,ENSMUSP00000095420,ENSMUSP00000097874,ENSMUSP00000098548,ENSMUSP00000103378,ENSMUSP00000112432,ENSMUSP00000132978	Ank2,Cpne6,Dlg4,Dnajc5,Dos,Epb4.1l2,Esyt2,Gabbr2,Homer1,Kcnab1,Mark1,Palm,Prkaca,Prkcg,Rims1,Syt3
KW-0106	Calcium	6	0.0238	ENSMUSP00000030691,ENSMUSP00000070019,ENSMUSP00000097874,ENSMUSP00000098548,ENSMUSP00000112432,ENSMUSP00000113720	Esyt2,Pclo,Prkcb,Prkcg,Syn3,Syt3
KW-0677	Repeat	16	0.0238	ENSMUSP00000018700,ENSMUSP00000027414,ENSMUSP00000030691,ENSMUSP00000035208,ENSMUSP00000039440,ENSMUSP00000043765,ENSMUSP00000043957,ENSMUSP00000060930,ENSMUSP00000068374,ENSMUSP00000070019,ENSMUSP00000073847,ENSMUSP00000076577,ENSMUSP00000095420,ENSMUSP00000097874,ENSMUSP00000098548,ENSMUSP00000112432	Ank2,Bsn,Cdc42ep1,Cpne6,Dlg4,Esyt2,Lama1,Map1b,Map2,Pclo,Prkcb,Prkcg,Rims1,Stk11ip,Syne1,Syt3
KW-0702	S-nitrosylation	2	0.0238	ENSMUSP00000022629,ENSMUSP00000068374	Dpysl2,Map1b
KW-0771	Synaptosome	2	0.0325	ENSMUSP00000035208,ENSMUSP00000097874	Bsn,Prkcg
KW-0268	Exocytosis	2	0.0341	ENSMUSP00000095420,ENSMUSP00000112432	Rims1,Syt3

## Sheet: PFAMdomains
#pathway ID	pathway description	observed gene count	false discovery rate	matching proteins in your network (IDs)	matching proteins in your network (labels)
PF00168	C2 domain	7	5.18e-07	ENSMUSP00000030691,ENSMUSP00000070019,ENSMUSP00000073847,ENSMUSP00000095420,ENSMUSP00000097874,ENSMUSP00000098548,ENSMUSP00000112432	Cpne6,Esyt2,Pclo,Prkcb,Prkcg,Rims1,Syt3
PF00069	Protein kinase domain	8	0.00022	ENSMUSP00000005606,ENSMUSP00000025749,ENSMUSP00000027929,ENSMUSP00000034944,ENSMUSP00000062049,ENSMUSP00000070019,ENSMUSP00000097874,ENSMUSP00000105438	Camk2b,Cit,Dapk2,Mark1,Prkaca,Prkcb,Prkcg,Rps6kb2
PF07714	Protein tyrosine kinase	8	0.00022	ENSMUSP00000005606,ENSMUSP00000025749,ENSMUSP00000027929,ENSMUSP00000034944,ENSMUSP00000062049,ENSMUSP00000070019,ENSMUSP00000097874,ENSMUSP00000105438	Camk2b,Cit,Dapk2,Mark1,Prkaca,Prkcb,Prkcg,Rps6kb2
PF05715	Piccolo Zn-finger	2	0.00045	ENSMUSP00000030691,ENSMUSP00000035208	Bsn,Pclo
PF00433	Protein kinase C terminal domain	3	0.00060	ENSMUSP00000025749,ENSMUSP00000070019,ENSMUSP00000097874	Prkcb,Prkcg,Rps6kb2
PF06650	SHR-binding domain of vacuolar-sorting associated protein 13	2	0.00060	ENSMUSP00000020441,ENSMUSP00000077040	Vps13c,Vps13d
PF16908	Vacuolar sorting-associated protein 13, N-terminal	2	0.00060	ENSMUSP00000020441,ENSMUSP00000077040	Vps13c,Vps13d
PF16909	Vacuolar-sorting-associated 13 protein C-terminal	2	0.00060	ENSMUSP00000020441,ENSMUSP00000077040	Vps13c,Vps13d
PF16910	Repeating coiled region of VPS13	2	0.00060	ENSMUSP00000020441,ENSMUSP00000077040	Vps13c,Vps13d
PF12624	N-terminal region of Chorein or VPS13	2	0.0013	ENSMUSP00000020441,ENSMUSP00000077040	Vps13c,Vps13d
PF00627	UBA/TS-N domain	2	0.0108	ENSMUSP00000020441,ENSMUSP00000027929	Mark1,Vps13d
PF00595	PDZ domain (Also known as DHR or GLGF)	3	0.0147	ENSMUSP00000018700,ENSMUSP00000030691,ENSMUSP00000095420	Dlg4,Pclo,Rims1
PF00130	Phorbol esters/diacylglycerol binding domain (C1 domain)	2	0.0279	ENSMUSP00000070019,ENSMUSP00000097874	Prkcb,Prkcg
PF00169	PH domain	3	0.0367	ENSMUSP00000029694,ENSMUSP00000062049,ENSMUSP00000108582	Arhgef2,Cit,Kif1a

## Sheet: InterproDomains
#pathway ID	pathway description	observed gene count	false discovery rate	matching proteins in your network (IDs)	matching proteins in your network (labels)
IPR000008	C2 domain	7	1.27e-06	ENSMUSP00000030691,ENSMUSP00000070019,ENSMUSP00000073847,ENSMUSP00000095420,ENSMUSP00000097874,ENSMUSP00000098548,ENSMUSP00000112432	Cpne6,Esyt2,Pclo,Prkcb,Prkcg,Rims1,Syt3
IPR035892	C2 domain superfamily	7	1.82e-06	ENSMUSP00000030691,ENSMUSP00000070019,ENSMUSP00000073847,ENSMUSP00000095420,ENSMUSP00000097874,ENSMUSP00000098548,ENSMUSP00000112432	Cpne6,Esyt2,Pclo,Prkcb,Prkcg,Rims1,Syt3
IPR000961	AGC-kinase, C-terminal	5	5.43e-06	ENSMUSP00000005606,ENSMUSP00000025749,ENSMUSP00000062049,ENSMUSP00000070019,ENSMUSP00000097874	Cit,Prkaca,Prkcb,Prkcg,Rps6kb2
IPR008271	Serine/threonine-protein kinase, active site	8	9.14e-06	ENSMUSP00000005606,ENSMUSP00000025749,ENSMUSP00000027929,ENSMUSP00000034944,ENSMUSP00000062049,ENSMUSP00000070019,ENSMUSP00000097874,ENSMUSP00000105438	Camk2b,Cit,Dapk2,Mark1,Prkaca,Prkcb,Prkcg,Rps6kb2
IPR017441	Protein kinase, ATP binding site	8	2.61e-05	ENSMUSP00000005606,ENSMUSP00000025749,ENSMUSP00000027929,ENSMUSP00000034944,ENSMUSP00000062049,ENSMUSP00000070019,ENSMUSP00000097874,ENSMUSP00000105438	Camk2b,Cit,Dapk2,Mark1,Prkaca,Prkcb,Prkcg,Rps6kb2
IPR000719	Protein kinase domain	8	0.00014	ENSMUSP00000005606,ENSMUSP00000025749,ENSMUSP00000027929,ENSMUSP00000034944,ENSMUSP00000062049,ENSMUSP00000070019,ENSMUSP00000097874,ENSMUSP00000105438	Camk2b,Cit,Dapk2,Mark1,Prkaca,Prkcb,Prkcg,Rps6kb2
IPR002219	Protein kinase C-like, phorbol ester/diacylglycerol-binding domain	4	0.00022	ENSMUSP00000029694,ENSMUSP00000062049,ENSMUSP00000070019,ENSMUSP00000097874	Arhgef2,Cit,Prkcb,Prkcg
IPR011009	Protein kinase-like domain superfamily	8	0.00022	ENSMUSP00000005606,ENSMUSP00000025749,ENSMUSP00000027929,ENSMUSP00000034944,ENSMUSP00000062049,ENSMUSP00000070019,ENSMUSP00000097874,ENSMUSP00000105438	Camk2b,Cit,Dapk2,Mark1,Prkaca,Prkcb,Prkcg,Rps6kb2
IPR008899	Zinc finger, piccolo-type	2	0.00040	ENSMUSP00000030691,ENSMUSP00000035208	Bsn,Pclo
IPR009543	Vacuolar protein sorting-associated protein 13, SHR-binding domain	2	0.00060	ENSMUSP00000020441,ENSMUSP00000077040	Vps13c,Vps13d
IPR014375	Protein kinase C, alpha/beta/gamma types	2	0.00060	ENSMUSP00000070019,ENSMUSP00000097874	Prkcb,Prkcg
IPR017892	Protein kinase, C-terminal	3	0.00060	ENSMUSP00000025749,ENSMUSP00000070019,ENSMUSP00000097874	Prkcb,Prkcg,Rps6kb2
IPR026847	Vacuolar protein sorting-associated protein 13	2	0.00060	ENSMUSP00000020441,ENSMUSP00000077040	Vps13c,Vps13d
IPR031642	VPS13, repeated coiled region	2	0.00060	ENSMUSP00000020441,ENSMUSP00000077040	Vps13c,Vps13d
IPR031645	Vacuolar protein sorting-associated protein 13, C-terminal	2	0.00060	ENSMUSP00000020441,ENSMUSP00000077040	Vps13c,Vps13d
IPR031646	Vacuolar protein sorting-associated protein 13, second N-terminal domain	2	0.00060	ENSMUSP00000020441,ENSMUSP00000077040	Vps13c,Vps13d
IPR026854	Vacuolar protein sorting-associated protein 13, N-terminal domain	2	0.0016	ENSMUSP00000020441,ENSMUSP00000077040	Vps13c,Vps13d
IPR020454	Diacylglycerol/phorbol-ester binding	2	0.0090	ENSMUSP00000070019,ENSMUSP00000097874	Prkcb,Prkcg
IPR011993	PH-like domain superfamily	5	0.0096	ENSMUSP00000029694,ENSMUSP00000055122,ENSMUSP00000062049,ENSMUSP00000078093,ENSMUSP00000108582	Arhgef2,Cit,Epb4.1l2,Homer1,Kif1a
IPR011011	Zinc finger, FYVE/PHD-type	3	0.0187	ENSMUSP00000030691,ENSMUSP00000035208,ENSMUSP00000095420	Bsn,Pclo,Rims1
IPR001478	PDZ domain	3	0.0249	ENSMUSP00000018700,ENSMUSP00000030691,ENSMUSP00000095420	Dlg4,Pclo,Rims1
IPR036034	PDZ superfamily	3	0.0256	ENSMUSP00000018700,ENSMUSP00000030691,ENSMUSP00000095420	Dlg4,Pclo,Rims1
IPR015940	Ubiquitin-associated domain	2	0.0290	ENSMUSP00000020441,ENSMUSP00000027929	Mark1,Vps13d

## Sheet: SMARTdomains
#pathway ID	pathway description	observed gene count	false discovery rate	matching proteins in your network (IDs)	matching proteins in your network (labels)
SM00239	Protein kinase C conserved region 2 (CalB)	7	4.09e-07	ENSMUSP00000030691,ENSMUSP00000070019,ENSMUSP00000073847,ENSMUSP00000095420,ENSMUSP00000097874,ENSMUSP00000098548,ENSMUSP00000112432	Cpne6,Esyt2,Pclo,Prkcb,Prkcg,Rims1,Syt3
SM00133	Extension to Ser/Thr-type protein kinases	5	1.44e-06	ENSMUSP00000005606,ENSMUSP00000025749,ENSMUSP00000062049,ENSMUSP00000070019,ENSMUSP00000097874	Cit,Prkaca,Prkcb,Prkcg,Rps6kb2
SM00220	Serine/Threonine protein kinases, catalytic domain	8	1.44e-06	ENSMUSP00000005606,ENSMUSP00000025749,ENSMUSP00000027929,ENSMUSP00000034944,ENSMUSP00000062049,ENSMUSP00000070019,ENSMUSP00000097874,ENSMUSP00000105438	Camk2b,Cit,Dapk2,Mark1,Prkaca,Prkcb,Prkcg,Rps6kb2
SM00109	Protein kinase C conserved region 1 (C1) domains (Cysteine-rich domains)	4	9.98e-05	ENSMUSP00000029694,ENSMUSP00000062049,ENSMUSP00000070019,ENSMUSP00000097874	Arhgef2,Cit,Prkcb,Prkcg
SM00165	Ubiquitin associated domain	2	0.0173	ENSMUSP00000020441,ENSMUSP00000027929	Mark1,Vps13d
SM00228	Domain present in PSD-95, Dlg, and ZO-1/2.	3	0.0201	ENSMUSP00000018700,ENSMUSP00000030691,ENSMUSP00000095420	Dlg4,Pclo,Rims1
