# Supplementary material for: SerThr-PhosphoProteome of Brain from Aged PINK1-KO+A53T-SNCA Mice Reveals pT1928-MAP1B and pS3781-ANK2 Deficits, as Hub between Autophagy and Synapse Changes
Source: Int J Mol Sci. 2019 Jul 4;20(13):3284. doi: 10.3390/ijms20133284 (PMC6651490; doi:10.3390/ijms20133284)
Supplement: Supplementary file 1 [file ijms-20-03284-s001.zip › Auburger-SupplTableS2B-EnrichmentsForUpregulatedPhosphoSiteProteins.xls]

## Sheet: BiologicalProcess
#pathway ID	pathway description	observed gene count	false discovery rate	matching proteins in your network (IDs)	matching proteins in your network (labels)
GO.0016043	cellular component organization	23	0.0278	ENSMUSP00000005256,ENSMUSP00000027768,ENSMUSP00000027929,ENSMUSP00000029699,ENSMUSP00000032069,ENSMUSP00000034707,ENSMUSP00000041243,ENSMUSP00000042215,ENSMUSP00000045559,ENSMUSP00000052863,ENSMUSP00000061014,ENSMUSP00000069257,ENSMUSP00000084454,ENSMUSP00000089051,ENSMUSP00000093729,ENSMUSP00000099425,ENSMUSP00000103571,ENSMUSP00000106789,ENSMUSP00000110532,ENSMUSP00000115539,ENSMUSP00000122192,…	Ablim3,Add2,Ahctf1,Akt3,Atp8a1,Clasp1,Dmxl1,Epb4.1l1,Fry,Gprin1,Lmna,Mark1,Megf8,Ndrg1,Nfib,Ppp1r12a,Psd,Rps10,Shank1,Sipa1l1,Smarca4,Stxbp1,Syt7
GO.0071840	cellular component organization or biogenesis	24	0.0278	ENSMUSP00000005256,ENSMUSP00000027768,ENSMUSP00000027929,ENSMUSP00000029699,ENSMUSP00000032069,ENSMUSP00000034707,ENSMUSP00000041243,ENSMUSP00000042215,ENSMUSP00000045559,ENSMUSP00000052863,ENSMUSP00000061014,ENSMUSP00000069257,ENSMUSP00000073880,ENSMUSP00000084454,ENSMUSP00000089051,ENSMUSP00000093729,ENSMUSP00000099425,ENSMUSP00000103571,ENSMUSP00000106789,ENSMUSP00000110532,ENSMUSP00000115539,…	Ablim3,Add2,Ahctf1,Akt3,Atp8a1,Clasp1,Dmxl1,Epb4.1l1,Fry,Gprin1,Lmna,Mark1,Megf8,Ndrg1,Nfib,Ppp1r12a,Psd,Rps10,Rps7,Shank1,Sipa1l1,Smarca4,Stxbp1,Syt7
GO.0006996	organelle organization	17	0.0334	ENSMUSP00000027768,ENSMUSP00000027929,ENSMUSP00000029699,ENSMUSP00000032069,ENSMUSP00000034707,ENSMUSP00000041243,ENSMUSP00000042215,ENSMUSP00000061014,ENSMUSP00000069257,ENSMUSP00000084454,ENSMUSP00000089051,ENSMUSP00000099425,ENSMUSP00000103571,ENSMUSP00000106789,ENSMUSP00000110532,ENSMUSP00000127973,ENSMUSP00000140019	Ablim3,Add2,Ahctf1,Akt3,Atp8a1,Clasp1,Epb4.1l1,Fry,Lmna,Mark1,Ppp1r12a,Rps10,Shank1,Sipa1l1,Smarca4,Stxbp1,Syt7

## Sheet: MolecularFunction
#pathway ID	pathway description	observed gene count	false discovery rate	matching proteins in your network (IDs)	matching proteins in your network (labels)
GO.0019899	enzyme binding	16	0.0028	ENSMUSP00000005256,ENSMUSP00000029699,ENSMUSP00000032069,ENSMUSP00000034707,ENSMUSP00000037416,ENSMUSP00000046544,ENSMUSP00000047652,ENSMUSP00000061014,ENSMUSP00000069257,ENSMUSP00000073880,ENSMUSP00000089051,ENSMUSP00000093729,ENSMUSP00000096514,ENSMUSP00000106789,ENSMUSP00000109104,ENSMUSP00000127587	Add2,Akt3,Cacna1b,Dennd4b,Dock3,Lmna,Ndrg1,Pfkfb2,Ppp1r12a,Psd,Rasgrp2,Rps7,Sgsm1,Sipa1l1,Smarca4,Stxbp1
GO.0005515	protein binding	27	0.0172	ENSMUSP00000003345,ENSMUSP00000005256,ENSMUSP00000025127,ENSMUSP00000029699,ENSMUSP00000032069,ENSMUSP00000034707,ENSMUSP00000037416,ENSMUSP00000040430,ENSMUSP00000041243,ENSMUSP00000046544,ENSMUSP00000047652,ENSMUSP00000060118,ENSMUSP00000061014,ENSMUSP00000069257,ENSMUSP00000073880,ENSMUSP00000089051,ENSMUSP00000093729,ENSMUSP00000096514,ENSMUSP00000099425,ENSMUSP00000103571,ENSMUSP00000106789,…	Ablim3,Add2,Akt3,Amph,Cacna1b,Camkv,Clasp1,Dennd4b,Dock3,Epb4.1l1,Gprin1,Lmna,Mapre2,Ndrg1,Pfkfb2,Ppp1r12a,Ppp1r2,Psd,Rasgrp2,Rps7,Sgsm1,Shank1,Sipa1l1,Smarca4,Sstr2,Stxbp1,Syt7
GO.0005085	guanyl-nucleotide exchange factor activity	4	0.0461	ENSMUSP00000047652,ENSMUSP00000093729,ENSMUSP00000096514,ENSMUSP00000109104	Dennd4b,Dock3,Psd,Rasgrp2
GO.0005198	structural molecule activity	6	0.0461	ENSMUSP00000029699,ENSMUSP00000032069,ENSMUSP00000073880,ENSMUSP00000099425,ENSMUSP00000103571,ENSMUSP00000110532	Add2,Epb4.1l1,Lmna,Rps10,Rps7,Shank1
GO.0005488	binding	35	0.0461	ENSMUSP00000003345,ENSMUSP00000005256,ENSMUSP00000025127,ENSMUSP00000027768,ENSMUSP00000027929,ENSMUSP00000029699,ENSMUSP00000031795,ENSMUSP00000032069,ENSMUSP00000032138,ENSMUSP00000034707,ENSMUSP00000037416,ENSMUSP00000040430,ENSMUSP00000041243,ENSMUSP00000042215,ENSMUSP00000046544,ENSMUSP00000047652,ENSMUSP00000052863,ENSMUSP00000060118,ENSMUSP00000061014,ENSMUSP00000069257,ENSMUSP00000073880,…	Ablim3,Add2,Ahctf1,Akt3,Amph,Atp8a1,Cacna1b,Camkv,Clasp1,Cnbp,Dennd4b,Dock3,Epb4.1l1,Fkbp9,Gprin1,Lmna,Mapre2,Mark1,Megf8,Ndrg1,Nfib,Pfkfb2,Ppp1r12a,Ppp1r2,Psd,Rasgrp2,Rps10,Rps7,Sgsm1,Shank1,Sipa1l1,Smarca4,Sstr2,Stxbp1,Syt7
GO.0019901	protein kinase binding	7	0.0461	ENSMUSP00000032069,ENSMUSP00000061014,ENSMUSP00000069257,ENSMUSP00000073880,ENSMUSP00000089051,ENSMUSP00000106789,ENSMUSP00000127587	Add2,Akt3,Pfkfb2,Ppp1r12a,Rps7,Sipa1l1,Stxbp1
GO.0051020	GTPase binding	6	0.0461	ENSMUSP00000005256,ENSMUSP00000046544,ENSMUSP00000047652,ENSMUSP00000093729,ENSMUSP00000096514,ENSMUSP00000109104	Dennd4b,Dock3,Ndrg1,Psd,Rasgrp2,Sgsm1
GO.0098772	molecular function regulator	11	0.0461	ENSMUSP00000023959,ENSMUSP00000046544,ENSMUSP00000047652,ENSMUSP00000060118,ENSMUSP00000061014,ENSMUSP00000069257,ENSMUSP00000073880,ENSMUSP00000084454,ENSMUSP00000093729,ENSMUSP00000096514,ENSMUSP00000109104	Dennd4b,Dock3,Fry,Grm2,Ppp1r12a,Ppp1r2,Psd,Rasgrp2,Rps7,Sgsm1,Sipa1l1

## Sheet: CellularComponent
#pathway ID	pathway description	observed gene count	false discovery rate	matching proteins in your network (IDs)	matching proteins in your network (labels)
GO.0097458	neuron part	17	2.48e-05	ENSMUSP00000003345,ENSMUSP00000023959,ENSMUSP00000027929,ENSMUSP00000032069,ENSMUSP00000034707,ENSMUSP00000037416,ENSMUSP00000052863,ENSMUSP00000060118,ENSMUSP00000061014,ENSMUSP00000089051,ENSMUSP00000093729,ENSMUSP00000099425,ENSMUSP00000103571,ENSMUSP00000109104,ENSMUSP00000115539,ENSMUSP00000127973,ENSMUSP00000138101	Add2,Amph,Cacna1b,Epb4.1l1,Gprin1,Grm2,Mark1,Nfib,Ppp1r2,Psd,Rasgrp2,Shank1,Sipa1l1,Smarca4,Sstr2,Stxbp1,Syt7
GO.0043005	neuron projection	14	0.00014	ENSMUSP00000003345,ENSMUSP00000023959,ENSMUSP00000027929,ENSMUSP00000037416,ENSMUSP00000052863,ENSMUSP00000060118,ENSMUSP00000061014,ENSMUSP00000089051,ENSMUSP00000093729,ENSMUSP00000103571,ENSMUSP00000109104,ENSMUSP00000115539,ENSMUSP00000127973,ENSMUSP00000138101	Amph,Cacna1b,Gprin1,Grm2,Mark1,Nfib,Ppp1r2,Psd,Rasgrp2,Shank1,Sipa1l1,Sstr2,Stxbp1,Syt7
GO.0044456	synapse part	11	0.00014	ENSMUSP00000003345,ENSMUSP00000023959,ENSMUSP00000032069,ENSMUSP00000037416,ENSMUSP00000060118,ENSMUSP00000061014,ENSMUSP00000089051,ENSMUSP00000093729,ENSMUSP00000099425,ENSMUSP00000103571,ENSMUSP00000127973	Add2,Amph,Cacna1b,Epb4.1l1,Grm2,Ppp1r2,Psd,Shank1,Sipa1l1,Stxbp1,Syt7
GO.0045202	synapse	12	0.00014	ENSMUSP00000003345,ENSMUSP00000023959,ENSMUSP00000032069,ENSMUSP00000037416,ENSMUSP00000060118,ENSMUSP00000061014,ENSMUSP00000089051,ENSMUSP00000093729,ENSMUSP00000099425,ENSMUSP00000103571,ENSMUSP00000109104,ENSMUSP00000127973	Add2,Amph,Cacna1b,Epb4.1l1,Grm2,Ppp1r2,Psd,Rasgrp2,Shank1,Sipa1l1,Stxbp1,Syt7
GO.0005856	cytoskeleton	14	0.0025	ENSMUSP00000003345,ENSMUSP00000005256,ENSMUSP00000025127,ENSMUSP00000027929,ENSMUSP00000029699,ENSMUSP00000032069,ENSMUSP00000041243,ENSMUSP00000061014,ENSMUSP00000069257,ENSMUSP00000073880,ENSMUSP00000084454,ENSMUSP00000089051,ENSMUSP00000099425,ENSMUSP00000140019	Ablim3,Add2,Amph,Clasp1,Epb4.1l1,Fry,Lmna,Mapre2,Mark1,Ndrg1,Ppp1r12a,Rps7,Sipa1l1,Stxbp1
GO.0120025	plasma membrane bounded cell projection	15	0.0025	ENSMUSP00000003345,ENSMUSP00000023959,ENSMUSP00000027929,ENSMUSP00000037416,ENSMUSP00000041243,ENSMUSP00000052863,ENSMUSP00000060118,ENSMUSP00000061014,ENSMUSP00000089051,ENSMUSP00000093729,ENSMUSP00000103571,ENSMUSP00000109104,ENSMUSP00000115539,ENSMUSP00000127973,ENSMUSP00000138101	Ablim3,Amph,Cacna1b,Gprin1,Grm2,Mark1,Nfib,Ppp1r2,Psd,Rasgrp2,Shank1,Sipa1l1,Sstr2,Stxbp1,Syt7
GO.0030424	axon	8	0.0034	ENSMUSP00000003345,ENSMUSP00000023959,ENSMUSP00000037416,ENSMUSP00000052863,ENSMUSP00000060118,ENSMUSP00000089051,ENSMUSP00000115539,ENSMUSP00000127973	Amph,Cacna1b,Gprin1,Grm2,Nfib,Ppp1r2,Stxbp1,Syt7
GO.0030425	dendrite	8	0.0034	ENSMUSP00000023959,ENSMUSP00000027929,ENSMUSP00000037416,ENSMUSP00000060118,ENSMUSP00000061014,ENSMUSP00000093729,ENSMUSP00000103571,ENSMUSP00000127973	Cacna1b,Grm2,Mark1,Ppp1r2,Psd,Shank1,Sipa1l1,Syt7
GO.0097060	synaptic membrane	6	0.0034	ENSMUSP00000023959,ENSMUSP00000061014,ENSMUSP00000089051,ENSMUSP00000099425,ENSMUSP00000103571,ENSMUSP00000127973	Epb4.1l1,Grm2,Shank1,Sipa1l1,Stxbp1,Syt7
GO.0098794	postsynapse	7	0.0034	ENSMUSP00000032069,ENSMUSP00000060118,ENSMUSP00000061014,ENSMUSP00000089051,ENSMUSP00000093729,ENSMUSP00000099425,ENSMUSP00000103571	Add2,Epb4.1l1,Ppp1r2,Psd,Shank1,Sipa1l1,Stxbp1
GO.0120038	plasma membrane bounded cell projection part	12	0.0034	ENSMUSP00000003345,ENSMUSP00000023959,ENSMUSP00000027929,ENSMUSP00000037416,ENSMUSP00000060118,ENSMUSP00000061014,ENSMUSP00000089051,ENSMUSP00000093729,ENSMUSP00000103571,ENSMUSP00000109104,ENSMUSP00000115539,ENSMUSP00000127973	Amph,Cacna1b,Gprin1,Grm2,Mark1,Ppp1r2,Psd,Rasgrp2,Shank1,Sipa1l1,Stxbp1,Syt7
GO.0150034	distal axon	6	0.0034	ENSMUSP00000003345,ENSMUSP00000037416,ENSMUSP00000060118,ENSMUSP00000089051,ENSMUSP00000115539,ENSMUSP00000127973	Amph,Cacna1b,Gprin1,Ppp1r2,Stxbp1,Syt7
GO.0014069	postsynaptic density	5	0.0053	ENSMUSP00000032069,ENSMUSP00000061014,ENSMUSP00000093729,ENSMUSP00000099425,ENSMUSP00000103571	Add2,Epb4.1l1,Psd,Shank1,Sipa1l1
GO.0005737	cytoplasm	34	0.0061	ENSMUSP00000003345,ENSMUSP00000005256,ENSMUSP00000025127,ENSMUSP00000027768,ENSMUSP00000027929,ENSMUSP00000029699,ENSMUSP00000031038,ENSMUSP00000031795,ENSMUSP00000032069,ENSMUSP00000032138,ENSMUSP00000032736,ENSMUSP00000040430,ENSMUSP00000041243,ENSMUSP00000042215,ENSMUSP00000045559,ENSMUSP00000046544,ENSMUSP00000047652,ENSMUSP00000060118,ENSMUSP00000061014,ENSMUSP00000069257,ENSMUSP00000073880,…	Ablim3,Add2,Ahctf1,Akt3,Amph,Atp8a1,Camkv,Clasp1,Cnbp,Dennd4b,Dmxl1,Dock3,Epb4.1l1,Fkbp9,Fry,Lmna,Mapre2,Mark1,Mtmr10,Ndrg1,Ociad1,Pfkfb2,Ppp1r12a,Ppp1r2,Psd,Rasgrp2,Rps10,Rps7,Sgsm1,Shank1,Sipa1l1,Sstr2,Stxbp1,Syt7
GO.0098590	plasma membrane region	9	0.0083	ENSMUSP00000023959,ENSMUSP00000032069,ENSMUSP00000061014,ENSMUSP00000089051,ENSMUSP00000093729,ENSMUSP00000099425,ENSMUSP00000103571,ENSMUSP00000109104,ENSMUSP00000127973	Add2,Epb4.1l1,Grm2,Psd,Rasgrp2,Shank1,Sipa1l1,Stxbp1,Syt7
GO.0071944	cell periphery	20	0.0085	ENSMUSP00000003345,ENSMUSP00000005256,ENSMUSP00000023959,ENSMUSP00000027929,ENSMUSP00000032069,ENSMUSP00000037416,ENSMUSP00000040430,ENSMUSP00000042215,ENSMUSP00000061014,ENSMUSP00000084454,ENSMUSP00000089051,ENSMUSP00000093729,ENSMUSP00000099425,ENSMUSP00000103571,ENSMUSP00000106789,ENSMUSP00000109104,ENSMUSP00000115539,ENSMUSP00000127973,ENSMUSP00000138101,ENSMUSP00000140019	Add2,Akt3,Amph,Atp8a1,Cacna1b,Camkv,Clasp1,Epb4.1l1,Fry,Gprin1,Grm2,Mark1,Ndrg1,Psd,Rasgrp2,Shank1,Sipa1l1,Sstr2,Stxbp1,Syt7
GO.0043679	axon terminus	4	0.0091	ENSMUSP00000003345,ENSMUSP00000037416,ENSMUSP00000089051,ENSMUSP00000127973	Amph,Cacna1b,Stxbp1,Syt7
GO.0043197	dendritic spine	4	0.0093	ENSMUSP00000060118,ENSMUSP00000061014,ENSMUSP00000093729,ENSMUSP00000103571	Ppp1r2,Psd,Shank1,Sipa1l1
GO.0043232	intracellular non-membrane-bounded organelle	18	0.0093	ENSMUSP00000003345,ENSMUSP00000005256,ENSMUSP00000025127,ENSMUSP00000027768,ENSMUSP00000027929,ENSMUSP00000029699,ENSMUSP00000032069,ENSMUSP00000034707,ENSMUSP00000041243,ENSMUSP00000052863,ENSMUSP00000061014,ENSMUSP00000069257,ENSMUSP00000073880,ENSMUSP00000084454,ENSMUSP00000089051,ENSMUSP00000099425,ENSMUSP00000110532,ENSMUSP00000140019	Ablim3,Add2,Ahctf1,Amph,Clasp1,Epb4.1l1,Fry,Lmna,Mapre2,Mark1,Ndrg1,Nfib,Ppp1r12a,Rps10,Rps7,Sipa1l1,Smarca4,Stxbp1
GO.0042734	presynaptic membrane	3	0.0107	ENSMUSP00000023959,ENSMUSP00000089051,ENSMUSP00000127973	Grm2,Stxbp1,Syt7
GO.0044433	cytoplasmic vesicle part	7	0.0107	ENSMUSP00000003345,ENSMUSP00000005256,ENSMUSP00000040430,ENSMUSP00000042215,ENSMUSP00000046544,ENSMUSP00000093729,ENSMUSP00000127973	Amph,Atp8a1,Camkv,Ndrg1,Psd,Sgsm1,Syt7
GO.0005622	intracellular	38	0.0140	ENSMUSP00000003345,ENSMUSP00000005256,ENSMUSP00000023959,ENSMUSP00000025127,ENSMUSP00000027768,ENSMUSP00000027929,ENSMUSP00000029699,ENSMUSP00000031038,ENSMUSP00000031795,ENSMUSP00000032069,ENSMUSP00000032138,ENSMUSP00000032736,ENSMUSP00000034707,ENSMUSP00000040430,ENSMUSP00000041243,ENSMUSP00000042215,ENSMUSP00000045559,ENSMUSP00000046544,ENSMUSP00000047652,ENSMUSP00000052863,ENSMUSP00000060118,…	Ablim3,Add2,Ahctf1,Akt3,Amph,Atp8a1,Camkv,Clasp1,Cnbp,Dennd4b,Dmxl1,Dock3,Epb4.1l1,Fkbp9,Fry,Grm2,Lmna,Mapre2,Mark1,Megf8,Mtmr10,Ndrg1,Nfib,Ociad1,Pfkfb2,Ppp1r12a,Ppp1r2,Psd,Rasgrp2,Rps10,Rps7,Sgsm1,Shank1,Sipa1l1,Smarca4,Sstr2,Stxbp1,Syt7
GO.0030659	cytoplasmic vesicle membrane	5	0.0190	ENSMUSP00000003345,ENSMUSP00000040430,ENSMUSP00000042215,ENSMUSP00000046544,ENSMUSP00000127973	Amph,Atp8a1,Camkv,Sgsm1,Syt7
GO.0098793	presynapse	5	0.0194	ENSMUSP00000003345,ENSMUSP00000023959,ENSMUSP00000037416,ENSMUSP00000089051,ENSMUSP00000127973	Amph,Cacna1b,Grm2,Stxbp1,Syt7
GO.0044424	intracellular part	37	0.0211	ENSMUSP00000003345,ENSMUSP00000005256,ENSMUSP00000025127,ENSMUSP00000027768,ENSMUSP00000027929,ENSMUSP00000029699,ENSMUSP00000031038,ENSMUSP00000031795,ENSMUSP00000032069,ENSMUSP00000032138,ENSMUSP00000032736,ENSMUSP00000034707,ENSMUSP00000040430,ENSMUSP00000041243,ENSMUSP00000042215,ENSMUSP00000045559,ENSMUSP00000046544,ENSMUSP00000047652,ENSMUSP00000052863,ENSMUSP00000060118,ENSMUSP00000061014,…	Ablim3,Add2,Ahctf1,Akt3,Amph,Atp8a1,Camkv,Clasp1,Cnbp,Dennd4b,Dmxl1,Dock3,Epb4.1l1,Fkbp9,Fry,Lmna,Mapre2,Mark1,Megf8,Mtmr10,Ndrg1,Nfib,Ociad1,Pfkfb2,Ppp1r12a,Ppp1r2,Psd,Rasgrp2,Rps10,Rps7,Sgsm1,Shank1,Sipa1l1,Smarca4,Sstr2,Stxbp1,Syt7
GO.0000776	kinetochore	3	0.0216	ENSMUSP00000027768,ENSMUSP00000069257,ENSMUSP00000140019	Ahctf1,Clasp1,Ppp1r12a
GO.0005886	plasma membrane	18	0.0257	ENSMUSP00000003345,ENSMUSP00000005256,ENSMUSP00000023959,ENSMUSP00000027929,ENSMUSP00000032069,ENSMUSP00000037416,ENSMUSP00000040430,ENSMUSP00000042215,ENSMUSP00000061014,ENSMUSP00000089051,ENSMUSP00000093729,ENSMUSP00000099425,ENSMUSP00000103571,ENSMUSP00000106789,ENSMUSP00000109104,ENSMUSP00000115539,ENSMUSP00000127973,ENSMUSP00000138101	Add2,Akt3,Amph,Atp8a1,Cacna1b,Camkv,Epb4.1l1,Gprin1,Grm2,Mark1,Ndrg1,Psd,Rasgrp2,Shank1,Sipa1l1,Sstr2,Stxbp1,Syt7
GO.0022627	cytosolic small ribosomal subunit	2	0.0257	ENSMUSP00000073880,ENSMUSP00000110532	Rps10,Rps7
GO.0031410	cytoplasmic vesicle	10	0.0257	ENSMUSP00000003345,ENSMUSP00000005256,ENSMUSP00000031038,ENSMUSP00000032069,ENSMUSP00000040430,ENSMUSP00000042215,ENSMUSP00000046544,ENSMUSP00000089051,ENSMUSP00000093729,ENSMUSP00000127973	Add2,Amph,Atp8a1,Camkv,Ndrg1,Ociad1,Psd,Sgsm1,Stxbp1,Syt7
GO.0044430	cytoskeletal part	9	0.0268	ENSMUSP00000005256,ENSMUSP00000025127,ENSMUSP00000029699,ENSMUSP00000032069,ENSMUSP00000041243,ENSMUSP00000069257,ENSMUSP00000073880,ENSMUSP00000084454,ENSMUSP00000140019	Ablim3,Add2,Clasp1,Fry,Lmna,Mapre2,Ndrg1,Ppp1r12a,Rps7
GO.0008287	protein serine/threonine phosphatase complex	2	0.0270	ENSMUSP00000060118,ENSMUSP00000069257	Ppp1r12a,Ppp1r2
GO.0044459	plasma membrane part	12	0.0270	ENSMUSP00000003345,ENSMUSP00000023959,ENSMUSP00000032069,ENSMUSP00000037416,ENSMUSP00000061014,ENSMUSP00000089051,ENSMUSP00000093729,ENSMUSP00000099425,ENSMUSP00000103571,ENSMUSP00000109104,ENSMUSP00000127973,ENSMUSP00000138101	Add2,Amph,Cacna1b,Epb4.1l1,Grm2,Psd,Rasgrp2,Shank1,Sipa1l1,Sstr2,Stxbp1,Syt7
GO.0044464	cell part	40	0.0270	ENSMUSP00000003345,ENSMUSP00000005256,ENSMUSP00000023959,ENSMUSP00000025127,ENSMUSP00000027768,ENSMUSP00000027929,ENSMUSP00000029699,ENSMUSP00000031038,ENSMUSP00000031795,ENSMUSP00000032069,ENSMUSP00000032138,ENSMUSP00000032736,ENSMUSP00000034707,ENSMUSP00000037416,ENSMUSP00000040430,ENSMUSP00000041243,ENSMUSP00000042215,ENSMUSP00000045559,ENSMUSP00000046544,ENSMUSP00000047652,ENSMUSP00000052863,…	Ablim3,Add2,Ahctf1,Akt3,Amph,Atp8a1,Cacna1b,Camkv,Clasp1,Cnbp,Dennd4b,Dmxl1,Dock3,Epb4.1l1,Fkbp9,Fry,Gprin1,Grm2,Lmna,Mapre2,Mark1,Megf8,Mtmr10,Ndrg1,Nfib,Ociad1,Pfkfb2,Ppp1r12a,Ppp1r2,Psd,Rasgrp2,Rps10,Rps7,Sgsm1,Shank1,Sipa1l1,Smarca4,Sstr2,Stxbp1,Syt7
GO.0031256	leading edge membrane	3	0.0299	ENSMUSP00000003345,ENSMUSP00000093729,ENSMUSP00000109104	Amph,Psd,Rasgrp2
GO.0030054	cell junction	7	0.0389	ENSMUSP00000003345,ENSMUSP00000005256,ENSMUSP00000023959,ENSMUSP00000061014,ENSMUSP00000103571,ENSMUSP00000109104,ENSMUSP00000127973	Amph,Grm2,Ndrg1,Rasgrp2,Shank1,Sipa1l1,Syt7
GO.0016020	membrane	25	0.0469	ENSMUSP00000003345,ENSMUSP00000005256,ENSMUSP00000023959,ENSMUSP00000027768,ENSMUSP00000027929,ENSMUSP00000029699,ENSMUSP00000032069,ENSMUSP00000037416,ENSMUSP00000040430,ENSMUSP00000042215,ENSMUSP00000046544,ENSMUSP00000053692,ENSMUSP00000061014,ENSMUSP00000071387,ENSMUSP00000089051,ENSMUSP00000093729,ENSMUSP00000099425,ENSMUSP00000099608,ENSMUSP00000103571,ENSMUSP00000106789,ENSMUSP00000109104,…	Add2,Ahctf1,Akt3,Amph,Atp8a1,Cacna1b,Camkv,Epb4.1l1,Gprin1,Grm2,Lmna,Mark1,Megf8,Ndrg1,Nipal3,Npdc1,Psd,Rasgrp2,Sgsm1,Shank1,Sipa1l1,Sstr2,Stxbp1,Syt7,Unc80

## Sheet: UniprotKeywords
#pathway ID	pathway description	observed gene count	false discovery rate	matching proteins in your network (IDs)	matching proteins in your network (labels)
KW-0597	Phosphoprotein	44	9.17e-14	ENSMUSP00000003345,ENSMUSP00000005256,ENSMUSP00000025127,ENSMUSP00000027768,ENSMUSP00000027929,ENSMUSP00000029699,ENSMUSP00000031038,ENSMUSP00000031795,ENSMUSP00000032069,ENSMUSP00000032138,ENSMUSP00000032736,ENSMUSP00000034707,ENSMUSP00000037416,ENSMUSP00000040430,ENSMUSP00000041243,ENSMUSP00000042215,ENSMUSP00000045559,ENSMUSP00000047652,ENSMUSP00000052863,ENSMUSP00000053692,ENSMUSP00000060118,…	Ablim3,Add2,Ahctf1,Akt3,Amph,Ankrd63,Atp8a1,Cacna1b,Camkv,Ccdc177,Clasp1,Cnbp,Dennd4b,Dmxl1,Dock3,Epb4.1l1,Fkbp9,Fry,Gprin1,Lmna,Mapre2,Mark1,Megf8,Mtmr10,Ndrg1,Nfib,Nhsl2,Nipal3,Npdc1,Ociad1,Pfkfb2,Ppp1r12a,Ppp1r2,Psd,Rasgrp2,Rps10,Shank1,Sipa1l1,Smarca4,Sstr2,Stxbp1,Syt7,Tanc2,Unc80
KW-0025	Alternative splicing	24	0.0010	ENSMUSP00000025127,ENSMUSP00000029699,ENSMUSP00000031038,ENSMUSP00000032069,ENSMUSP00000032138,ENSMUSP00000034707,ENSMUSP00000037416,ENSMUSP00000042215,ENSMUSP00000046544,ENSMUSP00000052863,ENSMUSP00000053692,ENSMUSP00000061014,ENSMUSP00000069257,ENSMUSP00000084454,ENSMUSP00000089051,ENSMUSP00000093729,ENSMUSP00000096514,ENSMUSP00000097904,ENSMUSP00000099425,ENSMUSP00000106789,ENSMUSP00000109104,…	Add2,Akt3,Atp8a1,Cacna1b,Clasp1,Cnbp,Dennd4b,Epb4.1l1,Fry,Lmna,Mapre2,Nfib,Ociad1,Ppp1r12a,Psd,Rasgrp2,Sgsm1,Sipa1l1,Smarca4,Sstr2,Stxbp1,Syt7,Tanc2,Unc80
KW-0206	Cytoskeleton	11	0.0011	ENSMUSP00000003345,ENSMUSP00000005256,ENSMUSP00000025127,ENSMUSP00000027929,ENSMUSP00000032069,ENSMUSP00000061014,ENSMUSP00000069257,ENSMUSP00000073880,ENSMUSP00000084454,ENSMUSP00000099425,ENSMUSP00000140019	Add2,Amph,Clasp1,Epb4.1l1,Fry,Mapre2,Mark1,Ndrg1,Ppp1r12a,Rps7,Sipa1l1
KW-0488	Methylation	10	0.0011	ENSMUSP00000029699,ENSMUSP00000032138,ENSMUSP00000037416,ENSMUSP00000041243,ENSMUSP00000052863,ENSMUSP00000061014,ENSMUSP00000097904,ENSMUSP00000103571,ENSMUSP00000110532,ENSMUSP00000127973	Ablim3,Cacna1b,Cnbp,Lmna,Nfib,Rps10,Shank1,Sipa1l1,Syt7,Tanc2
KW-0963	Cytoplasm	22	0.0038	ENSMUSP00000003345,ENSMUSP00000005256,ENSMUSP00000025127,ENSMUSP00000027768,ENSMUSP00000027929,ENSMUSP00000032069,ENSMUSP00000032138,ENSMUSP00000041243,ENSMUSP00000046544,ENSMUSP00000047652,ENSMUSP00000061014,ENSMUSP00000069257,ENSMUSP00000073880,ENSMUSP00000084454,ENSMUSP00000089051,ENSMUSP00000099425,ENSMUSP00000103571,ENSMUSP00000106789,ENSMUSP00000109104,ENSMUSP00000110532,ENSMUSP00000138101,…	Ablim3,Add2,Ahctf1,Akt3,Amph,Clasp1,Cnbp,Dock3,Epb4.1l1,Fry,Mapre2,Mark1,Ndrg1,Ppp1r12a,Rasgrp2,Rps10,Rps7,Sgsm1,Shank1,Sipa1l1,Sstr2,Stxbp1
KW-0770	Synapse	6	0.0046	ENSMUSP00000003345,ENSMUSP00000023959,ENSMUSP00000061014,ENSMUSP00000103571,ENSMUSP00000109104,ENSMUSP00000127973	Amph,Grm2,Rasgrp2,Shank1,Sipa1l1,Syt7
KW-0344	Guanine-nucleotide releasing factor	4	0.0072	ENSMUSP00000047652,ENSMUSP00000093729,ENSMUSP00000096514,ENSMUSP00000109104	Dennd4b,Dock3,Psd,Rasgrp2
KW-0728	SH3 domain	4	0.0193	ENSMUSP00000003345,ENSMUSP00000047652,ENSMUSP00000047763,ENSMUSP00000103571	Amph,Dock3,Neb,Shank1
KW-0040	ANK repeat	4	0.0205	ENSMUSP00000069257,ENSMUSP00000097904,ENSMUSP00000100542,ENSMUSP00000103571	Ankrd63,Ppp1r12a,Shank1,Tanc2
KW-0112	Calmodulin-binding	3	0.0433	ENSMUSP00000032069,ENSMUSP00000040430,ENSMUSP00000127973	Add2,Camkv,Syt7
